# Supplementary material for: MarkerPredict: predicting clinically relevant predictive biomarkers with machine learning
Source: NPJ Syst Biol Appl. 2025 Nov 21;11:132. doi: 10.1038/s41540-025-00603-0 (PMC12638940; doi:10.1038/s41540-025-00603-0)
Supplement: Supplementary file 2 — Supplementary Data [file 41540_2025_603_MOESM2_ESM.csv]

neighbour UniProt	neighbour name - universal	neighbour in CSN	neighbour in SIGNOR	neighbour in ReactomeFI	neighbour DisProt IDP	neighbour DisProt disorder content	neighbour in AlphaFold	neighbour AlphaFold average pLLDT	neighbour AlphaFold disorder %	neighbour in IUPred	neighbour IUPred long score	neighbour IUPred long disorder %	neighbour IUPred short score	neighbour IUPred short disorder %	neighbour preclinical target	neighbour MCG target	target UniProt	target name - universal	target in CSN	target in SIGNOR	target in ReactomeFI	target of small molecule	target of antibody	target DisProt IDP	target DisProt disorder content	target AlphaFold average pLLDT	target AlphaFold disorder %	target IUPred long score	target IUPred long disorder %	target IUPred short score	target IUPred short disorder %	both in CSN	both in SIGNOR	both in ReactomeFI	both in all 3	in triangle - CSN	in triangle - SIGNOR	in triangle - ReactomeFI	not in any triangle	no. of triangles - CSN	no. of triangles - SIGNOR	no. of triangles - ReactomeFI	no. of in cycle - CSN	no. of in cycle - SIGNOR	no. of in cycle - ReactomeFI	no. of in unbalanced triangle - CSN	no. of in unbalanced triangle - SIGNOR	no. of in unbalanced triangle - ReactomeFI	neighbour – target inhibition - CSN
Q00535	CDK5	1	1	1	0	0	1	91.4416414	0	1	0.163	0	0.178	4.5	0	0	P00519	ABL1	1	1	1	1	0	1	1.5	63.12244709	47.76119403	0.498	45	0.415	40.5	1	1	1	1	1	1	1	0	1	4	7	1	3	1	1	0	0	0
P16333	NCK1	1	1	1	1	13.26	1	71.82703217	21.66280225	1	0.333	13.5	0.306	8	0	0	P00519	ABL1	1	1	1	1	0	1	1.5	63.12244709	47.76119403	0.498	45	0.415	40.5	1	1	1	1	1	1	0	0	1	3	0	0	2	0	0	2	0	0
Q13153	PAK1	1	1	1	1	48.44	1	73.65448284	30.39492243	1	0.477	45.3	0.388	33.4	0	0	P00519	ABL1	1	1	1	1	0	1	1.5	63.12244709	47.76119403	0.498	45	0.415	40.5	1	1	1	1	1	0	0	0	2	0	0	1	0	0	1	0	0	0
P27348	14-3-3	1	1	1	0	0	1	93.98843201	3.547557841	1	0.268	4.1	0.246	7.8	1	0	P10415	BCL2	1	1	1	1	0	1	11.72	75.53412714	20.3125	0.287	24.7	0.269	21.3	1	1	1	1	1	0	0	0	2	0	0	0	0	0	1	0	0	0
O14727	APAF1	1	1	1	1	8.33	1	85.25051605	1.335341365	1	0.141	0.6	0.132	0.6	0	0	P10415	BCL2	1	1	1	1	0	1	11.72	75.53412714	20.3125	0.287	24.7	0.269	21.3	1	1	1	1	1	0	0	0	2	0	0	0	0	0	0	0	0	0
Q92934	BAD	1	1	1	0	0	1	62.06990735	21.58828065	1	0.779	89.9	0.692	81.5	0	0	P10415	BCL2	1	1	1	1	0	1	11.72	75.53412714	20.3125	0.287	24.7	0.269	21.3	1	1	1	1	1	1	1	0	7	4	2	3	0	1	5	0	1	1
Q16611	BAK1	1	1	1	1	16.59	1	81.5439748	1.572897762	1	0.272	22.7	0.278	25.1	0	0	P10415	BCL2	1	1	1	1	0	1	11.72	75.53412714	20.3125	0.287	24.7	0.269	21.3	1	1	1	1	1	1	1	0	8	3	6	2	0	0	4	0	2	0
P51572	BAP31	1	0	0	0	0	1	85.07446177	4.365482234	1	0.261	16.7	0.236	5.3	0	0	P10415	BCL2	1	1	1	1	0	1	11.72	75.53412714	20.3125	0.287	24.7	0.269	21.3	1	0	0	0	1	0	0	0	1	0	0	0	0	0	1	0	0	0
Q07812	BAX	1	1	1	1	18.23	1	87.77255384	5.040322581	1	0.235	14.6	0.273	21.9	0	0	P10415	BCL2	1	1	1	1	0	1	11.72	75.53412714	20.3125	0.287	24.7	0.269	21.3	1	1	1	1	1	0	1	0	13	0	17	6	0	4	4	0	11	1
Q07817	BCL2L1	1	1	1	1	40.77	1	73.63605025	26.93144723	1	0.274	19.3	0.28	21.9	0	0	P10415	BCL2	1	1	1	1	0	1	11.72	75.53412714	20.3125	0.287	24.7	0.269	21.3	1	1	1	1	1	0	0	0	17	0	0	7	0	0	15	0	0	0
P55957	BID	1	1	1	1	38.97	1	62.45272563	17.97534069	1	0.366	17.9	0.31	15.9	0	0	P10415	BCL2	1	1	1	1	0	1	11.72	75.53412714	20.3125	0.287	24.7	0.269	21.3	1	1	1	1	1	0	1	0	7	0	16	1	0	1	2	0	2	0
Q13323	BIK	1	1	0	0	0	1	62.54289798	23.40764331	1	0.17	8.8	0.217	17.5	0	0	P10415	BCL2	1	1	1	1	0	1	11.72	75.53412714	20.3125	0.287	24.7	0.269	21.3	1	1	0	0	1	0	0	0	2	0	0	1	0	0	1	0	0	1
O43521	BIM	1	1	1	1	55.56	1	61.00836754	33.7403599	1	0.539	48.5	0.477	42.4	0	0	P10415	BCL2	1	1	1	1	0	1	11.72	75.53412714	20.3125	0.287	24.7	0.269	21.3	1	1	1	1	1	1	1	0	6	5	6	2	0	0	5	2	3	1
Q96LC9	Bmf	1	1	0	0	0	1	63.28545396	28.20512821	1	0.426	41.8	0.387	33.7	0	0	P10415	BCL2	1	1	1	1	0	1	11.72	75.53412714	20.3125	0.287	24.7	0.269	21.3	1	1	0	0	1	0	0	0	2	0	0	0	0	0	2	0	0	1
Q12983	BNIP3	1	1	1	1	5.02	1	60.59187619	30.57259714	1	0.535	60.3	0.442	41.2	0	0	P10415	BCL2	1	1	1	1	0	1	11.72	75.53412714	20.3125	0.287	24.7	0.269	21.3	1	1	1	1	1	0	1	0	1	0	3	0	0	0	1	0	1	1
O60238	BNIP3L	1	0	1	0	0	1	61.28475027	30	1	0.623	67.1	0.541	63	0	0	P10415	BCL2	1	1	1	1	0	1	11.72	75.53412714	20.3125	0.287	24.7	0.269	21.3	1	0	1	0	1	0	0	0	2	0	0	0	0	0	1	0	0	1
P42574	CASP3	1	1	1	1	15.16	1	86.35735764	14.67931346	1	0.238	11.9	0.214	4.7	0	0	P10415	BCL2	1	1	1	1	0	1	11.72	75.53412714	20.3125	0.287	24.7	0.269	21.3	1	1	1	1	1	0	1	0	7	0	10	0	0	4	3	0	6	1
P10606	CYTOCHROMEC	1	0	0	0	0	1	85.69270651	2.403343783	1	0.4	31.8	0.369	30.2	0	0	P10415	BCL2	1	1	1	1	0	1	11.72	75.53412714	20.3125	0.287	24.7	0.269	21.3	1	0	0	0	1	0	0	0	6	0	0	0	0	0	1	0	0	0
O00198	Hrk	1	1	0	0	0	1	73.02966725	3.323699422	1	0.224	6.6	0.242	4.4	0	0	P10415	BCL2	1	1	1	1	0	1	11.72	75.53412714	20.3125	0.287	24.7	0.269	21.3	1	1	0	0	1	0	0	0	1	0	0	0	0	0	1	0	0	1
P45983	JNK	1	1	1	0	0	1	83.65007691	14.41654357	1	0.251	17.1	0.227	18.5	0	0	P10415	BCL2	1	1	1	1	0	1	11.72	75.53412714	20.3125	0.287	24.7	0.269	21.3	1	1	1	1	1	1	0	0	6	3	0	0	0	0	5	2	0	1
Q02750	MEK1	1	1	1	0	0	1	83.71248342	11.74540682	1	0.321	14.2	0.287	17.3	0	0	P10415	BCL2	1	1	1	1	0	1	11.72	75.53412714	20.3125	0.287	24.7	0.269	21.3	1	1	1	1	1	0	0	0	2	0	0	0	0	0	2	0	0	0
Q13794	Noxa	1	1	1	0	0	1	82.91014229	1.895734597	1	0.416	35.2	0.407	35.2	0	0	P10415	BCL2	1	1	1	1	0	1	11.72	75.53412714	20.3125	0.287	24.7	0.269	21.3	1	1	1	1	1	0	1	0	4	0	1	2	0	0	4	0	1	1
P22736	NUR77	1	1	1	0	0	1	66.85284471	44.05733186	1	0.32	32.9	0.317	32.1	0	0	P10415	BCL2	1	1	1	1	0	1	11.72	75.53412714	20.3125	0.287	24.7	0.269	21.3	1	1	1	1	1	0	1	0	1	0	8	0	0	0	0	0	6	1
P04637	TP53	1	1	1	1	87.79	1	75.12907204	30.16339869	1	0.569	50.4	0.469	42.7	0	0	P10415	BCL2	1	1	1	1	0	1	11.72	75.53412714	20.3125	0.287	24.7	0.269	21.3	1	1	1	1	1	1	0	0	9	9	0	1	0	0	3	5	0	1
Q13362	PPP2R5C	1	1	1	0	0	1	85.04129912	13.22333256	1	0.208	12	0.202	14.9	0	0	P10415	BCL2	1	1	1	1	0	1	11.72	75.53412714	20.3125	0.287	24.7	0.269	21.3	1	1	1	1	1	0	1	0	2	0	5	0	0	0	1	0	4	1
Q96PG8	Puma	1	0	1	0	0	1	48.77217076	55.99140247	1	0.839	92	0.666	88.5	0	0	P10415	BCL2	1	1	1	1	0	1	11.72	75.53412714	20.3125	0.287	24.7	0.269	21.3	1	0	1	0	1	0	1	0	3	0	1	0	0	0	1	0	1	1
Q99638	RAD9	1	1	1	0	0	1	76.95814872	29.32708403	1	0.343	31.2	0.301	32	0	0	P10415	BCL2	1	1	1	1	0	1	11.72	75.53412714	20.3125	0.287	24.7	0.269	21.3	1	1	1	1	1	0	0	0	2	0	0	0	0	0	2	0	0	1
P17405	SMPD1	1	1	1	1	14.1	1	88.39824664	12.81635959	1	0.182	4.6	0.179	7	0	0	P10415	BCL2	1	1	1	1	0	1	11.72	75.53412714	20.3125	0.287	24.7	0.269	21.3	1	1	1	1	1	0	0	0	2	0	0	1	0	0	0	0	0	0
P63096	GNAI1	1	1	1	0	0	1	93.96910308	0.706214689	1	0.148	0.3	0.161	3.1	0	0	P15056	BRAF	1	1	1	1	0	1	4.44	68.03876342	35.93328841	0.352	28.6	0.327	26.5	1	1	1	1	1	0	0	0	1	0	0	0	0	0	0	0	0	0
Q02750	MEK1	1	1	1	0	0	1	83.71248342	11.74540682	1	0.321	14.2	0.287	17.3	0	0	P15056	BRAF	1	1	1	1	0	1	4.44	68.03876342	35.93328841	0.352	28.6	0.327	26.5	1	1	1	1	1	1	1	0	1	2	29	0	2	9	0	1	10	0
P36507	MEK2	1	1	1	0	0	1	82.94490892	14.8670298	1	0.34	14.8	0.301	17.8	0	0	P15056	BRAF	1	1	1	1	0	1	4.44	68.03876342	35.93328841	0.352	28.6	0.327	26.5	1	1	1	1	1	1	1	0	1	2	24	0	2	7	0	2	10	0
P17612	PKA	1	1	1	0	0	1	95.82370125	0.661559889	1	0.157	2.3	0.184	4.6	0	0	P15056	BRAF	1	1	1	1	0	1	4.44	68.03876342	35.93328841	0.352	28.6	0.327	26.5	1	1	1	1	1	0	1	0	2	0	10	0	0	0	1	0	7	0
P63000	RAC1	1	1	1	1	7.29	1	93.69618852	0.597609562	1	0.162	0	0.168	3.6	0	0	P15056	BRAF	1	1	1	1	0	1	4.44	68.03876342	35.93328841	0.352	28.6	0.327	26.5	1	1	1	1	1	0	0	0	1	0	0	0	0	0	0	0	0	0
Q9NYB0	RAP1	1	0	1	0	0	1	72.29531513	29.38906752	1	0.56	53.1	0.473	38.6	0	0	P15056	BRAF	1	1	1	1	0	1	4.44	68.03876342	35.93328841	0.352	28.6	0.327	26.5	1	0	1	0	1	0	0	0	1	0	0	0	0	0	1	0	0	0
P62834	RAP1A	1	1	1	0	0	1	92.45334485	0	1	0.188	0	0.199	6.5	0	0	P15056	BRAF	1	1	1	1	0	1	4.44	68.03876342	35.93328841	0.352	28.6	0.327	26.5	1	1	1	1	1	0	1	0	1	0	11	0	0	2	0	0	4	0
P07948	LYN	1	1	1	1	12.11	1	83.72669978	14.18525703	1	0.239	11.7	0.235	13.9	0	0	Q06187	BTK	1	1	1	1	0	0	0	84.98775136	6.557377049	0.246	10.5	0.224	9.9	1	1	1	1	1	1	1	0	1	2	61	0	0	48	0	0	2	0
P19174	PLCG1	1	1	1	0	0	1	83.34171031	11.14722753	1	0.261	5.7	0.244	8.4	0	0	Q06187	BTK	1	1	1	1	0	0	0	84.98775136	6.557377049	0.246	10.5	0.224	9.9	1	1	1	1	1	0	1	0	1	0	122	0	0	103	0	0	0	0
P07948	LYN	1	1	1	1	12.11	1	83.72669978	14.18525703	1	0.239	11.7	0.235	13.9	0	0	P15391	CD19	1	1	1	0	1	1	2.7	63.28155888	42.96003717	0.494	47.7	0.457	46.4	1	1	1	1	1	0	1	0	2	0	13	0	0	1	0	0	2	0
P27986	PIK3R1	1	1	1	1	1.93	1	83.78741892	8.111318513	1	0.347	13.4	0.289	15.6	0	0	P15391	CD19	1	1	1	0	1	1	2.7	63.28155888	42.96003717	0.494	47.7	0.457	46.4	1	1	1	1	1	0	1	0	1	0	15	0	0	1	0	0	0	0
P15498	VAV	1	1	1	1	3.79	1	87.14541547	4.791546034	1	0.23	4.3	0.219	10.2	0	0	P15391	CD19	1	1	1	0	1	1	2.7	63.28155888	42.96003717	0.494	47.7	0.457	46.4	1	1	1	1	1	1	1	0	1	1	15	0	0	4	0	0	0	0
P20248	CCNA2	1	1	1	0	0	1	74.74787246	34.44541996	1	0.353	32.6	0.324	35	0	0	P11802	CDK4	1	1	1	1	0	0	0	88.25908684	3.661616162	0.242	7.3	0.252	12.5	1	1	1	1	1	0	0	0	1	0	0	0	0	0	1	0	0	1
P38936	CDKN1A	1	1	1	1	100	1	69.96175584	22.20472441	1	0.544	44.5	0.513	56.1	0	0	P11802	CDK4	1	1	1	1	0	0	0	88.25908684	3.661616162	0.242	7.3	0.252	12.5	1	1	1	1	1	1	1	0	2	2	14	0	2	3	1	1	2	1
P12004	PCNA	1	1	1	0	0	1	94.33014943	1.443504231	1	0.204	4.2	0.186	3.1	0	0	P11802	CDK4	1	1	1	1	0	0	0	88.25908684	3.661616162	0.242	7.3	0.252	12.5	1	1	1	1	1	0	1	0	1	0	3	0	0	1	0	0	2	0
P20248	CCNA2	1	1	1	0	0	1	74.74787246	34.44541996	1	0.353	32.6	0.324	35	0	0	Q00534	CDK6	1	1	1	1	0	1	11.66	85.94231531	9.192307692	0.207	5.2	0.209	7.1	1	1	1	1	1	0	0	0	1	0	0	1	0	0	1	0	0	1
P06400	RB1	1	1	1	1	29.74	1	77.20564192	19.83903421	1	0.295	22.2	0.271	22.5	0	0	Q00534	CDK6	1	1	1	1	0	1	11.66	85.94231531	9.192307692	0.207	5.2	0.209	7.1	1	1	1	1	1	0	0	0	1	0	0	1	0	0	1	0	0	0
P22681	CBL	1	1	1	0	0	1	64.67432665	48.65599085	1	0.464	50.8	0.392	44.5	0	0	P00533	EGFR	1	1	1	1	1	1	3.39	76.5209094	21.24148211	0.211	11.1	0.181	8.9	1	1	1	1	1	1	1	0	2	7	45	2	5	17	2	3	5	1
Q13191	CBLB	1	1	1	0	0	1	63.18715337	49.0055895	1	0.482	51	0.409	45.5	0	0	P00533	EGFR	1	1	1	1	1	1	3.39	76.5209094	21.24148211	0.211	11.1	0.181	8.9	1	1	1	1	1	1	1	0	3	2	15	0	0	5	0	2	9	1
P04626	ERBB2	1	1	1	1	21.35	1	74.90918221	23.36197081	1	0.262	18.2	0.22	17.5	0	1	P00533	EGFR	1	1	1	1	1	1	3.39	76.5209094	21.24148211	0.211	11.1	0.181	8.9	1	1	1	1	1	1	1	0	5	15	115	1	3	6	0	0	2	0
P28482	ERK2	1	1	1	1	8.33	1	90.98993833	3.259005146	1	0.135	0	0.145	3.3	0	0	P00533	EGFR	1	1	1	1	1	1	3.39	76.5209094	21.24148211	0.211	11.1	0.181	8.9	1	1	1	1	1	1	1	0	2	7	82	2	0	66	0	5	5	0
P00751	Gbg	1	1	1	0	0	1	85.88389843	7.054908486	1	0.275	3.5	0.256	7.1	1	0	P00533	EGFR	1	1	1	1	1	1	3.39	76.5209094	21.24148211	0.211	11.1	0.181	8.9	1	1	1	1	1	0	0	0	2	0	0	0	0	0	0	0	0	0
P62993	GRB2	1	1	1	1	6.45	1	88.12695469	2.916432978	1	0.24	0	0.279	7.4	0	0	P00533	EGFR	1	1	1	1	1	1	3.39	76.5209094	21.24148211	0.211	11.1	0.181	8.9	1	1	1	1	1	1	1	0	8	10	76	1	2	8	1	3	74	0
Q99075	HBEGF	1	1	1	1	16.35	1	66.59720452	25.54112554	1	0.302	21.6	0.272	29.3	0	0	P00533	EGFR	1	1	1	1	1	1	3.39	76.5209094	21.24148211	0.211	11.1	0.181	8.9	1	1	1	1	1	0	1	0	1	0	27	0	0	3	0	0	3	0
Q02750	MEK1	1	1	1	0	0	1	83.71248342	11.74540682	1	0.321	14.2	0.287	17.3	0	0	P00533	EGFR	1	1	1	1	1	1	3.39	76.5209094	21.24148211	0.211	11.1	0.181	8.9	1	1	1	1	1	0	1	0	4	0	28	1	0	1	0	0	3	0
Q13233	MEKK	1	1	1	0	0	1	59.63260988	44.38465544	1	0.444	44	0.366	36	0	0	P00533	EGFR	1	1	1	1	1	1	3.39	76.5209094	21.24148211	0.211	11.1	0.181	8.9	1	1	1	1	1	0	0	0	3	0	0	0	0	0	0	0	0	0
O95644	NFATC1	1	1	1	1	75.29	1	57.53372614	60.92873176	1	0.543	55.4	0.455	40.3	0	0	P00533	EGFR	1	1	1	1	1	1	3.39	76.5209094	21.24148211	0.211	11.1	0.181	8.9	1	1	1	1	1	0	0	0	1	0	0	0	0	0	1	0	0	0
Q16539	p38	1	1	1	0	0	1	89.27592712	3.543171655	1	0.167	3.6	0.174	7.8	0	0	P00533	EGFR	1	1	1	1	1	1	3.39	76.5209094	21.24148211	0.211	11.1	0.181	8.9	1	1	1	1	1	1	0	0	6	5	0	0	0	0	1	3	0	0
P19174	PLCG1	1	1	1	0	0	1	83.34171031	11.14722753	1	0.261	5.7	0.244	8.4	0	0	P00533	EGFR	1	1	1	1	1	1	3.39	76.5209094	21.24148211	0.211	11.1	0.181	8.9	1	1	1	1	1	1	1	0	4	4	49	1	1	2	1	1	0	0
Q14289	PTK	1	1	1	0	0	1	76.74168733	20.6247694	1	0.27	15.2	0.242	15.2	0	0	P00533	EGFR	1	1	1	1	1	1	3.39	76.5209094	21.24148211	0.211	11.1	0.181	8.9	1	1	1	1	1	0	0	0	6	0	0	1	0	0	1	0	0	0
P63000	RAC1	1	1	1	1	7.29	1	93.69618852	0.597609562	1	0.162	0	0.168	3.6	0	0	P00533	EGFR	1	1	1	1	1	1	3.39	76.5209094	21.24148211	0.211	11.1	0.181	8.9	1	1	1	1	1	0	1	0	11	0	62	2	0	9	2	0	2	0
P20936	RASGAP	1	1	1	0	0	1	78.11711106	15.40903541	1	0.248	8.2	0.225	6.9	0	0	P00533	EGFR	1	1	1	1	1	1	3.39	76.5209094	21.24148211	0.211	11.1	0.181	8.9	1	1	1	1	1	0	0	0	2	0	0	0	0	0	1	0	0	0
O00212	Rho	1	0	1	0	0	1	89.32911339	9.289617486	1	0.167	2.9	0.179	4.8	0	0	P00533	EGFR	1	1	1	1	1	1	3.39	76.5209094	21.24148211	0.211	11.1	0.181	8.9	1	0	1	0	1	0	0	0	1	0	0	0	0	0	0	0	0	0
P29353	SHC1	1	1	1	1	8.4	1	63.38228005	43.13236627	1	0.56	57.5	0.465	50.3	0	0	P00533	EGFR	1	1	1	1	1	1	3.39	76.5209094	21.24148211	0.211	11.1	0.181	8.9	1	1	1	1	1	1	1	0	6	8	71	0	0	6	0	3	6	0
P12931	SRC	1	1	1	1	15.67	1	84.51330313	13.78737542	1	0.309	15.5	0.275	13.6	0	0	P00533	EGFR	1	1	1	1	1	1	3.39	76.5209094	21.24148211	0.211	11.1	0.181	8.9	1	1	1	1	1	1	1	0	9	24	82	4	1	52	1	5	3	0
P35610	STAT	1	0	0	0	0	1	81.65843843	12.521777	1	0.101	8	0.109	8.4	0	0	P00533	EGFR	1	1	1	1	1	1	3.39	76.5209094	21.24148211	0.211	11.1	0.181	8.9	1	0	0	0	1	0	0	0	1	0	0	0	0	0	0	0	0	0
P42224	STAT1	1	1	1	1	5.47	1	88.26073848	6.050748211	1	0.251	6.8	0.237	6.9	0	0	P00533	EGFR	1	1	1	1	1	1	3.39	76.5209094	21.24148211	0.211	11.1	0.181	8.9	1	1	1	1	1	1	1	0	3	9	68	0	0	29	0	3	4	0
P40763	STAT3	1	1	1	1	4.42	1	85.76562598	9.204141055	1	0.254	9.6	0.233	10.8	0	0	P00533	EGFR	1	1	1	1	1	1	3.39	76.5209094	21.24148211	0.211	11.1	0.181	8.9	1	1	1	1	1	1	1	0	2	10	73	0	0	24	0	3	5	0
P15498	VAV	1	1	1	1	3.79	1	87.14541547	4.791546034	1	0.23	4.3	0.219	10.2	0	0	P00533	EGFR	1	1	1	1	1	1	3.39	76.5209094	21.24148211	0.211	11.1	0.181	8.9	1	1	1	1	1	0	0	0	2	0	0	0	0	0	0	0	0	0
Q92558	WASF1	1	1	1	1	62.61	1	67.10463313	31.74603175	1	0.632	68.7	0.497	49.2	0	0	P00533	EGFR	1	1	1	1	1	1	3.39	76.5209094	21.24148211	0.211	11.1	0.181	8.9	1	1	1	1	1	0	0	0	1	0	0	0	0	0	0	0	0	0
P00533	EGFR	1	1	1	1	3.39	1	76.5209094	21.24148211	1	0.211	11.1	0.181	8.9	0	1	P04626	ERBB2	1	1	1	1	1	1	21.35	74.90918221	23.36197081	0.262	18.2	0.22	17.5	1	1	1	1	1	1	1	0	5	15	115	1	3	6	0	0	2	0
P62993	GRB2	1	1	1	1	6.45	1	88.12695469	2.916432978	1	0.24	0	0.279	7.4	0	0	P04626	ERBB2	1	1	1	1	1	1	21.35	74.90918221	23.36197081	0.262	18.2	0.22	17.5	1	1	1	1	1	1	1	0	3	7	70	0	1	6	0	2	5	0
P42336	PI3K	1	1	1	0	0	1	92.61457815	1.100664985	1	0.137	1.6	0.137	2.2	0	0	P04626	ERBB2	1	1	1	1	1	1	21.35	74.90918221	23.36197081	0.262	18.2	0.22	17.5	1	1	1	1	1	0	1	0	2	0	66	0	0	5	0	0	6	0
P19174	PLCG1	1	1	1	0	0	1	83.34171031	11.14722753	1	0.261	5.7	0.244	8.4	0	0	P04626	ERBB2	1	1	1	1	1	1	21.35	74.90918221	23.36197081	0.262	18.2	0.22	17.5	1	1	1	1	1	1	1	0	4	2	44	0	0	3	0	1	0	0
P20936	RASGAP	1	1	1	0	0	1	78.11711106	15.40903541	1	0.248	8.2	0.225	6.9	0	0	P04626	ERBB2	1	1	1	1	1	1	21.35	74.90918221	23.36197081	0.262	18.2	0.22	17.5	1	1	1	1	1	0	0	0	1	0	0	0	0	0	0	0	0	0
P29353	SHC1	1	1	1	1	8.4	1	63.38228005	43.13236627	1	0.56	57.5	0.465	50.3	0	0	P04626	ERBB2	1	1	1	1	1	1	21.35	74.90918221	23.36197081	0.262	18.2	0.22	17.5	1	1	1	1	1	1	1	0	4	3	53	0	0	6	0	1	3	0
P12931	SRC	1	1	1	1	15.67	1	84.51330313	13.78737542	1	0.309	15.5	0.275	13.6	0	0	P04626	ERBB2	1	1	1	1	1	1	21.35	74.90918221	23.36197081	0.262	18.2	0.22	17.5	1	1	1	1	1	0	1	0	3	0	60	1	0	42	0	0	3	0
P22681	CBL	1	1	1	0	0	1	64.67432665	48.65599085	1	0.464	50.8	0.392	44.5	0	0	P21802	FGFR2	1	1	1	1	0	0	0	74.05804221	24.9070632	0.297	9	0.27	13.2	1	1	1	1	1	0	0	0	1	0	0	0	0	0	0	0	0	1
P09038	FGF2	1	1	1	1	7.64	1	71.08581594	29.77346278	1	0.579	61.1	0.48	51.7	0	0	P21802	FGFR2	1	1	1	1	0	0	0	74.05804221	24.9070632	0.297	9	0.27	13.2	1	1	1	1	1	0	1	0	1	0	30	0	0	19	0	0	0	0
Q8WU20	FRS2	1	1	1	0	0	1	58.05416517	53.20688795	1	0.605	72.2	0.493	59.4	0	0	P21802	FGFR2	1	1	1	1	0	0	0	74.05804221	24.9070632	0.297	9	0.27	13.2	1	1	1	1	1	1	1	0	1	1	47	0	0	18	0	0	0	0
P34741	HSPG	1	0	1	1	62.69	1	60.9414064	30.12202954	1	0.443	49.8	0.399	44.3	0	0	P21802	FGFR2	1	1	1	1	0	0	0	74.05804221	24.9070632	0.297	9	0.27	13.2	1	0	1	0	1	0	0	0	1	0	0	0	0	0	0	0	0	0
P15336	ATF2	1	1	1	0	0	1	58.75741512	47.64767381	1	0.634	76.8	0.495	43.4	0	0	P60568	IL2	1	1	1	0	0	0	0	84.44566116	4.541768045	0.125	0	0.14	2.6	1	1	1	1	1	0	0	0	1	0	0	0	0	0	0	0	0	0
P25963	NFKBIA	1	1	1	1	34.07	1	82.58329724	15.28611445	1	0.347	27.4	0.318	34.7	0	0	P60568	IL2	1	1	1	0	0	0	0	84.44566116	4.541768045	0.125	0	0.14	2.6	1	1	1	1	1	0	0	0	1	0	0	0	0	0	0	0	0	1
P45984	MAPK9	1	1	1	0	0	1	82.50715338	15.13625592	1	0.243	16.5	0.223	16.3	0	0	P60568	IL2	1	1	1	0	0	0	0	84.44566116	4.541768045	0.125	0	0.14	2.6	1	1	1	1	1	0	1	0	1	0	29	0	0	7	0	0	9	0
P19838	NFkB	1	1	1	0	0	1	74.49951394	26.15800135	1	0.35	20.2	0.294	15.2	0	0	P60568	IL2	1	1	1	0	0	0	0	84.44566116	4.541768045	0.125	0	0.14	2.6	1	1	1	1	1	0	1	0	1	0	37	0	0	17	0	0	2	0
P15260	IFNGR1	1	1	1	0	0	1	66.62910749	40.77466632	1	0.312	29	0.293	24.7	0	0	P23458	JAK1	1	1	1	1	0	0	0	86.15966112	7.129877071	0.227	5.3	0.206	4.9	1	1	1	1	1	1	1	0	1	1	56	0	0	12	0	0	2	0
O60674	JAK2	1	1	1	0	0	1	87.78213107	5.722367276	1	0.19	1.1	0.19	2.1	0	1	P23458	JAK1	1	1	1	1	0	0	0	86.15966112	7.129877071	0.227	5.3	0.206	4.9	1	1	1	1	1	0	1	0	5	0	118	0	0	27	0	0	0	0
Q92729	PTP	1	0	0	0	0	1	82.18422741	11.1023622	1	0.26	8.6	0.238	9.1	0	0	P23458	JAK1	1	1	1	1	0	0	0	86.15966112	7.129877071	0.227	5.3	0.206	4.9	1	0	0	0	1	0	0	0	1	0	0	0	0	0	0	0	0	1
P29353	SHC1	1	1	1	1	8.4	1	63.38228005	43.13236627	1	0.56	57.5	0.465	50.3	0	0	P23458	JAK1	1	1	1	1	0	0	0	86.15966112	7.129877071	0.227	5.3	0.206	4.9	1	1	1	1	1	0	1	0	2	0	62	0	0	5	1	0	5	0
P29350	SHP1	1	1	1	0	0	1	86.41216447	10.9686909	1	0.355	15.5	0.315	14.1	0	0	P23458	JAK1	1	1	1	1	0	0	0	86.15966112	7.129877071	0.227	5.3	0.206	4.9	1	1	1	1	1	1	1	0	3	4	22	0	0	10	1	1	14	1
Q9NSE2	SOCS	1	1	1	0	0	1	73.15692975	27.38095238	1	0.363	22.1	0.338	23.3	0	0	P23458	JAK1	1	1	1	1	0	0	0	86.15966112	7.129877071	0.227	5.3	0.206	4.9	1	1	1	1	1	0	1	0	1	0	9	0	0	2	0	0	2	1
P12931	SRC	1	1	1	1	15.67	1	84.51330313	13.78737542	1	0.309	15.5	0.275	13.6	0	0	P23458	JAK1	1	1	1	1	0	0	0	86.15966112	7.129877071	0.227	5.3	0.206	4.9	1	1	1	1	1	0	0	0	2	0	0	0	0	0	0	0	0	0
P35610	STAT	1	0	0	0	0	1	81.65843843	12.521777	1	0.101	8	0.109	8.4	0	0	P23458	JAK1	1	1	1	1	0	0	0	86.15966112	7.129877071	0.227	5.3	0.206	4.9	1	0	0	0	1	0	0	0	1	0	0	0	0	0	0	0	0	0
P42224	STAT1	1	1	1	1	5.47	1	88.26073848	6.050748211	1	0.251	6.8	0.237	6.9	0	0	P23458	JAK1	1	1	1	1	0	0	0	86.15966112	7.129877071	0.227	5.3	0.206	4.9	1	1	1	1	1	1	1	0	4	7	79	0	1	25	0	3	10	0
P40763	STAT3	1	1	1	1	4.42	1	85.76562598	9.204141055	1	0.254	9.6	0.233	10.8	0	0	P23458	JAK1	1	1	1	1	0	0	0	86.15966112	7.129877071	0.227	5.3	0.206	4.9	1	1	1	1	1	1	1	0	3	6	63	0	1	21	0	1	14	0
P42226	STAT6	1	1	1	1	3.78	1	77.14673402	23.14199396	1	0.327	28.2	0.294	24.1	0	0	P23458	JAK1	1	1	1	1	0	0	0	86.15966112	7.129877071	0.227	5.3	0.206	4.9	1	1	1	1	1	1	0	0	1	3	0	0	1	0	0	2	0	0
P15260	IFNGR1	1	1	1	0	0	1	66.62910749	40.77466632	1	0.312	29	0.293	24.7	0	0	O60674	JAK2	1	1	1	1	0	0	0	87.78213107	5.722367276	0.19	1.1	0.19	2.1	1	1	1	1	1	1	1	0	3	1	63	0	0	19	0	0	0	0
P01579	IFNG	1	1	1	0	0	1	85.72905907	1.617647059	1	0.214	6.6	0.229	10.8	0	0	O60674	JAK2	1	1	1	1	0	0	0	87.78213107	5.722367276	0.19	1.1	0.19	2.1	1	1	1	1	1	0	1	0	1	0	54	0	0	37	0	0	3	0
P78552	IL13RA1	1	1	1	0	0	1	82.33439489	10.49868766	1	0.218	4.2	0.229	3.7	0	0	O60674	JAK2	1	1	1	1	0	0	0	87.78213107	5.722367276	0.19	1.1	0.19	2.1	1	1	1	1	1	0	1	0	1	0	41	0	0	8	0	0	0	0
P23458	JAK1	1	1	1	0	0	1	86.15966112	7.129877071	1	0.227	5.3	0.206	4.9	0	1	O60674	JAK2	1	1	1	1	0	0	0	87.78213107	5.722367276	0.19	1.1	0.19	2.1	1	1	1	1	1	0	1	0	5	0	118	0	0	27	0	0	0	0
P29350	SHP1	1	1	1	0	0	1	86.41216447	10.9686909	1	0.355	15.5	0.315	14.1	0	0	O60674	JAK2	1	1	1	1	0	0	0	87.78213107	5.722367276	0.19	1.1	0.19	2.1	1	1	1	1	1	1	1	0	2	5	33	0	0	11	1	1	22	1
Q9NSE2	SOCS	1	1	1	0	0	1	73.15692975	27.38095238	1	0.363	22.1	0.338	23.3	0	0	O60674	JAK2	1	1	1	1	0	0	0	87.78213107	5.722367276	0.19	1.1	0.19	2.1	1	1	1	1	1	0	1	0	1	0	11	0	0	3	0	0	0	1
P42224	STAT1	1	1	1	1	5.47	1	88.26073848	6.050748211	1	0.251	6.8	0.237	6.9	0	0	O60674	JAK2	1	1	1	1	0	0	0	87.78213107	5.722367276	0.19	1.1	0.19	2.1	1	1	1	1	1	1	1	0	3	7	81	0	1	20	0	3	2	0
P40763	STAT3	1	1	1	1	4.42	1	85.76562598	9.204141055	1	0.254	9.6	0.233	10.8	0	0	O60674	JAK2	1	1	1	1	0	0	0	87.78213107	5.722367276	0.19	1.1	0.19	2.1	1	1	1	1	1	1	1	0	2	9	71	0	1	18	0	3	5	0
P42229	STAT5A	1	1	1	0	0	1	85.87160865	11.04678454	1	0.249	6.5	0.216	5.4	0	0	O60674	JAK2	1	1	1	1	0	0	0	87.78213107	5.722367276	0.19	1.1	0.19	2.1	1	1	1	1	1	1	1	0	1	7	58	0	1	17	1	4	3	0
Q96EY1	TID1	1	0	1	0	0	1	74.95890424	25.11526987	1	0.349	15.4	0.308	15.4	0	0	O60674	JAK2	1	1	1	1	0	0	0	87.78213107	5.722367276	0.19	1.1	0.19	2.1	1	0	1	0	1	0	0	0	1	0	0	0	0	0	0	0	0	0
P29597	TYK2	1	1	1	0	0	1	82.70787657	12.20108407	1	0.249	10	0.234	13.3	0	0	O60674	JAK2	1	1	1	1	0	0	0	87.78213107	5.722367276	0.19	1.1	0.19	2.1	1	1	1	1	1	0	1	0	2	0	68	0	0	15	0	0	1	0
Q96J02	AIP4	1	1	1	0	0	1	76.25825995	20.56023182	1	0.349	25.1	0.3	21.5	0	0	P10721	KIT	1	1	1	1	0	1	2.25	78.83606221	15.53398058	0.194	2.7	0.188	4.3	1	1	1	1	1	0	0	0	1	0	0	0	0	0	0	0	0	0
Q99962	ENDOPHILIN	1	1	1	0	0	1	86.35829824	8.38387442	1	0.453	29.5	0.379	18.5	0	0	P10721	KIT	1	1	1	1	0	1	2.25	78.83606221	15.53398058	0.194	2.7	0.188	4.3	1	1	1	1	1	0	0	0	1	0	0	0	0	0	0	0	0	0
P29350	SHP1	1	1	1	0	0	1	86.41216447	10.9686909	1	0.355	15.5	0.315	14.1	0	0	P10721	KIT	1	1	1	1	0	1	2.25	78.83606221	15.53398058	0.194	2.7	0.188	4.3	1	1	1	1	1	1	1	0	2	3	12	0	0	1	1	2	3	0
P42229	STAT5A	1	1	1	0	0	1	85.87160865	11.04678454	1	0.249	6.5	0.216	5.4	0	0	P10721	KIT	1	1	1	1	0	1	2.25	78.83606221	15.53398058	0.194	2.7	0.188	4.3	1	1	1	1	1	0	1	0	1	0	10	0	0	3	0	0	1	0
P15498	VAV	1	1	1	1	3.79	1	87.14541547	4.791546034	1	0.23	4.3	0.219	10.2	0	0	P10721	KIT	1	1	1	1	0	1	2.25	78.83606221	15.53398058	0.194	2.7	0.188	4.3	1	1	1	1	1	0	1	0	1	0	22	0	0	0	1	0	0	0
P31749	AKT1	1	1	1	1	6.46	1	82.94767538	9.313600408	1	0.277	15.8	0.269	20.4	0	0	P42345	MTOR	1	1	1	1	0	1	9.14	77.48096314	9.55291566	0.203	5.5	0.177	5.1	1	1	1	1	1	1	1	0	1	1	32	1	0	8	1	0	3	0
Q15125	EBP	1	0	0	0	0	1	95.90669842	0.801282051	1	0.045	0.4	0.084	7	1	0	P42345	MTOR	1	1	1	1	0	1	9.14	77.48096314	9.55291566	0.203	5.5	0.177	5.1	1	0	0	0	1	0	0	0	1	0	0	0	0	0	1	0	0	0
Q15257	PP2A	1	1	1	0	0	1	87.97835378	13.1147541	1	0.221	10.1	0.21	8.9	0	0	P42345	MTOR	1	1	1	1	0	1	9.14	77.48096314	9.55291566	0.203	5.5	0.177	5.1	1	1	1	1	1	0	0	0	2	0	0	1	0	0	2	0	0	0
P42574	CASP3	1	1	1	1	15.16	1	86.35735764	14.67931346	1	0.238	11.9	0.214	4.7	0	0	P09874	PARP1	1	1	1	1	0	0	0	83.2874471	10.05790534	0.326	12.8	0.275	10.7	1	1	1	1	1	0	0	0	1	0	0	0	0	0	0	0	0	1
P55210	CASP7	1	1	1	1	4.95	1	81.43411968	19.60049938	1	0.247	8.3	0.267	15.5	0	0	P09874	PARP1	1	1	1	1	0	0	0	83.2874471	10.05790534	0.326	12.8	0.275	10.7	1	1	1	1	1	0	0	0	1	0	0	0	0	0	0	0	0	1
P42224	STAT1	1	1	1	1	5.47	1	88.26073848	6.050748211	1	0.251	6.8	0.237	6.9	0	0	P16234	PDGFRA	1	1	1	1	1	0	0	73.4248023	20.43372376	0.238	9.4	0.219	8.3	1	1	1	1	1	0	1	0	1	0	41	0	0	16	0	0	1	0
P40763	STAT3	1	1	1	1	4.42	1	85.76562598	9.204141055	1	0.254	9.6	0.233	10.8	0	0	P16234	PDGFRA	1	1	1	1	1	0	0	73.4248023	20.43372376	0.238	9.4	0.219	8.3	1	1	1	1	1	0	1	0	1	0	42	0	0	19	0	0	7	0
P31749	AKT1	1	1	1	1	6.46	1	82.94767538	9.313600408	1	0.277	15.8	0.269	20.4	0	0	P04049	RAF1	1	1	1	1	0	1	4.17	68.68401773	33.80116959	0.293	20.7	0.28	22.2	1	1	1	1	1	1	0	0	3	10	0	0	0	0	1	6	0	1
Q92934	BAD	1	1	1	0	0	1	62.06990735	21.58828065	1	0.779	89.9	0.692	81.5	0	0	P04049	RAF1	1	1	1	1	0	1	4.17	68.68401773	33.80116959	0.293	20.7	0.28	22.2	1	1	1	1	1	1	1	0	4	6	11	0	0	0	2	4	7	0
P49407	BETAARRESTIN	1	1	1	0	0	1	82.46098426	11.77536232	1	0.362	21.5	0.312	23.7	0	0	P04049	RAF1	1	1	1	1	0	1	4.17	68.68401773	33.80116959	0.293	20.7	0.28	22.2	1	1	1	1	1	0	1	0	1	0	12	0	0	0	0	0	9	0
Q9BT17	GTP	1	0	0	0	0	1	87.60114562	4.904214559	1	0.209	1.8	0.193	5.7	0	0	P04049	RAF1	1	1	1	1	0	1	4.17	68.68401773	33.80116959	0.293	20.7	0.28	22.2	1	0	0	0	1	0	0	0	4	0	0	0	0	0	0	0	0	0
Q02750	MEK1	1	1	1	0	0	1	83.71248342	11.74540682	1	0.321	14.2	0.287	17.3	0	0	P04049	RAF1	1	1	1	1	0	1	4.17	68.68401773	33.80116959	0.293	20.7	0.28	22.2	1	1	1	1	1	1	1	0	4	5	39	0	2	11	0	2	9	0
P36507	MEK2	1	1	1	0	0	1	82.94490892	14.8670298	1	0.34	14.8	0.301	17.8	0	0	P04049	RAF1	1	1	1	1	0	1	4.17	68.68401773	33.80116959	0.293	20.7	0.28	22.2	1	1	1	1	1	1	1	0	1	3	30	0	2	9	0	3	9	0
Q04917	P1433	1	1	1	0	0	1	95.42142423	0.656565657	1	0.277	4.9	0.25	8.9	1	0	P04049	RAF1	1	1	1	1	0	1	4.17	68.68401773	33.80116959	0.293	20.7	0.28	22.2	1	1	1	1	1	0	1	0	1	0	26	0	0	18	1	0	14	1
Q13153	PAK1	1	1	1	1	48.44	1	73.65448284	30.39492243	1	0.477	45.3	0.388	33.4	0	0	P04049	RAF1	1	1	1	1	0	1	4.17	68.68401773	33.80116959	0.293	20.7	0.28	22.2	1	1	1	1	1	1	1	0	5	5	13	0	0	0	0	1	0	0
P17612	PKA	1	1	1	0	0	1	95.82370125	0.661559889	1	0.157	2.3	0.184	4.6	0	0	P04049	RAF1	1	1	1	1	0	1	4.17	68.68401773	33.80116959	0.293	20.7	0.28	22.2	1	1	1	1	1	1	1	0	2	4	13	0	0	0	0	1	10	1
P63000	RAC1	1	1	1	1	7.29	1	93.69618852	0.597609562	1	0.162	0	0.168	3.6	0	0	P04049	RAF1	1	1	1	1	0	1	4.17	68.68401773	33.80116959	0.293	20.7	0.28	22.2	1	1	1	1	1	0	0	0	5	0	0	0	0	0	0	0	0	0
Q9NYB0	RAP1	1	0	1	0	0	1	72.29531513	29.38906752	1	0.56	53.1	0.473	38.6	0	0	P04049	RAF1	1	1	1	1	0	1	4.17	68.68401773	33.80116959	0.293	20.7	0.28	22.2	1	0	1	0	1	0	0	0	1	0	0	0	0	0	0	0	0	1
P31749	AKT1	1	1	1	1	6.46	1	82.94767538	9.313600408	1	0.277	15.8	0.269	20.4	0	0	P35968	KDR	1	1	1	1	1	0	0	72.17869777	24.19430612	0.261	10.3	0.235	9.1	1	1	1	1	1	0	0	0	1	0	0	0	0	0	0	0	0	0
Q05397	PTK2	1	1	1	1	1.81	1	75.09044763	24.89854381	1	0.352	31	0.303	21.2	0	0	P35968	KDR	1	1	1	1	1	0	0	72.17869777	24.19430612	0.261	10.3	0.235	9.1	1	1	1	1	1	1	1	0	3	4	42	0	0	20	0	1	0	0
P42336	PI3K	1	1	1	0	0	1	92.61457815	1.100664985	1	0.137	1.6	0.137	2.2	0	0	P35968	KDR	1	1	1	1	1	0	0	72.17869777	24.19430612	0.261	10.3	0.235	9.1	1	1	1	1	1	0	1	0	4	0	44	0	0	8	0	0	1	0
P19174	PLCG1	1	1	1	0	0	1	83.34171031	11.14722753	1	0.261	5.7	0.244	8.4	0	0	P35968	KDR	1	1	1	1	1	0	0	72.17869777	24.19430612	0.261	10.3	0.235	9.1	1	1	1	1	1	1	1	0	2	1	29	0	0	0	0	0	1	0
P29353	SHC1	1	1	1	1	8.4	1	63.38228005	43.13236627	1	0.56	57.5	0.465	50.3	0	0	P35968	KDR	1	1	1	1	1	0	0	72.17869777	24.19430612	0.261	10.3	0.235	9.1	1	1	1	1	1	1	1	0	2	4	30	0	0	3	0	0	3	0
P15391	CD19	1	1	1	1	2.7	1	63.28155888	42.96003717	1	0.494	47.7	0.457	46.4	0	1	P00519	ABL1	1	1	1	1	0	1	1.5	63.12244709	47.76119403	0.498	45	0.415	40.5	1	1	1	1	0	1	0	0	0	1	0	0	0	0	0	0	0	0
P00533	EGFR	1	1	1	1	3.39	1	76.5209094	21.24148211	1	0.211	11.1	0.181	8.9	0	1	P00519	ABL1	1	1	1	1	0	1	1.5	63.12244709	47.76119403	0.498	45	0.415	40.5	1	1	1	1	0	1	0	0	0	12	0	0	4	0	0	3	0	0
Q92769	HDAC2	0	1	1	0	0	1	85.72863661	14.6642655	1	0.32	26.2	0.281	24.4	0	1	P00519	ABL1	1	1	1	1	0	1	1.5	63.12244709	47.76119403	0.498	45	0.415	40.5	0	1	1	0	0	0	1	0	0	0	11	0	0	1	0	0	5	0
O60674	JAK2	1	1	1	0	0	1	87.78213107	5.722367276	1	0.19	1.1	0.19	2.1	0	1	P00519	ABL1	1	1	1	1	0	1	1.5	63.12244709	47.76119403	0.498	45	0.415	40.5	1	1	1	1	0	1	0	0	0	5	0	0	0	0	0	1	0	0
P09619	PDGFRB	1	1	1	0	0	1	73.51148009	21.66131253	1	0.276	13.4	0.253	13.3	0	1	P00519	ABL1	1	1	1	1	0	1	1.5	63.12244709	47.76119403	0.498	45	0.415	40.5	1	1	1	1	0	1	1	0	0	6	24	0	3	12	0	4	1	0
Q9UBN7	HDAC6	0	1	0	0	0	1	77.49582885	28.5745281	1	0.35	27.4	0.296	25.9	0	1	P00533	EGFR	1	1	1	1	1	1	3.39	76.5209094	21.24148211	0.211	11.1	0.181	8.9	0	1	0	0	0	1	0	0	0	1	0	0	0	0	0	0	0	0
O60674	JAK2	1	1	1	0	0	1	87.78213107	5.722367276	1	0.19	1.1	0.19	2.1	0	1	P00533	EGFR	1	1	1	1	1	1	3.39	76.5209094	21.24148211	0.211	11.1	0.181	8.9	1	1	1	1	0	1	1	0	0	11	96	0	1	24	0	1	2	0
P15692	VEGFA	1	1	1	0	0	1	78.4114064	11.73036093	1	0.484	47.8	0.415	47.6	0	1	P17948	FLT1	0	1	1	1	0	0	0	72.92583993	23.75283447	0.235	2.2	0.22	4.9	0	1	1	0	0	0	1	0	0	0	11	0	0	1	0	0	0	0
P08887	IL6R	1	1	1	0	0	1	78.68593824	23.64287683	1	0.35	17.5	0.321	21.6	0	1	P05231	IL6	1	1	1	0	1	1	8.96	86.04387852	3.247143716	0.271	7.5	0.265	12.3	1	1	1	1	0	1	1	0	0	1	23	0	0	3	0	0	0	0
O60674	JAK2	1	1	1	0	0	1	87.78213107	5.722367276	1	0.19	1.1	0.19	2.1	0	1	P08887	IL6R	1	1	1	0	1	0	0	78.68593824	23.64287683	0.35	17.5	0.321	21.6	1	1	1	1	0	1	1	0	0	1	55	0	0	5	0	0	2	0
P04049	RAF1	1	1	1	1	4.17	1	68.68401773	33.80116959	1	0.293	20.7	0.28	22.2	0	1	O60674	JAK2	1	1	1	1	0	0	0	87.78213107	5.722367276	0.19	1.1	0.19	2.1	1	1	1	1	0	1	0	0	0	3	0	0	0	0	0	0	0	0
Q06187	BTK	1	1	1	0	0	1	84.98775136	6.557377049	1	0.246	10.5	0.224	9.9	0	1	P00519	ABL1	1	1	1	1	0	1	1.5	63.12244709	47.76119403	0.498	45	0.415	40.5	1	1	1	1	0	1	0	0	0	2	0	0	0	0	0	2	0	0
Q15116	PDCD1	0	1	1	0	0	1	74.1841889	15.86021505	1	0.397	29.9	0.393	33.3	0	1	Q9NZQ7	CD274	0	1	1	0	1	0	0	88.12120146	2.265925609	0.225	10.7	0.187	4.5	0	1	1	0	0	0	1	0	0	0	24	0	0	0	0	0	24	0
O15379	HDAC3	1	1	1	0	0	1	91.20210965	6.877539176	1	0.178	10.3	0.185	11.7	0	1	Q13547	HDAC1	1	1	1	1	0	1	21.99	86.30522225	12.45478036	0.308	23.2	0.275	21.4	1	1	1	1	0	1	0	0	0	5	0	0	1	0	0	0	0	0
P52333	JAK3	1	1	1	0	0	1	86.72970347	6.681058971	1	0.183	1.8	0.195	3.4	0	1	P23458	JAK1	1	1	1	1	0	0	0	86.15966112	7.129877071	0.227	5.3	0.206	4.9	1	1	1	1	0	1	1	0	0	8	97	0	0	13	0	1	97	0
P10721	KIT	1	1	1	1	2.25	1	78.83606221	15.53398058	1	0.194	2.7	0.188	4.3	0	1	O60674	JAK2	1	1	1	1	0	0	0	87.78213107	5.722367276	0.19	1.1	0.19	2.1	1	1	1	1	0	1	1	0	0	4	33	0	0	2	0	1	4	0
P15692	VEGFA	1	1	1	0	0	1	78.4114064	11.73036093	1	0.484	47.8	0.415	47.6	0	1	P35968	KDR	1	1	1	1	1	0	0	72.17869777	24.19430612	0.261	10.3	0.235	9.1	1	1	1	1	0	0	1	0	0	0	40	0	0	10	0	0	0	0
P04040	Catalase	1	1	1	0	0	1	96.02320078	3.879820203	1	0.334	15.4	0.296	12.9	0	0	P00519	ABL1	1	1	1	1	0	1	1.5	63.12244709	47.76119403	0.498	45	0.415	40.5	1	1	1	1	0	1	0	0	0	1	0	0	0	0	0	0	0	0
P22681	CBL	1	1	1	0	0	1	64.67432665	48.65599085	1	0.464	50.8	0.392	44.5	0	0	P00519	ABL1	1	1	1	1	0	1	1.5	63.12244709	47.76119403	0.498	45	0.415	40.5	1	1	1	1	0	1	1	0	0	5	14	0	4	1	0	3	1	0
P46527	CDKN1B	0	1	1	1	100	1	70.87418991	19.30277598	1	0.763	96.5	0.628	71.2	0	0	P00519	ABL1	1	1	1	1	0	1	1.5	63.12244709	47.76119403	0.498	45	0.415	40.5	0	1	1	0	0	1	0	0	0	2	0	0	0	0	0	1	0	0
P17676	CEBPB	0	1	1	0	0	1	60.61132862	46.3836478	1	0.587	66.4	0.475	54.5	0	0	P00519	ABL1	1	1	1	1	0	1	1.5	63.12244709	47.76119403	0.498	45	0.415	40.5	0	1	1	0	0	1	0	0	0	2	0	0	0	0	0	0	0	0
P49759	Clk	1	1	0	0	0	1	78.43533587	27.18711276	1	0.311	20.9	0.292	18.8	1	0	P00519	ABL1	1	1	1	1	0	1	1.5	63.12244709	47.76119403	0.498	45	0.415	40.5	1	1	0	0	0	1	0	0	0	1	0	0	0	0	0	0	0	0
P46108	CRK	1	1	1	1	37.83	1	70.71473911	20.47638947	1	0.481	36.2	0.408	27	0	0	P00519	ABL1	1	1	1	1	0	1	1.5	63.12244709	47.76119403	0.498	45	0.415	40.5	1	1	1	1	0	1	1	0	0	5	8	0	1	3	0	1	0	0
P29323	EPHB2	0	1	1	0	0	1	80.12098519	15.53692906	1	0.239	7	0.21	6.6	0	0	P00519	ABL1	1	1	1	1	0	1	1.5	63.12244709	47.76119403	0.498	45	0.415	40.5	0	1	1	0	0	1	1	0	0	1	8	0	1	0	0	1	0	0
P03372	ESR1	1	1	1	1	39.66	1	66.90446403	45.39573	1	0.3	18	0.263	20	0	0	P00519	ABL1	1	1	1	1	0	1	1.5	63.12244709	47.76119403	0.498	45	0.415	40.5	1	1	1	1	0	1	0	0	0	3	0	0	0	0	0	1	0	0
P07203	GPx	1	1	0	0	0	0	0	0	1	0.223	0	0.226	4.9	0	0	P00519	ABL1	1	1	1	1	0	1	1.5	63.12244709	47.76119403	0.498	45	0.415	40.5	1	1	0	0	0	1	0	0	0	1	0	0	0	0	0	0	0	0
Q13588	GRAP	0	1	1	0	0	1	85.49248078	2.508361204	1	0.18	0	0.229	4.6	0	0	P00519	ABL1	1	1	1	1	0	1	1.5	63.12244709	47.76119403	0.498	45	0.415	40.5	0	1	1	0	0	1	0	0	0	1	0	0	0	0	0	0	0	0
P62993	GRB2	1	1	1	1	6.45	1	88.12695469	2.916432978	1	0.24	0	0.279	7.4	0	0	P00519	ABL1	1	1	1	1	0	1	1.5	63.12244709	47.76119403	0.498	45	0.415	40.5	1	1	1	1	0	1	1	0	0	5	14	0	3	2	0	2	0	0
Q9H2X6	HIPK2	1	1	1	0	0	1	53.88699966	66.24646816	1	0.428	39.4	0.356	23.5	0	0	P00519	ABL1	1	1	1	1	0	1	1.5	63.12244709	47.76119403	0.498	45	0.415	40.5	1	1	1	1	0	1	0	0	0	1	0	0	0	0	0	1	0	0
P05412	c-JUN	1	1	1	0	0	1	62.21126752	38.22471012	1	0.577	63.7	0.458	28.7	0	0	P00519	ABL1	1	1	1	1	0	1	1.5	63.12244709	47.76119403	0.498	45	0.415	40.5	1	1	1	1	0	1	1	0	0	1	9	0	0	1	0	1	2	0
Q92918	MAP4K1	1	1	1	0	0	1	69.28827798	29.93292778	1	0.349	24.8	0.313	24.5	0	0	P00519	ABL1	1	1	1	1	0	1	1.5	63.12244709	47.76119403	0.498	45	0.415	40.5	1	1	1	1	0	1	0	0	0	2	0	0	0	0	0	1	0	0
Q00987	MDM2	1	1	1	1	45.21	1	62.99806678	46.20367971	1	0.453	46.2	0.414	51.3	0	0	P00519	ABL1	1	1	1	1	0	1	1.5	63.12244709	47.76119403	0.498	45	0.415	40.5	1	1	1	1	0	1	1	0	0	4	4	0	0	0	0	1	0	0
P15941	MUC1	0	1	1	1	5.74	1	47.80878149	70.18683997	1	0.81	82	0.662	82.9	0	0	P00519	ABL1	1	1	1	1	0	1	1.5	63.12244709	47.76119403	0.498	45	0.415	40.5	0	1	1	0	0	1	0	0	0	2	0	0	0	0	0	0	0	0
Q15746	MLCK	1	1	1	0	0	1	64.56806915	34.15195183	1	0.437	34.8	0.365	27.4	0	0	P00519	ABL1	1	1	1	1	0	1	1.5	63.12244709	47.76119403	0.498	45	0.415	40.5	1	1	1	1	0	1	0	0	0	2	0	0	0	0	0	0	0	0
P15172	MYOD1	0	1	1	0	0	1	60.89234712	46.11570248	1	0.557	60	0.485	43.1	0	0	P00519	ABL1	1	1	1	1	0	1	1.5	63.12244709	47.76119403	0.498	45	0.415	40.5	0	1	1	0	0	1	0	0	0	1	0	0	1	0	0	0	0	0
P04629	NTRK1	1	1	1	0	0	1	78.95310162	14.15109667	1	0.209	2.5	0.187	4	0	0	P00519	ABL1	1	1	1	1	0	1	1.5	63.12244709	47.76119403	0.498	45	0.415	40.5	1	1	1	1	0	1	0	0	0	1	0	0	1	0	0	1	0	0
Q13177	PAK2	1	1	1	1	48.09	1	75.00299217	28.03141875	1	0.411	38.9	0.353	33.6	0	0	P00519	ABL1	1	1	1	1	0	1	1.5	63.12244709	47.76119403	0.498	45	0.415	40.5	1	1	1	1	0	1	0	0	0	3	0	0	0	0	0	2	0	0
P53350	PLK1	1	1	1	1	3.32	1	85.16988954	12.94754371	1	0.23	10.3	0.219	11.3	0	0	P00519	ABL1	1	1	1	1	0	1	1.5	63.12244709	47.76119403	0.498	45	0.415	40.5	1	1	1	1	0	1	0	0	0	2	0	0	0	0	0	2	0	0
P37231	PPARG	0	1	1	1	59.21	1	76.15011108	26.94684796	1	0.197	5.9	0.194	6.9	0	0	P00519	ABL1	1	1	1	1	0	1	1.5	63.12244709	47.76119403	0.498	45	0.415	40.5	0	1	1	0	0	1	0	0	0	2	0	0	0	0	0	1	0	0
Q15139	PRKD1	1	1	1	0	0	1	69.10576294	26.13142777	1	0.266	11.7	0.248	16.9	0	0	P00519	ABL1	1	1	1	1	0	1	1.5	63.12244709	47.76119403	0.498	45	0.415	40.5	1	1	1	1	0	1	0	0	0	2	0	0	0	0	0	1	0	0
O60260	PRKN	0	1	1	1	17.85	1	79.51012216	14.28967814	1	0.216	9	0.204	10.8	0	0	P00519	ABL1	1	1	1	1	0	1	1.5	63.12244709	47.76119403	0.498	45	0.415	40.5	0	1	1	0	0	1	0	0	0	1	0	0	0	0	0	0	0	0
O14818	HSPC	1	1	1	0	0	1	93.86661393	0	1	0.255	7.3	0.213	5.6	0	0	P00519	ABL1	1	1	1	1	0	1	1.5	63.12244709	47.76119403	0.498	45	0.415	40.5	1	1	1	1	0	1	0	0	0	1	0	0	0	0	0	1	0	0
O43586	PSTPIP1	0	1	0	0	0	1	86.97812865	13.47305389	1	0.407	23.6	0.352	18	0	0	P00519	ABL1	1	1	1	1	0	1	1.5	63.12244709	47.76119403	0.498	45	0.415	40.5	0	1	0	0	0	1	0	0	0	1	0	0	0	0	0	0	0	0
P18031	PTP1B	1	1	1	0	0	1	82.0306093	21.66856492	1	0.339	20.7	0.312	26.7	0	0	P00519	ABL1	1	1	1	1	0	1	1.5	63.12244709	47.76119403	0.498	45	0.415	40.5	1	1	1	1	0	1	0	0	0	5	0	0	1	0	0	2	0	0
Q05209	PTPN12	1	1	1	0	0	1	62.84655795	53.37423313	1	0.514	59	0.426	44.4	1	0	P00519	ABL1	1	1	1	1	0	1	1.5	63.12244709	47.76119403	0.498	45	0.415	40.5	1	1	1	1	0	1	0	0	0	3	0	0	0	0	0	0	0	0
P29350	SHP1	1	1	1	0	0	1	86.41216447	10.9686909	1	0.355	15.5	0.315	14.1	0	0	P00519	ABL1	1	1	1	1	0	1	1.5	63.12244709	47.76119403	0.498	45	0.415	40.5	1	1	1	1	0	1	0	0	0	4	0	0	2	0	0	3	0	0
P23470	PTPRG	0	1	0	0	0	1	73.00479741	29.98596737	1	0.357	20.7	0.312	15.6	1	0	P00519	ABL1	1	1	1	1	0	1	1.5	63.12244709	47.76119403	0.498	45	0.415	40.5	0	1	0	0	0	1	0	0	0	5	0	0	0	0	0	3	0	0
P63244	RACK1	0	1	1	0	0	1	92.07190101	0.486420754	1	0.212	0	0.209	4.1	0	0	P00519	ABL1	1	1	1	1	0	1	1.5	63.12244709	47.76119403	0.498	45	0.415	40.5	0	1	1	0	0	1	0	0	0	1	0	0	0	0	0	0	0	0
Q99638	RAD9	1	1	1	0	0	1	76.95814872	29.32708403	1	0.343	31.2	0.301	32	0	0	P00519	ABL1	1	1	1	1	0	1	1.5	63.12244709	47.76119403	0.498	45	0.415	40.5	1	1	1	1	0	1	0	0	0	1	0	0	0	0	0	0	0	0
P06400	RB1	1	1	1	1	29.74	1	77.20564192	19.83903421	1	0.295	22.2	0.271	22.5	0	0	P00519	ABL1	1	1	1	1	0	1	1.5	63.12244709	47.76119403	0.498	45	0.415	40.5	1	1	1	1	0	1	0	0	0	2	0	0	2	0	0	0	0	0
Q13671	RIN1	1	1	1	0	0	1	67.90961762	36.5927931	1	0.445	37.7	0.368	30.1	0	0	P00519	ABL1	1	1	1	1	0	1	1.5	63.12244709	47.76119403	0.498	45	0.415	40.5	1	1	1	1	0	1	0	0	0	3	0	0	0	0	0	1	0	0
Q9Y6N7	ROBO1	0	1	1	0	0	1	59.73200801	50.11788746	1	0.547	50.1	0.454	44.9	0	0	P00519	ABL1	1	1	1	1	0	1	1.5	63.12244709	47.76119403	0.498	45	0.415	40.5	0	1	1	0	0	0	1	0	0	0	5	0	0	0	0	0	0	0
P12931	SRC	1	1	1	1	15.67	1	84.51330313	13.78737542	1	0.309	15.5	0.275	13.6	0	0	P00519	ABL1	1	1	1	1	0	1	1.5	63.12244709	47.76119403	0.498	45	0.415	40.5	1	1	1	1	0	1	1	0	0	16	28	0	4	10	0	5	0	0
Q9H3D4	TP63	0	1	1	0	0	1	63.54468415	46.91564474	1	0.455	39.4	0.388	33.5	0	0	P00519	ABL1	1	1	1	1	0	1	1.5	63.12244709	47.76119403	0.498	45	0.415	40.5	0	1	1	0	0	1	1	0	0	1	2	0	0	1	0	1	1	0
O15350	TP73	1	1	1	1	3.3	1	66.4142143	45.35597381	1	0.489	48.9	0.413	38.8	0	0	P00519	ABL1	1	1	1	1	0	1	1.5	63.12244709	47.76119403	0.498	45	0.415	40.5	1	1	1	1	0	1	1	0	0	3	3	0	0	0	0	1	0	0
P15498	VAV	1	1	1	1	3.79	1	87.14541547	4.791546034	1	0.23	4.3	0.219	10.2	0	0	P00519	ABL1	1	1	1	1	0	1	1.5	63.12244709	47.76119403	0.498	45	0.415	40.5	1	1	1	1	0	1	0	0	0	4	0	0	2	0	0	1	0	0
O00401	N-WASP	1	1	1	0	0	1	67.58595796	27.16209218	1	0.672	74.1	0.51	62.8	0	0	P00519	ABL1	1	1	1	1	0	1	1.5	63.12244709	47.76119403	0.498	45	0.415	40.5	1	1	1	1	0	1	0	0	0	1	0	0	0	0	0	1	0	0
P46937	YAP1	0	1	1	1	25.99	1	58.00257533	42.91328268	1	0.749	93.1	0.611	78	0	0	P00519	ABL1	1	1	1	1	0	1	1.5	63.12244709	47.76119403	0.498	45	0.415	40.5	0	1	1	0	0	1	0	0	0	1	0	0	0	0	0	0	0	0
P19174	PLCG1	1	1	1	0	0	1	83.34171031	11.14722753	1	0.261	5.7	0.244	8.4	0	0	Q9UM73	ALK	0	1	1	1	0	0	0	67.27646614	28.49883036	0.332	19.7	0.289	14.2	0	1	1	0	0	0	1	0	0	0	12	0	0	0	0	0	0	0
P06493	CDK1	1	1	1	0	0	1	89.3155052	2.910602911	1	0.15	0	0.171	4	0	0	P10415	BCL2	1	1	1	1	0	1	11.72	75.53412714	20.3125	0.287	24.7	0.269	21.3	1	1	1	1	0	1	0	0	0	1	0	0	0	0	0	0	0	0
P28482	ERK2	1	1	1	1	8.33	1	90.98993833	3.259005146	1	0.135	0	0.145	3.3	0	0	P10415	BCL2	1	1	1	1	0	1	11.72	75.53412714	20.3125	0.287	24.7	0.269	21.3	1	1	1	1	0	1	1	0	0	6	45	0	0	0	0	3	9	0
Q16539	p38	1	1	1	0	0	1	89.27592712	3.543171655	1	0.167	3.6	0.174	7.8	0	0	P10415	BCL2	1	1	1	1	0	1	11.72	75.53412714	20.3125	0.287	24.7	0.269	21.3	1	1	1	1	0	1	1	0	0	2	47	0	0	0	0	1	34	0
P27361	ERK1	1	1	1	1	6.07	1	89.25702258	6.258234519	1	0.204	6.6	0.209	11.9	0	0	P10415	BCL2	1	1	1	1	0	1	11.72	75.53412714	20.3125	0.287	24.7	0.269	21.3	1	1	1	1	0	1	1	0	0	6	44	0	0	0	0	3	9	0
P67775	PPP2CA	1	1	1	0	0	1	94.77527739	3.552894212	1	0.169	1	0.183	5.8	0	0	P10415	BCL2	1	1	1	1	0	1	11.72	75.53412714	20.3125	0.287	24.7	0.269	21.3	1	1	1	1	0	1	1	0	0	3	16	0	0	0	0	3	8	0
P17252	PRKCA	1	1	1	0	0	1	86.71925641	8.585203041	1	0.245	9.1	0.237	10.9	0	0	P10415	BCL2	1	1	1	1	0	1	11.72	75.53412714	20.3125	0.287	24.7	0.269	21.3	1	1	1	1	0	1	0	0	0	2	0	0	0	0	0	1	0	1
P01112	HRAS	0	1	1	1	22.22	1	92.56108721	5.234899329	1	0.265	2.6	0.268	4.8	0	0	P15056	BRAF	1	1	1	1	0	1	4.44	68.03876342	35.93328841	0.352	28.6	0.327	26.5	0	1	1	0	0	0	1	0	0	0	33	0	0	11	0	0	5	0
P01116	KRAS	0	1	1	1	17.99	1	92.28097555	0.856954515	1	0.239	0	0.251	4.2	0	0	P15056	BRAF	1	1	1	1	0	1	4.44	68.03876342	35.93328841	0.352	28.6	0.327	26.5	0	1	1	0	0	0	1	0	0	0	31	0	0	10	0	0	5	0
P28482	ERK2	1	1	1	1	8.33	1	90.98993833	3.259005146	1	0.135	0	0.145	3.3	0	0	P15056	BRAF	1	1	1	1	0	1	4.44	68.03876342	35.93328841	0.352	28.6	0.327	26.5	1	1	1	1	0	1	1	0	0	2	27	0	2	4	0	1	6	0
P27361	ERK1	1	1	1	1	6.07	1	89.25702258	6.258234519	1	0.204	6.6	0.209	11.9	0	0	P15056	BRAF	1	1	1	1	0	1	4.44	68.03876342	35.93328841	0.352	28.6	0.327	26.5	1	1	1	1	0	1	1	0	0	2	26	0	2	5	0	2	6	0
P01111	RAS	1	1	1	1	6.35	1	92.2966779	3.167115903	1	0.234	0	0.248	4.8	0	0	P15056	BRAF	1	1	1	1	0	1	4.44	68.03876342	35.93328841	0.352	28.6	0.327	26.5	1	1	1	1	0	0	1	0	0	0	30	0	0	10	0	0	5	0
P78347	GTF2I	0	1	1	0	0	1	69.83609801	34.12046976	1	0.398	28.5	0.331	25.8	0	0	Q06187	BTK	1	1	1	1	0	0	0	84.98775136	6.557377049	0.246	10.5	0.224	9.9	0	1	1	0	0	1	0	0	0	1	0	0	0	0	0	0	0	0
P23470	PTPRG	0	1	0	0	0	1	73.00479741	29.98596737	1	0.357	20.7	0.312	15.6	1	0	Q06187	BTK	1	1	1	1	0	0	0	84.98775136	6.557377049	0.246	10.5	0.224	9.9	0	1	0	0	0	1	0	0	0	4	0	0	0	0	0	2	0	0
P12931	SRC	1	1	1	1	15.67	1	84.51330313	13.78737542	1	0.309	15.5	0.275	13.6	0	0	Q06187	BTK	1	1	1	1	0	0	0	84.98775136	6.557377049	0.246	10.5	0.224	9.9	1	1	1	1	0	1	0	0	0	6	0	0	0	0	0	1	0	0
P42229	STAT5A	1	1	1	0	0	1	85.87160865	11.04678454	1	0.249	6.5	0.216	5.4	0	0	Q06187	BTK	1	1	1	1	0	0	0	84.98775136	6.557377049	0.246	10.5	0.224	9.9	1	1	1	1	0	1	0	0	0	2	0	0	0	0	0	1	0	0
P40763	STAT3	1	1	1	1	4.42	1	85.76562598	9.204141055	1	0.254	9.6	0.233	10.8	0	0	Q9NZQ7	CD274	0	1	1	0	1	0	0	88.12120146	2.265925609	0.225	10.7	0.187	4.5	0	1	1	0	0	0	1	0	0	0	8	0	0	1	0	0	0	0
P42771	p16	1	1	1	0	0	1	75.59437086	11.89655172	1	0.427	22.4	0.352	17.3	0	0	P11802	CDK4	1	1	1	1	0	0	0	88.25908684	3.661616162	0.242	7.3	0.252	12.5	1	1	1	1	0	0	1	0	0	0	6	0	0	2	0	0	0	1
Q02078	MEF2A	1	1	1	1	2.37	1	55.69198169	65.546875	1	0.669	83.2	0.531	59.6	0	0	P11802	CDK4	1	1	1	1	0	0	0	88.25908684	3.661616162	0.242	7.3	0.252	12.5	1	1	1	1	0	1	0	0	0	1	0	0	0	0	0	0	0	0
Q06413	MEF2C	1	1	1	0	0	1	57.6705493	58.21020351	1	0.604	72.9	0.485	52.6	0	0	P11802	CDK4	1	1	1	1	0	0	0	88.25908684	3.661616162	0.242	7.3	0.252	12.5	1	1	1	1	0	1	0	0	0	1	0	0	0	0	0	0	0	0
P15172	MYOD1	0	1	1	0	0	1	60.89234712	46.11570248	1	0.557	60	0.485	43.1	0	0	P11802	CDK4	1	1	1	1	0	0	0	88.25908684	3.661616162	0.242	7.3	0.252	12.5	0	1	1	0	0	1	0	0	0	6	0	0	1	0	0	1	0	0
P06400	RB1	1	1	1	1	29.74	1	77.20564192	19.83903421	1	0.295	22.2	0.271	22.5	0	0	P11802	CDK4	1	1	1	1	0	0	0	88.25908684	3.661616162	0.242	7.3	0.252	12.5	1	1	1	1	0	1	0	0	0	1	0	0	0	0	0	0	0	0
P06241	FYN	1	1	1	0	0	1	81.67147907	14.62958635	1	0.252	7.3	0.236	8.2	0	0	P16410	CTLA4	1	1	1	0	1	0	0	79.90385415	8.043981481	0.09	0	0.126	4.5	1	1	1	1	0	1	1	0	0	1	6	0	0	1	0	0	1	0
P06239	LCK	1	1	1	1	7.07	1	84.33331453	11.2035225	1	0.261	3.1	0.242	3.9	0	0	P16410	CTLA4	1	1	1	0	1	0	0	79.90385415	8.043981481	0.09	0	0.126	4.5	1	1	1	1	0	0	1	0	0	0	7	0	0	0	0	0	0	0
P42681	TXK	0	1	1	0	0	1	80.40473419	14.92918505	1	0.17	6.1	0.17	8.2	0	0	P16410	CTLA4	1	1	1	0	1	0	0	79.90385415	8.043981481	0.09	0	0.126	4.5	0	1	1	0	0	1	0	0	0	1	0	0	0	0	0	0	0	0
P21860	ErbB3	1	1	1	0	0	1	72.82537353	29.19320594	1	0.286	25.6	0.226	20.6	0	0	P00533	EGFR	1	1	1	1	1	1	3.39	76.5209094	21.24148211	0.211	11.1	0.181	8.9	1	1	1	1	0	1	0	0	0	4	0	0	0	0	0	0	0	0
O14944	ER	1	1	1	0	0	1	69.85650626	21.00903614	1	0.107	3.6	0.15	10.7	0	0	P00533	EGFR	1	1	1	1	1	1	3.39	76.5209094	21.24148211	0.211	11.1	0.181	8.9	1	1	1	1	0	1	1	0	0	1	23	0	0	3	0	0	3	0
Q9UJM3	ERRFI1	0	1	0	0	0	1	57.5828832	40.19690577	1	0.518	47.8	0.455	47.2	0	0	P00533	EGFR	1	1	1	1	1	1	3.39	76.5209094	21.24148211	0.211	11.1	0.181	8.9	0	1	0	0	0	1	0	0	0	1	0	0	1	0	0	0	0	0
P03372	ESR1	1	1	1	1	39.66	1	66.90446403	45.39573	1	0.3	18	0.263	20	0	0	P00533	EGFR	1	1	1	1	1	1	3.39	76.5209094	21.24148211	0.211	11.1	0.181	8.9	1	1	1	1	0	1	1	0	0	7	25	0	0	8	0	3	1	0
P15311	EZR	1	1	1	1	52.9	1	88.41967452	4.749232344	1	0.414	45.2	0.343	31.4	0	0	P00533	EGFR	1	1	1	1	1	1	3.39	76.5209094	21.24148211	0.211	11.1	0.181	8.9	1	1	1	1	0	1	0	0	0	2	0	0	0	0	0	1	0	0
Q13480	GAB1	1	1	1	1	83.29	1	53.25528599	61.88265874	1	0.607	78.4	0.497	56.1	0	0	P00533	EGFR	1	1	1	1	1	1	3.39	76.5209094	21.24148211	0.211	11.1	0.181	8.9	1	1	1	1	0	1	1	0	0	5	59	0	0	5	0	2	1	0
O14964	HGS	0	1	1	0	0	1	67.65589713	38.54804035	1	0.528	54.8	0.414	35.8	0	0	P00533	EGFR	1	1	1	1	1	1	3.39	76.5209094	21.24148211	0.211	11.1	0.181	8.9	0	1	1	0	0	0	1	0	0	0	8	0	0	2	0	0	1	0
Q96JA1	LRIG1	0	1	1	0	0	1	75.22305151	27.66949659	1	0.321	22.3	0.269	16.9	0	0	P00533	EGFR	1	1	1	1	1	1	3.39	76.5209094	21.24148211	0.211	11.1	0.181	8.9	0	1	1	0	0	1	1	0	0	3	10	0	1	0	0	1	4	0
P27361	ERK1	1	1	1	1	6.07	1	89.25702258	6.258234519	1	0.204	6.6	0.209	11.9	0	0	P00533	EGFR	1	1	1	1	1	1	3.39	76.5209094	21.24148211	0.211	11.1	0.181	8.9	1	1	1	1	0	1	1	0	0	9	81	0	0	63	0	6	5	0
Q86U44	METTL3	0	1	1	0	0	1	76.2798143	21.17127072	1	0.397	32.9	0.331	23.4	0	0	P00533	EGFR	1	1	1	1	1	1	3.39	76.5209094	21.24148211	0.211	11.1	0.181	8.9	0	1	1	0	0	1	0	0	0	2	0	0	0	0	0	2	0	0
P15941	MUC1	0	1	1	1	5.74	1	47.80878149	70.18683997	1	0.81	82	0.662	82.9	0	0	P00533	EGFR	1	1	1	1	1	1	3.39	76.5209094	21.24148211	0.211	11.1	0.181	8.9	0	1	1	0	0	1	0	0	0	3	0	0	0	0	0	1	0	0
P16333	NCK1	1	1	1	1	13.26	1	71.82703217	21.66280225	1	0.333	13.5	0.306	8	0	0	P00533	EGFR	1	1	1	1	1	1	3.39	76.5209094	21.24148211	0.211	11.1	0.181	8.9	1	1	1	1	0	1	0	0	0	2	0	0	1	0	0	2	0	0
P27986	PIK3R1	1	1	1	1	1.93	1	83.78741892	8.111318513	1	0.347	13.4	0.289	15.6	0	0	P00533	EGFR	1	1	1	1	1	1	3.39	76.5209094	21.24148211	0.211	11.1	0.181	8.9	1	1	1	1	0	1	1	0	0	4	86	0	0	5	0	1	3	0
Q16512	PKN	1	1	1	0	0	1	72.87900173	23.86487965	1	0.387	29	0.336	22.3	1	0	P00533	EGFR	1	1	1	1	1	1	3.39	76.5209094	21.24148211	0.211	11.1	0.181	8.9	1	1	1	1	0	1	0	0	0	1	0	0	0	0	0	0	0	0
O14939	PLD2	1	1	1	0	0	1	89.14076611	8.410215269	1	0.206	7.7	0.198	8.9	1	0	P00533	EGFR	1	1	1	1	1	1	3.39	76.5209094	21.24148211	0.211	11.1	0.181	8.9	1	1	1	1	0	1	0	0	0	2	0	0	0	0	0	2	0	0
P17252	PRKCA	1	1	1	0	0	1	86.71925641	8.585203041	1	0.245	9.1	0.237	10.9	0	0	P00533	EGFR	1	1	1	1	1	1	3.39	76.5209094	21.24148211	0.211	11.1	0.181	8.9	1	1	1	1	0	1	1	0	0	7	51	0	1	7	0	6	5	0
Q05655	PRKCD	1	1	1	0	0	1	80.81630944	11.26812259	1	0.163	1.2	0.175	3.3	0	0	P00533	EGFR	1	1	1	1	1	1	3.39	76.5209094	21.24148211	0.211	11.1	0.181	8.9	1	1	1	1	0	1	0	0	0	8	0	0	1	0	0	8	0	0
Q05397	PTK2	1	1	1	1	1.81	1	75.09044763	24.89854381	1	0.352	31	0.303	21.2	0	0	P00533	EGFR	1	1	1	1	1	1	3.39	76.5209094	21.24148211	0.211	11.1	0.181	8.9	1	1	1	1	0	1	1	0	0	9	53	0	0	11	0	2	2	0
P18031	PTP1B	1	1	1	0	0	1	82.0306093	21.66856492	1	0.339	20.7	0.312	26.7	0	0	P00533	EGFR	1	1	1	1	1	1	3.39	76.5209094	21.24148211	0.211	11.1	0.181	8.9	1	1	1	1	0	1	1	0	0	8	32	0	4	22	0	2	4	0
Q06124	PTPN11	1	1	1	0	0	1	86.22193232	10.33040569	1	0.375	14.5	0.331	17.4	0	0	P00533	EGFR	1	1	1	1	1	1	3.39	76.5209094	21.24148211	0.211	11.1	0.181	8.9	1	1	1	1	0	1	1	0	0	7	50	0	0	15	0	2	11	0
P17706	PTPN2	0	1	1	0	0	1	86.09253327	10.18491341	1	0.285	12.5	0.274	20.5	0	0	P00533	EGFR	1	1	1	1	1	1	3.39	76.5209094	21.24148211	0.211	11.1	0.181	8.9	0	1	1	0	0	1	1	0	0	5	13	0	0	0	0	0	3	0
P29350	SHP1	1	1	1	0	0	1	86.41216447	10.9686909	1	0.355	15.5	0.315	14.1	0	0	P00533	EGFR	1	1	1	1	1	1	3.39	76.5209094	21.24148211	0.211	11.1	0.181	8.9	1	1	1	1	0	1	1	0	0	5	21	0	0	14	0	3	12	0
P23470	PTPRG	0	1	0	0	0	1	73.00479741	29.98596737	1	0.357	20.7	0.312	15.6	1	0	P00533	EGFR	1	1	1	1	1	1	3.39	76.5209094	21.24148211	0.211	11.1	0.181	8.9	0	1	0	0	0	1	0	0	0	10	0	0	0	0	0	5	0	0
Q12913	PTPRJ	0	1	1	0	0	1	78.57151174	17.48054475	1	0.345	18.6	0.285	12.6	0	0	P00533	EGFR	1	1	1	1	1	1	3.39	76.5209094	21.24148211	0.211	11.1	0.181	8.9	0	1	1	0	0	1	0	0	0	5	0	0	0	0	0	2	0	0
O15492	RGS16	1	1	0	0	0	1	82.31783496	18.58573217	1	0.242	3	0.265	5.4	0	0	P00533	EGFR	1	1	1	1	1	1	3.39	76.5209094	21.24148211	0.211	11.1	0.181	8.9	1	1	0	0	0	1	0	0	0	1	0	0	0	0	0	0	0	0
Q13671	RIN1	1	1	1	0	0	1	67.90961762	36.5927931	1	0.445	37.7	0.368	30.1	0	0	P00533	EGFR	1	1	1	1	1	1	3.39	76.5209094	21.24148211	0.211	11.1	0.181	8.9	1	1	1	1	0	1	0	0	0	1	0	0	0	0	0	0	0	0
P98077	SHC2	0	1	1	0	0	1	63.23852131	40.41331803	1	0.481	39	0.386	29.9	0	0	P00533	EGFR	1	1	1	1	1	1	3.39	76.5209094	21.24148211	0.211	11.1	0.181	8.9	0	1	1	0	0	0	1	0	0	0	16	0	0	1	0	0	0	0
Q92529	SHC3	0	1	1	0	0	1	61.72512785	45.90091091	1	0.497	50.3	0.419	33.3	0	0	P00533	EGFR	1	1	1	1	1	1	3.39	76.5209094	21.24148211	0.211	11.1	0.181	8.9	0	1	1	0	0	1	1	0	0	2	28	0	0	2	0	0	0	0
P42229	STAT5A	1	1	1	0	0	1	85.87160865	11.04678454	1	0.249	6.5	0.216	5.4	0	0	P00533	EGFR	1	1	1	1	1	1	3.39	76.5209094	21.24148211	0.211	11.1	0.181	8.9	1	1	1	1	0	1	1	0	0	7	49	0	0	20	0	2	1	0
P51692	STAT5B	1	1	1	0	0	1	85.69874458	10.32685931	1	0.263	8.5	0.231	5.8	0	0	P00533	EGFR	1	1	1	1	1	1	3.39	76.5209094	21.24148211	0.211	11.1	0.181	8.9	1	1	1	1	0	1	1	0	0	3	36	0	0	13	0	0	0	0
P01135	TGFA	0	1	1	0	0	1	66.88684707	20.96365173	1	0.034	0	0.072	2.5	0	0	P00533	EGFR	1	1	1	1	1	1	3.39	76.5209094	21.24148211	0.211	11.1	0.181	8.9	0	1	1	0	0	1	1	0	0	1	25	0	0	2	0	0	1	0
P40818	USP8	0	1	1	1	3.49	1	71.72512279	29.19919697	1	0.454	43.2	0.364	38.3	0	0	P00533	EGFR	1	1	1	1	1	1	3.39	76.5209094	21.24148211	0.211	11.1	0.181	8.9	0	1	1	0	0	0	1	0	0	0	3	0	0	1	0	0	1	0
P21860	ErbB3	1	1	1	0	0	1	72.82537353	29.19320594	1	0.286	25.6	0.226	20.6	0	0	P04626	ERBB2	1	1	1	1	1	1	21.35	74.90918221	23.36197081	0.262	18.2	0.22	17.5	1	1	1	1	0	1	1	0	0	4	119	0	0	4	0	0	0	0
Q15303	ERBB4	0	1	1	0	0	1	73.09161506	26.85841998	1	0.228	14.6	0.194	10.8	0	0	P04626	ERBB2	1	1	1	1	1	1	21.35	74.90918221	23.36197081	0.262	18.2	0.22	17.5	0	1	1	0	0	1	1	0	0	5	112	0	1	0	0	1	0	0
P17612	PKA	1	1	1	0	0	1	95.82370125	0.661559889	1	0.157	2.3	0.184	4.6	0	0	P04626	ERBB2	1	1	1	1	1	1	21.35	74.90918221	23.36197081	0.262	18.2	0.22	17.5	1	1	1	1	0	1	1	0	0	2	16	0	0	5	0	1	2	0
Q06124	PTPN11	1	1	1	0	0	1	86.22193232	10.33040569	1	0.375	14.5	0.331	17.4	0	0	P04626	ERBB2	1	1	1	1	1	1	21.35	74.90918221	23.36197081	0.262	18.2	0.22	17.5	1	1	1	1	0	1	1	0	0	2	45	0	0	15	0	1	31	0
P23470	PTPRG	0	1	0	0	0	1	73.00479741	29.98596737	1	0.357	20.7	0.312	15.6	1	0	P04626	ERBB2	1	1	1	1	1	1	21.35	74.90918221	23.36197081	0.262	18.2	0.22	17.5	0	1	0	0	0	1	0	0	0	2	0	0	0	0	0	1	0	0
Q8WU20	FRS2	1	1	1	0	0	1	58.05416517	53.20688795	1	0.605	72.2	0.493	59.4	0	0	P11362	FGFR1	0	1	1	1	0	0	0	76.04377134	21.53273348	0.317	15.9	0.281	12.3	0	1	1	0	0	0	1	0	0	0	36	0	0	7	0	0	0	0
P28482	ERK2	1	1	1	1	8.33	1	90.98993833	3.259005146	1	0.135	0	0.145	3.3	0	0	P11362	FGFR1	0	1	1	1	0	0	0	76.04377134	21.53273348	0.317	15.9	0.281	12.3	0	1	1	0	0	1	1	0	0	1	33	0	0	28	0	0	1	0
P27361	ERK1	1	1	1	1	6.07	1	89.25702258	6.258234519	1	0.204	6.6	0.209	11.9	0	0	P11362	FGFR1	0	1	1	1	0	0	0	76.04377134	21.53273348	0.317	15.9	0.281	12.3	0	1	1	0	0	1	1	0	0	1	30	0	0	26	0	0	1	0
Q02156	PRKCE	1	1	1	0	0	1	79.6824625	16.59292035	1	0.25	15.7	0.236	16.7	0	0	P11362	FGFR1	0	1	1	1	0	0	0	76.04377134	21.53273348	0.317	15.9	0.281	12.3	0	1	1	0	0	0	1	0	0	0	18	0	0	1	0	0	1	0
P62993	GRB2	1	1	1	1	6.45	1	88.12695469	2.916432978	1	0.24	0	0.279	7.4	0	0	P21802	FGFR2	1	1	1	1	0	0	0	74.05804221	24.9070632	0.297	9	0.27	13.2	1	1	1	1	0	1	1	0	0	1	53	0	0	3	0	0	2	0
P42224	STAT1	1	1	1	1	5.47	1	88.26073848	6.050748211	1	0.251	6.8	0.237	6.9	0	0	P22607	FGFR3	1	1	1	1	0	0	0	75.36963815	21.49926984	0.331	16	0.294	14.5	1	1	1	1	0	1	0	0	0	1	0	0	0	0	0	0	0	0
P40763	STAT3	1	1	1	1	4.42	1	85.76562598	9.204141055	1	0.254	9.6	0.233	10.8	0	0	P22607	FGFR3	1	1	1	1	0	0	0	75.36963815	21.49926984	0.331	16	0.294	14.5	1	1	1	1	0	1	0	0	0	1	0	0	0	0	0	0	0	0
P19174	PLCG1	1	1	1	0	0	1	83.34171031	11.14722753	1	0.261	5.7	0.244	8.4	0	0	P17948	FLT1	0	1	1	1	0	0	0	72.92583993	23.75283447	0.235	2.2	0.22	4.9	0	1	1	0	0	1	1	0	0	1	18	0	0	1	0	0	0	0
Q12913	PTPRJ	0	1	1	0	0	1	78.57151174	17.48054475	1	0.345	18.6	0.285	12.6	0	0	P17948	FLT1	0	1	1	1	0	0	0	72.92583993	23.75283447	0.235	2.2	0.22	4.9	0	1	1	0	0	1	0	0	0	1	0	0	0	0	0	0	0	0
P62993	GRB2	1	1	1	1	6.45	1	88.12695469	2.916432978	1	0.24	0	0.279	7.4	0	0	P36888	FLT3	0	1	1	1	0	1	3.22	75.52465027	16.08065532	0.155	1.6	0.169	7.2	0	1	1	0	0	1	1	0	0	4	31	0	1	1	0	2	3	0
Q06124	PTPN11	1	1	1	0	0	1	86.22193232	10.33040569	1	0.375	14.5	0.331	17.4	0	0	P36888	FLT3	0	1	1	1	0	1	3.22	75.52465027	16.08065532	0.155	1.6	0.169	7.2	0	1	1	0	0	1	0	0	0	1	0	0	0	0	0	0	0	0
P29353	SHC1	1	1	1	1	8.4	1	63.38228005	43.13236627	1	0.56	57.5	0.465	50.3	0	0	P36888	FLT3	0	1	1	1	0	1	3.22	75.52465027	16.08065532	0.155	1.6	0.169	7.2	0	1	1	0	0	1	1	0	0	1	14	0	0	2	0	0	2	0
P42229	STAT5A	1	1	1	0	0	1	85.87160865	11.04678454	1	0.249	6.5	0.216	5.4	0	0	P36888	FLT3	0	1	1	1	0	1	3.22	75.52465027	16.08065532	0.155	1.6	0.169	7.2	0	1	1	0	0	1	1	0	0	1	5	0	1	2	0	0	1	0
P12931	SRC	1	1	1	1	15.67	1	84.51330313	13.78737542	1	0.309	15.5	0.275	13.6	0	0	P35916	FLT4	1	1	1	1	0	1	2.71	72.74058002	23.08193669	0.258	12.9	0.238	12.9	1	1	1	1	0	1	0	0	0	1	0	0	0	0	0	1	0	0
P49767	VEGFC	0	1	1	0	0	1	73.73951496	19.85880909	1	0.141	2.4	0.142	2.1	0	0	P35916	FLT4	1	1	1	1	0	1	2.71	72.74058002	23.08193669	0.258	12.9	0.238	12.9	0	1	1	0	0	0	1	0	0	0	6	0	0	0	0	0	0	0
O43915	VEGFD	0	1	1	0	0	1	70.47844297	21.29399218	1	0.176	5.6	0.186	7.3	0	0	P35916	FLT4	1	1	1	1	0	1	2.71	72.74058002	23.08193669	0.258	12.9	0.238	12.9	0	1	1	0	0	0	1	0	0	0	6	0	0	0	0	0	0	0
Q99801	NKX3-1	0	1	0	1	78.63	1	66.78175082	28.51772288	1	0.623	58.5	0.56	57.3	0	0	Q13547	HDAC1	1	1	1	1	0	1	21.99	86.30522225	12.45478036	0.308	23.2	0.275	21.4	0	1	0	0	0	1	0	0	0	1	0	0	0	0	0	1	0	0
P04150	NR3C1	1	1	1	1	66.67	1	60.86099235	53.78585724	1	0.349	31.9	0.304	20.5	0	0	Q13547	HDAC1	1	1	1	1	0	1	21.99	86.30522225	12.45478036	0.308	23.2	0.275	21.4	1	1	1	1	0	1	0	0	0	2	0	0	0	0	0	1	0	0
P37231	PPARG	0	1	1	1	59.21	1	76.15011108	26.94684796	1	0.197	5.9	0.194	6.9	0	0	Q13547	HDAC1	1	1	1	1	0	1	21.99	86.30522225	12.45478036	0.308	23.2	0.275	21.4	0	1	1	0	0	0	1	0	0	0	10	0	0	10	0	0	4	0
Q04206	RELA	1	1	1	1	22.5	1	73.45657619	31.14676734	1	0.518	53.9	0.426	37.4	0	0	Q13547	HDAC1	1	1	1	1	0	1	21.99	86.30522225	12.45478036	0.308	23.2	0.275	21.4	1	1	1	1	0	1	1	0	0	1	14	0	0	7	0	1	11	0
Q13131	AMPK	1	1	1	0	0	1	79.93247155	15.69237608	1	0.26	11.8	0.251	17.7	0	0	Q9UQL6	HDAC5	1	1	1	1	0	0	0	64.87154541	45.73362904	0.512	53.5	0.418	36.4	1	1	1	1	0	1	0	0	0	1	0	0	0	0	0	0	0	0
P17612	PKA	1	1	1	0	0	1	95.82370125	0.661559889	1	0.157	2.3	0.184	4.6	0	0	Q9UQL6	HDAC5	1	1	1	1	0	0	0	64.87154541	45.73362904	0.512	53.5	0.418	36.4	1	1	1	1	0	1	0	0	0	1	0	0	0	0	0	0	0	0
P17252	PRKCA	1	1	1	0	0	1	86.71925641	8.585203041	1	0.245	9.1	0.237	10.9	0	0	Q9UQL6	HDAC5	1	1	1	1	0	0	0	64.87154541	45.73362904	0.512	53.5	0.418	36.4	1	1	1	1	0	1	0	0	0	1	0	0	0	0	0	0	0	0
P27361	ERK1	1	1	1	1	6.07	1	89.25702258	6.258234519	1	0.204	6.6	0.209	11.9	0	0	Q9UBN7	HDAC6	0	1	0	1	0	0	0	77.49582885	28.5745281	0.35	27.4	0.296	25.9	0	1	0	0	0	1	0	0	0	1	0	0	0	0	0	0	0	0
P17612	PKA	1	1	1	0	0	1	95.82370125	0.661559889	1	0.157	2.3	0.184	4.6	0	0	Q9BY41	HDAC8	0	1	1	1	0	1	3.18	95.37996251	2.758855586	0.157	4	0.181	8	0	1	1	0	0	0	1	0	0	0	1	0	0	0	0	0	1	0
Q04206	RELA	1	1	1	1	22.5	1	73.45657619	31.14676734	1	0.518	53.9	0.426	37.4	0	0	P01584	IL1B	1	1	1	0	1	0	0	75.92467094	17.70157553	0.236	2.2	0.273	5.2	1	1	1	1	0	0	1	0	0	0	33	0	0	16	0	0	2	0
P14784	IL2RB	0	1	1	0	0	1	65.81702503	37.04819277	1	0.343	27.2	0.32	24.3	0	0	P60568	IL2	1	1	1	0	0	0	0	84.44566116	4.541768045	0.125	0	0.14	2.6	0	1	1	0	0	0	1	0	0	0	48	0	0	6	0	0	45	0
P31785	IL2RG	1	1	1	0	0	1	76.81579604	21.72309755	1	0.204	1.6	0.203	3	0	0	P60568	IL2	1	1	1	0	0	0	0	84.44566116	4.541768045	0.125	0	0.14	2.6	1	1	1	1	0	0	1	0	0	0	47	0	0	8	0	0	46	0
P40189	IL6ST	0	1	1	0	0	1	74.83635638	28.01700494	1	0.318	23	0.28	19.7	0	0	P05231	IL6	1	1	1	0	1	1	8.96	86.04387852	3.247143716	0.271	7.5	0.265	12.3	0	1	1	0	0	1	1	0	0	1	23	0	0	4	0	0	1	0
Q04206	RELA	1	1	1	1	22.5	1	73.45657619	31.14676734	1	0.518	53.9	0.426	37.4	0	0	P05231	IL6	1	1	1	0	1	1	8.96	86.04387852	3.247143716	0.271	7.5	0.265	12.3	1	1	1	1	0	0	1	0	0	0	36	0	0	9	0	0	4	0
P40189	IL6ST	0	1	1	0	0	1	74.83635638	28.01700494	1	0.318	23	0.28	19.7	0	0	P08887	IL6R	1	1	1	0	1	0	0	78.68593824	23.64287683	0.35	17.5	0.321	21.6	0	1	1	0	0	1	1	0	0	2	79	0	0	1	0	0	0	0
Q06124	PTPN11	1	1	1	0	0	1	86.22193232	10.33040569	1	0.375	14.5	0.331	17.4	0	0	P23458	JAK1	1	1	1	1	0	0	0	86.15966112	7.129877071	0.227	5.3	0.206	4.9	1	1	1	1	0	1	0	0	0	2	0	0	0	0	0	2	0	0
P17706	PTPN2	0	1	1	0	0	1	86.09253327	10.18491341	1	0.285	12.5	0.274	20.5	0	0	P23458	JAK1	1	1	1	1	0	0	0	86.15966112	7.129877071	0.227	5.3	0.206	4.9	0	1	1	0	0	1	0	0	0	4	0	0	0	0	0	0	0	0
P08575	CD45	1	1	1	0	0	1	76.84572606	23.6870001	1	0.371	28.3	0.312	25.7	0	0	P23458	JAK1	1	1	1	1	0	0	0	86.15966112	7.129877071	0.227	5.3	0.206	4.9	1	1	1	1	0	1	0	0	0	2	0	0	0	0	0	1	0	0
O15524	SOCS1	0	1	1	0	0	1	84.56737362	6.626506024	1	0.332	25.1	0.297	25.6	0	0	P23458	JAK1	1	1	1	1	0	0	0	86.15966112	7.129877071	0.227	5.3	0.206	4.9	0	1	1	0	0	1	1	0	0	4	26	0	1	16	0	1	18	0
O14543	SOCS3	1	1	1	0	0	1	71.37089304	18.31711505	1	0.432	20.9	0.378	24.4	0	0	P23458	JAK1	1	1	1	1	0	0	0	86.15966112	7.129877071	0.227	5.3	0.206	4.9	1	1	1	1	0	1	1	0	0	5	32	0	2	18	0	2	25	0
P52630	STAT2	1	1	1	1	6.23	1	78.61446502	18.76450116	1	0.263	9	0.238	7.3	0	0	P23458	JAK1	1	1	1	1	0	0	0	86.15966112	7.129877071	0.227	5.3	0.206	4.9	1	1	1	1	0	1	1	0	0	1	37	0	0	17	0	0	11	0
P29597	TYK2	1	1	1	0	0	1	82.70787657	12.20108407	1	0.249	10	0.234	13.3	0	0	P23458	JAK1	1	1	1	1	0	0	0	86.15966112	7.129877071	0.227	5.3	0.206	4.9	1	1	1	1	0	1	1	0	0	6	58	0	0	7	0	1	1	0
P48357	LEPR	1	1	0	0	0	1	66.4622073	31.84891083	1	0.15	1.6	0.156	1.6	0	0	O60674	JAK2	1	1	1	1	0	0	0	87.78213107	5.722367276	0.19	1.1	0.19	2.1	1	1	0	0	0	1	0	0	0	3	0	0	2	0	0	1	0	0
Q99683	MAP3K5	1	1	1	0	0	1	74.35870454	20.49466716	1	0.233	10.1	0.21	9.2	0	0	O60674	JAK2	1	1	1	1	0	0	0	87.78213107	5.722367276	0.19	1.1	0.19	2.1	1	1	1	1	0	1	0	0	0	3	0	0	0	0	0	0	0	0
P28482	ERK2	1	1	1	1	8.33	1	90.98993833	3.259005146	1	0.135	0	0.145	3.3	0	0	O60674	JAK2	1	1	1	1	0	0	0	87.78213107	5.722367276	0.19	1.1	0.19	2.1	1	1	1	1	0	1	1	0	0	6	66	0	0	18	0	4	10	0
P27361	ERK1	1	1	1	1	6.07	1	89.25702258	6.258234519	1	0.204	6.6	0.209	11.9	0	0	O60674	JAK2	1	1	1	1	0	0	0	87.78213107	5.722367276	0.19	1.1	0.19	2.1	1	1	1	1	0	1	1	0	0	7	68	0	0	18	0	5	10	0
P01106	MYC	1	1	1	1	57.86	1	62.69887385	34.98686898	1	0.528	44.9	0.469	44.3	0	0	O60674	JAK2	1	1	1	1	0	0	0	87.78213107	5.722367276	0.19	1.1	0.19	2.1	1	1	1	1	0	1	0	0	0	2	0	0	0	0	0	2	0	0
O14744	PRMT5	0	1	1	0	0	1	93.46621917	1.150994928	1	0.216	3.5	0.216	4.2	1	0	O60674	JAK2	1	1	1	1	0	0	0	87.78213107	5.722367276	0.19	1.1	0.19	2.1	0	1	1	0	0	0	1	0	0	0	1	0	0	0	0	0	0	0
P18031	PTP1B	1	1	1	0	0	1	82.0306093	21.66856492	1	0.339	20.7	0.312	26.7	0	0	O60674	JAK2	1	1	1	1	0	0	0	87.78213107	5.722367276	0.19	1.1	0.19	2.1	1	1	1	1	0	1	1	0	0	5	44	0	1	2	0	0	8	0
Q06124	PTPN11	1	1	1	0	0	1	86.22193232	10.33040569	1	0.375	14.5	0.331	17.4	0	0	O60674	JAK2	1	1	1	1	0	0	0	87.78213107	5.722367276	0.19	1.1	0.19	2.1	1	1	1	1	0	1	1	0	0	6	71	0	1	26	0	2	30	0
Q05209	PTPN12	1	1	1	0	0	1	62.84655795	53.37423313	1	0.514	59	0.426	44.4	1	0	O60674	JAK2	1	1	1	1	0	0	0	87.78213107	5.722367276	0.19	1.1	0.19	2.1	1	1	1	1	0	1	0	0	0	1	0	0	0	0	0	0	0	0
P08575	CD45	1	1	1	0	0	1	76.84572606	23.6870001	1	0.371	28.3	0.312	25.7	0	0	O60674	JAK2	1	1	1	1	0	0	0	87.78213107	5.722367276	0.19	1.1	0.19	2.1	1	1	1	1	0	0	1	0	0	0	8	0	0	4	0	0	6	0
P23470	PTPRG	0	1	0	0	0	1	73.00479741	29.98596737	1	0.357	20.7	0.312	15.6	1	0	O60674	JAK2	1	1	1	1	0	0	0	87.78213107	5.722367276	0.19	1.1	0.19	2.1	0	1	0	0	0	1	0	0	0	6	0	0	0	0	0	4	0	0
Q9NRF2	SH2B1	0	1	0	0	0	1	58.94897848	56.83363148	1	0.59	65.2	0.497	52.9	0	0	O60674	JAK2	1	1	1	1	0	0	0	87.78213107	5.722367276	0.19	1.1	0.19	2.1	0	1	0	0	0	1	0	0	0	1	0	0	1	0	0	0	0	0
Q9UQQ2	SH2B3	0	1	1	0	0	1	63.93965004	43.96319569	1	0.464	42.1	0.404	42.1	0	0	O60674	JAK2	1	1	1	1	0	0	0	87.78213107	5.722367276	0.19	1.1	0.19	2.1	0	1	1	0	0	0	1	0	0	0	6	0	0	0	0	0	4	0
O15524	SOCS1	0	1	1	0	0	1	84.56737362	6.626506024	1	0.332	25.1	0.297	25.6	0	0	O60674	JAK2	1	1	1	1	0	0	0	87.78213107	5.722367276	0.19	1.1	0.19	2.1	0	1	1	0	0	1	1	0	0	3	31	0	1	16	0	1	18	0
O14543	SOCS3	1	1	1	0	0	1	71.37089304	18.31711505	1	0.432	20.9	0.378	24.4	0	0	O60674	JAK2	1	1	1	1	0	0	0	87.78213107	5.722367276	0.19	1.1	0.19	2.1	1	1	1	1	0	1	1	0	0	4	40	0	3	23	0	3	22	0
Q92783	STAM	0	1	1	1	5.74	1	68.51318713	36.35486982	1	0.474	43.9	0.404	25	0	0	O60674	JAK2	1	1	1	1	0	0	0	87.78213107	5.722367276	0.19	1.1	0.19	2.1	0	1	1	0	0	0	1	0	0	0	6	0	0	0	0	0	0	0
Q14765	STAT4	1	1	1	0	0	1	86.65449978	6.29347466	1	0.241	8.7	0.222	9.1	0	0	O60674	JAK2	1	1	1	1	0	0	0	87.78213107	5.722367276	0.19	1.1	0.19	2.1	1	1	1	1	0	0	1	0	0	0	27	0	0	14	0	0	9	0
P51692	STAT5B	1	1	1	0	0	1	85.69874458	10.32685931	1	0.263	8.5	0.231	5.8	0	0	O60674	JAK2	1	1	1	1	0	0	0	87.78213107	5.722367276	0.19	1.1	0.19	2.1	1	1	1	1	0	1	1	0	0	2	42	0	0	10	0	0	0	0
P42226	STAT6	1	1	1	1	3.78	1	77.14673402	23.14199396	1	0.327	28.2	0.294	24.1	0	0	O60674	JAK2	1	1	1	1	0	0	0	87.78213107	5.722367276	0.19	1.1	0.19	2.1	1	1	1	1	0	1	1	0	0	2	19	0	1	13	0	2	8	0
P17706	PTPN2	0	1	1	0	0	1	86.09253327	10.18491341	1	0.285	12.5	0.274	20.5	0	0	P52333	JAK3	1	1	1	1	0	0	0	86.72970347	6.681058971	0.183	1.8	0.195	3.4	0	1	1	0	0	1	0	0	0	3	0	0	0	0	0	0	0	0
P29350	SHP1	1	1	1	0	0	1	86.41216447	10.9686909	1	0.355	15.5	0.315	14.1	0	0	P52333	JAK3	1	1	1	1	0	0	0	86.72970347	6.681058971	0.183	1.8	0.195	3.4	1	1	1	1	0	1	1	0	0	3	16	0	0	7	0	3	10	0
P40763	STAT3	1	1	1	1	4.42	1	85.76562598	9.204141055	1	0.254	9.6	0.233	10.8	0	0	P52333	JAK3	1	1	1	1	0	0	0	86.72970347	6.681058971	0.183	1.8	0.195	3.4	1	1	1	1	0	1	1	0	0	4	40	0	1	20	0	2	5	0
P27986	PIK3R1	1	1	1	1	1.93	1	83.78741892	8.111318513	1	0.347	13.4	0.289	15.6	0	0	P35968	KDR	1	1	1	1	1	0	0	72.17869777	24.19430612	0.261	10.3	0.235	9.1	1	1	1	1	0	1	1	0	0	2	44	0	0	8	0	0	1	0
P17706	PTPN2	0	1	1	0	0	1	86.09253327	10.18491341	1	0.285	12.5	0.274	20.5	0	0	P35968	KDR	1	1	1	1	1	0	0	72.17869777	24.19430612	0.261	10.3	0.235	9.1	0	1	1	0	0	1	1	0	0	1	11	0	0	0	0	0	1	0
P23470	PTPRG	0	1	0	0	0	1	73.00479741	29.98596737	1	0.357	20.7	0.312	15.6	1	0	P35968	KDR	1	1	1	1	1	0	0	72.17869777	24.19430612	0.261	10.3	0.235	9.1	0	1	0	0	0	1	0	0	0	2	0	0	0	0	0	1	0	0
Q12913	PTPRJ	0	1	1	0	0	1	78.57151174	17.48054475	1	0.345	18.6	0.285	12.6	0	0	P35968	KDR	1	1	1	1	1	0	0	72.17869777	24.19430612	0.261	10.3	0.235	9.1	0	1	1	0	0	1	1	0	0	2	5	0	0	5	0	0	0	0
P49767	VEGFC	0	1	1	0	0	1	73.73951496	19.85880909	1	0.141	2.4	0.142	2.1	0	0	P35968	KDR	1	1	1	1	1	0	0	72.17869777	24.19430612	0.261	10.3	0.235	9.1	0	1	1	0	0	0	1	0	0	0	7	0	0	0	0	0	0	0
O43915	VEGFD	0	1	1	0	0	1	70.47844297	21.29399218	1	0.176	5.6	0.186	7.3	0	0	P35968	KDR	1	1	1	1	1	0	0	72.17869777	24.19430612	0.261	10.3	0.235	9.1	0	1	1	0	0	0	1	0	0	0	7	0	0	0	0	0	0	0
P27986	PIK3R1	1	1	1	1	1.93	1	83.78741892	8.111318513	1	0.347	13.4	0.289	15.6	0	0	P10721	KIT	1	1	1	1	0	1	2.25	78.83606221	15.53398058	0.194	2.7	0.188	4.3	1	1	1	1	0	1	1	0	0	1	37	0	0	1	0	0	0	0
P17252	PRKCA	1	1	1	0	0	1	86.71925641	8.585203041	1	0.245	9.1	0.237	10.9	0	0	P10721	KIT	1	1	1	1	0	1	2.25	78.83606221	15.53398058	0.194	2.7	0.188	4.3	1	1	1	1	0	1	1	0	0	2	26	0	0	18	0	2	1	0
Q06124	PTPN11	1	1	1	0	0	1	86.22193232	10.33040569	1	0.375	14.5	0.331	17.4	0	0	P10721	KIT	1	1	1	1	0	1	2.25	78.83606221	15.53398058	0.194	2.7	0.188	4.3	1	1	1	1	0	1	1	0	0	4	28	0	1	10	0	2	14	0
P23470	PTPRG	0	1	0	0	0	1	73.00479741	29.98596737	1	0.357	20.7	0.312	15.6	1	0	P10721	KIT	1	1	1	1	0	1	2.25	78.83606221	15.53398058	0.194	2.7	0.188	4.3	0	1	0	0	0	1	0	0	0	3	0	0	0	0	0	1	0	0
P12931	SRC	1	1	1	1	15.67	1	84.51330313	13.78737542	1	0.309	15.5	0.275	13.6	0	0	P10721	KIT	1	1	1	1	0	1	2.25	78.83606221	15.53398058	0.194	2.7	0.188	4.3	1	1	1	1	0	1	0	0	0	4	0	0	1	0	0	1	0	0
P17252	PRKCA	1	1	1	0	0	1	86.71925641	8.585203041	1	0.245	9.1	0.237	10.9	0	0	P08581	MET	1	1	1	1	1	1	1.44	79.58763195	13.14850398	0.169	0.2	0.153	2.9	1	1	1	1	0	1	0	0	0	1	0	0	0	0	0	1	0	0
Q05397	PTK2	1	1	1	1	1.81	1	75.09044763	24.89854381	1	0.352	31	0.303	21.2	0	0	P08581	MET	1	1	1	1	1	1	1.44	79.58763195	13.14850398	0.169	0.2	0.153	2.9	1	1	1	1	0	1	1	0	0	3	34	0	0	7	0	1	0	0
P18031	PTP1B	1	1	1	0	0	1	82.0306093	21.66856492	1	0.339	20.7	0.312	26.7	0	0	P08581	MET	1	1	1	1	1	1	1.44	79.58763195	13.14850398	0.169	0.2	0.153	2.9	1	1	1	1	0	1	1	0	0	2	18	0	0	2	0	1	6	0
P17706	PTPN2	0	1	1	0	0	1	86.09253327	10.18491341	1	0.285	12.5	0.274	20.5	0	0	P08581	MET	1	1	1	1	1	1	1.44	79.58763195	13.14850398	0.169	0.2	0.153	2.9	0	1	1	0	0	0	1	0	0	0	13	0	0	8	0	0	3	0
P23470	PTPRG	0	1	0	0	0	1	73.00479741	29.98596737	1	0.357	20.7	0.312	15.6	1	0	P08581	MET	1	1	1	1	1	1	1.44	79.58763195	13.14850398	0.169	0.2	0.153	2.9	0	1	0	0	0	1	0	0	0	1	0	0	0	0	0	1	0	0
Q12913	PTPRJ	0	1	1	0	0	1	78.57151174	17.48054475	1	0.345	18.6	0.285	12.6	0	0	P08581	MET	1	1	1	1	1	1	1.44	79.58763195	13.14850398	0.169	0.2	0.153	2.9	0	1	1	0	0	0	1	0	0	0	8	0	0	1	0	0	3	0
O00141	SGK1	0	1	1	0	0	1	80.62692243	16.35784598	1	0.243	11.6	0.23	15.5	0	0	P42345	MTOR	1	1	1	1	0	1	9.14	77.48096314	9.55291566	0.203	5.5	0.177	5.1	0	1	1	0	0	0	1	0	0	0	1	0	0	0	0	0	0	0
P40763	STAT3	1	1	1	1	4.42	1	85.76562598	9.204141055	1	0.254	9.6	0.233	10.8	0	0	P42345	MTOR	1	1	1	1	0	1	9.14	77.48096314	9.55291566	0.203	5.5	0.177	5.1	1	1	1	1	0	0	1	0	0	0	28	0	0	9	0	0	5	0
P19174	PLCG1	1	1	1	0	0	1	83.34171031	11.14722753	1	0.261	5.7	0.244	8.4	0	0	P16234	PDGFRA	1	1	1	1	1	0	0	73.4248023	20.43372376	0.238	9.4	0.219	8.3	1	1	1	1	0	1	1	0	0	1	25	0	0	0	0	0	0	0
Q05397	PTK2	1	1	1	1	1.81	1	75.09044763	24.89854381	1	0.352	31	0.303	21.2	0	0	P16234	PDGFRA	1	1	1	1	1	0	0	73.4248023	20.43372376	0.238	9.4	0.219	8.3	1	1	1	1	0	1	1	0	0	3	23	0	0	1	0	0	0	0
P23470	PTPRG	0	1	0	0	0	1	73.00479741	29.98596737	1	0.357	20.7	0.312	15.6	1	0	P16234	PDGFRA	1	1	1	1	1	0	0	73.4248023	20.43372376	0.238	9.4	0.219	8.3	0	1	0	0	0	1	0	0	0	2	0	0	0	0	0	1	0	0
P12931	SRC	1	1	1	1	15.67	1	84.51330313	13.78737542	1	0.309	15.5	0.275	13.6	0	0	P16234	PDGFRA	1	1	1	1	1	0	0	73.4248023	20.43372376	0.238	9.4	0.219	8.3	1	1	1	1	0	1	1	0	0	3	44	0	0	10	0	1	0	0
Q05397	PTK2	1	1	1	1	1.81	1	75.09044763	24.89854381	1	0.352	31	0.303	21.2	0	0	P09619	PDGFRB	1	1	1	1	0	0	0	73.51148009	21.66131253	0.276	13.4	0.253	13.3	1	1	1	1	0	1	1	0	0	7	37	0	0	2	0	1	0	0
P18031	PTP1B	1	1	1	0	0	1	82.0306093	21.66856492	1	0.339	20.7	0.312	26.7	0	0	P09619	PDGFRB	1	1	1	1	0	0	0	73.51148009	21.66131253	0.276	13.4	0.253	13.3	1	1	1	1	0	1	1	0	0	3	33	0	0	0	0	2	6	0
Q12913	PTPRJ	0	1	1	0	0	1	78.57151174	17.48054475	1	0.345	18.6	0.285	12.6	0	0	P09619	PDGFRB	1	1	1	1	0	0	0	73.51148009	21.66131253	0.276	13.4	0.253	13.3	0	1	1	0	0	1	1	0	0	2	6	0	0	0	0	1	2	0
P29353	SHC1	1	1	1	1	8.4	1	63.38228005	43.13236627	1	0.56	57.5	0.465	50.3	0	0	P09619	PDGFRB	1	1	1	1	0	0	0	73.51148009	21.66131253	0.276	13.4	0.253	13.3	1	1	1	1	0	1	1	0	0	6	49	0	0	3	0	0	7	0
P12931	SRC	1	1	1	1	15.67	1	84.51330313	13.78737542	1	0.309	15.5	0.275	13.6	0	0	P09619	PDGFRB	1	1	1	1	0	0	0	73.51148009	21.66131253	0.276	13.4	0.253	13.3	1	1	1	1	0	1	1	0	0	11	59	0	1	14	0	6	1	0
P12931	SRC	1	1	1	1	15.67	1	84.51330313	13.78737542	1	0.309	15.5	0.275	13.6	0	0	P04049	RAF1	1	1	1	1	0	1	4.17	68.68401773	33.80116959	0.293	20.7	0.28	22.2	1	1	1	1	0	1	1	0	0	5	36	0	0	7	0	2	4	0
P42684	ABL2	0	1	1	0	0	1	62.27076135	48.76426909	1	0.47	44.3	0.389	37.6	0	0	P00519	ABL1	1	1	1	1	0	1	1.5	63.12244709	47.76119403	0.498	45	0.415	40.5	0	1	1	0	0	1	0	0	0	6	0	0	0	0	0	1	0	0
Q13315	ATM	1	1	1	0	0	1	80.77214931	8.51934193	1	0.155	2.5	0.146	3.2	0	0	P00519	ABL1	1	1	1	1	0	1	1.5	63.12244709	47.76119403	0.498	45	0.415	40.5	1	1	1	1	0	1	1	0	0	5	3	0	2	0	0	1	0	0
Q13535	ATR	1	1	0	0	0	1	76.46576377	5.581813026	1	0.141	1.5	0.134	1.9	0	0	P00519	ABL1	1	1	1	1	0	1	1.5	63.12244709	47.76119403	0.498	45	0.415	40.5	1	1	0	0	0	1	0	0	0	2	0	0	1	0	0	0	0	0
Q92569	p55gamma	1	1	1	0	0	1	81.06806765	15.71801567	1	0.319	5.6	0.289	6.1	0	0	Q9UM73	ALK	0	1	1	1	0	0	0	67.27646614	28.49883036	0.332	19.7	0.289	14.2	0	1	1	0	0	0	1	0	0	0	10	0	0	0	0	0	1	0
P21246	PTN	0	1	1	1	33.33	1	75.67778337	15.96066566	1	0.324	16.7	0.3	19.6	0	0	Q9UM73	ALK	0	1	1	1	0	0	0	67.27646614	28.49883036	0.332	19.7	0.289	14.2	0	1	1	0	0	0	1	0	0	0	2	0	0	0	0	0	0	0
Q14457	BECN1	0	1	1	1	34.67	1	77.43068656	16.34166438	1	0.353	24	0.286	11.8	0	0	P10415	BCL2	1	1	1	1	0	1	11.72	75.53412714	20.3125	0.287	24.7	0.269	21.3	0	1	1	0	0	0	1	0	0	0	1	0	0	0	0	0	1	0
O75030	MITF	1	1	1	0	0	1	61.67837349	42.293645	1	0.535	56.5	0.43	29.7	0	0	P10415	BCL2	1	1	1	1	0	1	11.72	75.53412714	20.3125	0.287	24.7	0.269	21.3	1	1	1	1	0	1	0	0	0	2	0	0	0	0	0	2	0	0
Q86UR1	NOXA1	0	1	0	0	0	1	72.79826886	22.99972122	1	0.39	30.7	0.33	29	0	0	P10415	BCL2	1	1	1	1	0	1	11.72	75.53412714	20.3125	0.287	24.7	0.269	21.3	0	1	0	0	0	1	0	0	0	3	0	0	0	0	0	0	0	0
Q92570	NR4A3	0	1	0	0	0	1	65.7415269	47.55944931	1	0.383	33.4	0.345	25.9	0	0	P10415	BCL2	1	1	1	1	0	1	11.72	75.53412714	20.3125	0.287	24.7	0.269	21.3	0	1	0	0	0	1	0	0	0	1	0	0	0	0	0	0	0	0
P62714	PPP2CB	0	1	1	0	0	1	95.25238033	1.757188498	1	0.181	1	0.188	6.1	0	0	P10415	BCL2	1	1	1	1	0	1	11.72	75.53412714	20.3125	0.287	24.7	0.269	21.3	0	1	1	0	0	1	1	0	0	2	13	0	0	0	0	2	5	0
Q15173	PPP2R5B	0	1	1	0	0	1	86.64021476	11.38271605	1	0.218	17.1	0.215	19.1	0	0	P10415	BCL2	1	1	1	1	0	1	11.72	75.53412714	20.3125	0.287	24.7	0.269	21.3	0	1	1	0	0	0	1	0	0	0	4	0	0	0	0	0	3	0
P00441	SOD1	1	1	1	1	16.88	1	97.82121666	0	1	0.463	34.4	0.43	33.1	0	0	P10415	BCL2	1	1	1	1	0	1	11.72	75.53412714	20.3125	0.287	24.7	0.269	21.3	1	1	1	1	0	0	1	0	0	0	7	0	0	1	0	0	7	0
Q9UN19	DAPP1	0	1	1	0	0	1	79.27173032	11.27256715	1	0.225	3.9	0.237	15	0	0	Q06187	BTK	1	1	1	1	0	0	0	84.98775136	6.557377049	0.246	10.5	0.224	9.9	0	1	1	0	0	1	0	0	0	2	0	0	0	0	0	0	0	0
Q08881	ITK	1	1	1	0	0	1	85.04796089	4.149377593	1	0.192	3.5	0.186	4.5	0	0	Q06187	BTK	1	1	1	1	0	0	0	84.98775136	6.557377049	0.246	10.5	0.224	9.9	1	1	1	1	0	1	1	0	0	2	109	0	1	80	0	1	0	0
P42336	PI3K	1	1	1	0	0	1	92.61457815	1.100664985	1	0.137	1.6	0.137	2.2	0	0	Q06187	BTK	1	1	1	1	0	0	0	84.98775136	6.557377049	0.246	10.5	0.224	9.9	1	1	1	1	0	0	1	0	0	0	27	0	0	15	0	0	0	0
P16885	PLCG2	1	1	1	0	0	1	83.20572791	6.204379562	1	0.24	3.2	0.227	5.5	0	0	Q06187	BTK	1	1	1	1	0	0	0	84.98775136	6.557377049	0.246	10.5	0.224	9.9	1	1	1	1	0	1	1	0	0	1	125	0	0	105	0	0	0	0
P43405	SYK	1	1	1	0	0	1	84.33036462	12.01970443	1	0.277	11.3	0.244	13.4	0	0	Q06187	BTK	1	1	1	1	0	0	0	84.98775136	6.557377049	0.246	10.5	0.224	9.9	1	1	1	1	0	0	1	0	0	0	128	0	0	112	0	0	3	0
P42680	TEC	1	1	1	0	0	1	85.88542197	5.90847654	1	0.213	4.6	0.203	5.9	0	0	Q06187	BTK	1	1	1	1	0	0	0	84.98775136	6.557377049	0.246	10.5	0.224	9.9	1	1	1	1	0	1	1	0	0	2	102	0	1	76	0	1	0	0
P50613	CDK7	1	1	1	0	0	1	82.7057215	13.7041076	1	0.169	4.9	0.183	11.3	0	0	P11802	CDK4	1	1	1	1	0	0	0	88.25908684	3.661616162	0.242	7.3	0.252	12.5	1	1	1	1	0	0	1	0	0	0	8	0	0	0	0	0	1	0
P42772	P15	1	1	1	0	0	1	90.76139677	7.371483996	1	0.43	21	0.361	21	0	0	P11802	CDK4	1	1	1	1	0	0	0	88.25908684	3.661616162	0.242	7.3	0.252	12.5	1	1	1	1	0	0	1	0	0	0	4	0	0	2	0	0	2	0
Q08050	FOXM1	0	1	1	1	27.92	1	51.07628825	68.41572465	1	0.557	63.8	0.472	54.8	0	0	P11802	CDK4	1	1	1	1	0	0	0	88.25908684	3.661616162	0.242	7.3	0.252	12.5	0	1	1	0	0	0	1	0	0	0	5	0	0	0	0	0	0	0
P15173	MYOG	0	1	1	0	0	1	68.06967628	39.69335605	1	0.435	30.4	0.39	25.9	0	0	P11802	CDK4	1	1	1	1	0	0	0	88.25908684	3.661616162	0.242	7.3	0.252	12.5	0	1	1	0	0	1	0	0	0	2	0	0	1	0	0	1	0	0
P84022	SMAD3	1	1	1	1	13.65	1	84.28024843	16.42984014	1	0.305	19.1	0.272	18.6	0	0	P11802	CDK4	1	1	1	1	0	0	0	88.25908684	3.661616162	0.242	7.3	0.252	12.5	1	1	1	1	0	1	1	0	0	1	8	0	0	4	0	1	1	0
P38936	CDKN1A	1	1	1	1	100	1	69.96175584	22.20472441	1	0.544	44.5	0.513	56.1	0	0	Q00534	CDK6	1	1	1	1	0	1	11.66	85.94231531	9.192307692	0.207	5.2	0.209	7.1	1	1	1	1	0	0	1	0	0	0	7	0	0	0	0	0	7	0
P46527	CDKN1B	0	1	1	1	100	1	70.87418991	19.30277598	1	0.763	96.5	0.628	71.2	0	0	Q00534	CDK6	1	1	1	1	0	1	11.66	85.94231531	9.192307692	0.207	5.2	0.209	7.1	0	1	1	0	0	0	1	0	0	0	7	0	0	0	0	0	7	0
P42771	p16	1	1	1	0	0	1	75.59437086	11.89655172	1	0.427	22.4	0.352	17.3	0	0	Q00534	CDK6	1	1	1	1	0	1	11.66	85.94231531	9.192307692	0.207	5.2	0.209	7.1	1	1	1	1	0	0	1	0	0	0	4	0	0	2	0	0	2	0
P42773	CDKN2C	0	1	1	0	0	1	92.48003919	4.62745098	1	0.347	4.8	0.301	9.5	0	0	Q00534	CDK6	1	1	1	1	0	1	11.66	85.94231531	9.192307692	0.207	5.2	0.209	7.1	0	1	1	0	0	0	1	0	0	0	1	0	0	0	0	0	1	0
Q9Y6I3	EPN1	0	1	1	1	3.13	1	65.0149681	36.24793778	1	0.721	77.6	0.555	72.9	0	0	P00533	EGFR	1	1	1	1	1	1	3.39	76.5209094	21.24148211	0.211	11.1	0.181	8.9	0	1	1	0	0	1	1	0	0	1	2	0	0	0	0	1	0	0
P42566	EPS15	1	1	1	0	0	1	68.43279038	37.33064284	1	0.45	48.5	0.38	31.7	0	0	P00533	EGFR	1	1	1	1	1	1	3.39	76.5209094	21.24148211	0.211	11.1	0.181	8.9	1	1	1	1	0	1	1	0	0	1	6	0	0	5	0	0	1	0
Q9UJM3	ERRFI1	0	1	0	0	0	1	57.5828832	40.19690577	1	0.518	47.8	0.455	47.2	0	0	P04626	ERBB2	1	1	1	1	1	1	21.35	74.90918221	23.36197081	0.262	18.2	0.22	17.5	0	1	0	0	0	1	0	0	0	1	0	0	1	0	0	0	0	0
P03372	ESR1	1	1	1	1	39.66	1	66.90446403	45.39573	1	0.3	18	0.263	20	0	0	P04626	ERBB2	1	1	1	1	1	1	21.35	74.90918221	23.36197081	0.262	18.2	0.22	17.5	1	1	1	1	0	1	0	0	0	2	0	0	0	0	0	0	0	0
Q96JA1	LRIG1	0	1	1	0	0	1	75.22305151	27.66949659	1	0.321	22.3	0.269	16.9	0	0	P04626	ERBB2	1	1	1	1	1	1	21.35	74.90918221	23.36197081	0.262	18.2	0.22	17.5	0	1	1	0	0	1	0	0	0	4	0	0	0	0	0	1	0	0
Q02297	NRG1	0	1	1	1	2.5	1	57.25538965	60.34902597	1	0.609	69.5	0.498	58.8	0	0	P04626	ERBB2	1	1	1	1	1	1	21.35	74.90918221	23.36197081	0.262	18.2	0.22	17.5	0	1	1	0	0	1	1	0	0	2	27	0	0	2	0	0	0	0
Q92529	SHC3	0	1	1	0	0	1	61.72512785	45.90091091	1	0.497	50.3	0.419	33.3	0	0	P04626	ERBB2	1	1	1	1	1	1	21.35	74.90918221	23.36197081	0.262	18.2	0.22	17.5	0	1	1	0	0	1	1	0	0	3	26	0	0	3	0	0	0	0
Q02156	PRKCE	1	1	1	0	0	1	79.6824625	16.59292035	1	0.25	15.7	0.236	16.7	0	0	P21802	FGFR2	1	1	1	1	0	0	0	74.05804221	24.9070632	0.297	9	0.27	13.2	1	1	1	1	0	0	1	0	0	0	21	0	0	1	0	0	1	0
P11309	PIM1	0	1	1	1	5.75	1	90.32981725	10.08336642	1	0.166	2.2	0.192	7	0	0	P36888	FLT3	0	1	1	1	0	1	3.22	75.52465027	16.08065532	0.155	1.6	0.169	7.2	0	1	1	0	0	1	0	0	0	1	0	0	1	0	0	0	0	0
P17947	SPI1	0	1	1	1	67.04	1	65.99687931	39.23357664	1	0.492	43.3	0.468	28.9	0	0	P36888	FLT3	0	1	1	1	0	1	3.22	75.52465027	16.08065532	0.155	1.6	0.169	7.2	0	1	1	0	0	1	1	0	0	1	4	0	0	1	0	0	4	0
P51812	RSK2	1	1	1	0	0	1	77.46640445	16.61298525	1	0.249	7.8	0.245	13.9	0	0	P35916	FLT4	1	1	1	1	0	1	2.71	72.74058002	23.08193669	0.258	12.9	0.238	12.9	1	1	1	1	0	1	0	0	0	1	0	0	0	0	0	1	0	0
Q02078	MEF2A	1	1	1	1	2.37	1	55.69198169	65.546875	1	0.669	83.2	0.531	59.6	0	0	Q9UQL6	HDAC5	1	1	1	1	0	0	0	64.87154541	45.73362904	0.512	53.5	0.418	36.4	1	1	1	1	0	0	1	0	0	0	1	0	0	0	0	0	0	0
Q06413	MEF2C	1	1	1	0	0	1	57.6705493	58.21020351	1	0.604	72.9	0.485	52.6	0	0	Q9UQL6	HDAC5	1	1	1	1	0	0	0	64.87154541	45.73362904	0.512	53.5	0.418	36.4	1	1	1	1	0	0	1	0	0	0	2	0	0	0	0	0	0	0
Q05655	PRKCD	1	1	1	0	0	1	80.81630944	11.26812259	1	0.163	1.2	0.175	3.3	0	0	Q9UQL6	HDAC5	1	1	1	1	0	0	0	64.87154541	45.73362904	0.512	53.5	0.418	36.4	1	1	1	1	0	1	0	0	0	1	0	0	0	0	0	0	0	0
Q15139	PRKD1	1	1	1	0	0	1	69.10576294	26.13142777	1	0.266	11.7	0.248	16.9	0	0	Q9UQL6	HDAC5	1	1	1	1	0	0	0	64.87154541	45.73362904	0.512	53.5	0.418	36.4	1	1	1	1	0	1	0	0	0	2	0	0	0	0	0	0	0	0
P14778	IL1R	1	1	1	0	0	1	84.21075101	5.339700456	1	0.158	4.2	0.178	9.5	0	0	P01584	IL1B	1	1	1	0	1	0	0	75.92467094	17.70157553	0.236	2.2	0.273	5.2	1	1	1	1	0	1	1	0	0	1	8	0	0	4	0	0	7	0
P27930	IL1R2	0	1	1	0	0	1	84.10165534	9.837601499	1	0.178	3.8	0.174	4.5	0	0	P01584	IL1B	1	1	1	0	1	0	0	75.92467094	17.70157553	0.236	2.2	0.273	5.2	0	1	1	0	0	0	1	0	0	0	5	0	0	2	0	0	2	0
Q9NPH3	IL1RAP	0	1	1	0	0	1	86.22484264	6.704274246	1	0.151	1.8	0.154	4	0	0	P01584	IL1B	1	1	1	0	1	0	0	75.92467094	17.70157553	0.236	2.2	0.273	5.2	0	1	1	0	0	1	1	0	0	1	10	0	0	6	0	0	0	0
P08575	CD45	1	1	1	0	0	1	76.84572606	23.6870001	1	0.371	28.3	0.312	25.7	0	0	P52333	JAK3	1	1	1	1	0	0	0	86.72970347	6.681058971	0.183	1.8	0.195	3.4	1	1	1	1	0	1	0	0	0	1	0	0	0	0	0	0	0	0
O15524	SOCS1	0	1	1	0	0	1	84.56737362	6.626506024	1	0.332	25.1	0.297	25.6	0	0	P52333	JAK3	1	1	1	1	0	0	0	86.72970347	6.681058971	0.183	1.8	0.195	3.4	0	1	1	0	0	1	1	0	0	2	16	0	0	14	0	1	8	0
O14543	SOCS3	1	1	1	0	0	1	71.37089304	18.31711505	1	0.432	20.9	0.378	24.4	0	0	P52333	JAK3	1	1	1	1	0	0	0	86.72970347	6.681058971	0.183	1.8	0.195	3.4	1	1	1	1	0	1	1	0	0	3	23	0	2	12	0	2	15	0
P42229	STAT5A	1	1	1	0	0	1	85.87160865	11.04678454	1	0.249	6.5	0.216	5.4	0	0	P52333	JAK3	1	1	1	1	0	0	0	86.72970347	6.681058971	0.183	1.8	0.195	3.4	1	1	1	1	0	1	1	0	0	2	32	0	1	14	0	1	3	0
Q9ULZ2	STAP1	0	1	1	0	0	1	79.4078599	13.18954791	1	0.345	22	0.298	19	0	0	P10721	KIT	1	1	1	1	0	1	2.25	78.83606221	15.53398058	0.194	2.7	0.188	4.3	0	1	1	0	0	0	1	0	0	0	1	0	0	0	0	0	0	0
P42224	STAT1	1	1	1	1	5.47	1	88.26073848	6.050748211	1	0.251	6.8	0.237	6.9	0	0	P10721	KIT	1	1	1	1	0	1	2.25	78.83606221	15.53398058	0.194	2.7	0.188	4.3	1	1	1	1	0	1	0	0	0	4	0	0	0	0	0	2	0	0
Q04206	RELA	1	1	1	1	22.5	1	73.45657619	31.14676734	1	0.518	53.9	0.426	37.4	0	0	P08581	MET	1	1	1	1	1	1	1.44	79.58763195	13.14850398	0.169	0.2	0.153	2.9	1	1	1	1	0	1	0	0	0	1	0	0	0	0	0	0	0	0
P08047	SP1	1	1	1	1	29.17	1	39.8655717	85.23893805	1	0.545	51.6	0.422	35.5	0	0	P08581	MET	1	1	1	1	1	1	1.44	79.58763195	13.14850398	0.169	0.2	0.153	2.9	1	1	1	1	0	1	0	0	0	2	0	0	0	0	0	0	0	0
Q15382	RHEB	1	1	1	1	10.87	1	92.4755974	2.361111111	1	0.144	0	0.194	8.7	0	0	P42345	MTOR	1	1	1	1	0	1	9.14	77.48096314	9.55291566	0.203	5.5	0.177	5.1	1	1	1	1	0	1	1	0	0	1	9	0	0	1	0	0	1	0
P23443	RPS6KB1	1	1	1	1	19.81	1	71.68407901	33.28523329	1	0.344	26.5	0.336	28.4	0	0	P42345	MTOR	1	1	1	1	0	1	9.14	77.48096314	9.55291566	0.203	5.5	0.177	5.1	1	1	1	1	0	1	0	0	0	1	0	0	0	0	0	1	0	0
Q9UBS0	RPS6KB2	0	1	1	0	0	1	75.89076145	25.92199522	1	0.356	27.4	0.344	27.6	0	0	P42345	MTOR	1	1	1	1	0	1	9.14	77.48096314	9.55291566	0.203	5.5	0.177	5.1	0	1	1	0	0	0	1	0	0	0	8	0	0	1	0	0	1	0
O75385	ULK1	0	1	1	0	0	1	61.00455513	49.62092494	1	0.473	51.5	0.394	47.3	0	0	P42345	MTOR	1	1	1	1	0	1	9.14	77.48096314	9.55291566	0.203	5.5	0.177	5.1	0	1	1	0	0	1	1	0	0	1	4	0	0	0	0	0	1	0
Q8IYT8	ULK2	0	1	1	1	0.97	1	60.75118158	49.82269504	1	0.387	40.6	0.337	32.4	0	0	P42345	MTOR	1	1	1	1	0	1	9.14	77.48096314	9.55291566	0.203	5.5	0.177	5.1	0	1	1	0	0	1	1	0	0	1	4	0	0	0	0	0	1	0
P19174	PLCG1	1	1	1	0	0	1	83.34171031	11.14722753	1	0.261	5.7	0.244	8.4	0	0	P09619	PDGFRB	1	1	1	1	0	0	0	73.51148009	21.66131253	0.276	13.4	0.253	13.3	1	1	1	1	0	1	1	0	0	2	34	0	0	2	0	0	0	0
Q06124	PTPN11	1	1	1	0	0	1	86.22193232	10.33040569	1	0.375	14.5	0.331	17.4	0	0	P09619	PDGFRB	1	1	1	1	0	0	0	73.51148009	21.66131253	0.276	13.4	0.253	13.3	1	1	1	1	0	1	1	0	0	3	32	0	0	11	0	2	10	0
P17706	PTPN2	0	1	1	0	0	1	86.09253327	10.18491341	1	0.285	12.5	0.274	20.5	0	0	P09619	PDGFRB	1	1	1	1	0	0	0	73.51148009	21.66131253	0.276	13.4	0.253	13.3	0	1	1	0	0	1	1	0	0	3	13	0	0	0	0	0	3	0
P23470	PTPRG	0	1	0	0	0	1	73.00479741	29.98596737	1	0.357	20.7	0.312	15.6	1	0	P09619	PDGFRB	1	1	1	1	0	0	0	73.51148009	21.66131253	0.276	13.4	0.253	13.3	0	1	0	0	0	1	0	0	0	4	0	0	0	0	0	2	0	0
P20936	RASGAP	1	1	1	0	0	1	78.11711106	15.40903541	1	0.248	8.2	0.225	6.9	0	0	P09619	PDGFRB	1	1	1	1	0	0	0	73.51148009	21.66131253	0.276	13.4	0.253	13.3	1	1	1	1	0	1	1	0	0	1	23	0	0	1	0	1	7	0
Q13188	STK3	0	1	1	1	23.22	1	76.97577986	21.88688816	1	0.405	40.5	0.355	30.1	0	0	P04049	RAF1	1	1	1	1	0	1	4.17	68.68401773	33.80116959	0.293	20.7	0.28	22.2	0	1	1	0	0	1	0	0	0	3	0	0	0	0	0	2	0	0
Q13043	STK4	0	1	0	1	15.61	1	76.28240244	23.30769231	1	0.402	34.5	0.35	30	0	0	P04049	RAF1	1	1	1	1	0	1	4.17	68.68401773	33.80116959	0.293	20.7	0.28	22.2	0	1	0	0	0	1	0	0	0	4	0	0	0	0	0	2	0	0
Q9BRX9	WDR83	0	1	0	0	0	1	94.61182482	0.581878637	1	0.244	8.6	0.225	9.5	0	0	P04049	RAF1	1	1	1	1	0	1	4.17	68.68401773	33.80116959	0.293	20.7	0.28	22.2	0	1	0	0	0	1	0	0	0	2	0	0	0	0	0	1	0	0
P29353	SHC1	1	1	1	1	8.4	1	63.38228005	43.13236627	1	0.56	57.5	0.465	50.3	0	0	P07949	RET	0	1	1	1	0	0	0	79.44205719	18.04347826	0.205	3.8	0.187	3.1	0	1	1	0	0	1	0	0	0	1	0	0	0	0	0	0	0	0
P12931	SRC	1	1	1	1	15.67	1	84.51330313	13.78737542	1	0.309	15.5	0.275	13.6	0	0	Q99835	SMO	1	1	1	1	0	1	12.96	73.63189457	26.29934211	0.261	19.4	0.23	14.2	1	1	1	1	0	1	1	0	0	4	10	0	1	0	0	1	0	0
Q9UMX1	SUFU	1	1	1	1	16.94	1	83.18246984	16.68418287	1	0.388	27.7	0.347	24.6	0	0	Q99835	SMO	1	1	1	1	0	1	12.96	73.63189457	26.29934211	0.261	19.4	0.23	14.2	1	1	1	1	0	0	1	0	0	0	4	0	0	2	0	0	1	1
Q13009	TIAM1	1	1	1	0	0	1	60.35014991	49.3628276	1	0.415	36.3	0.362	32	0	0	Q99835	SMO	1	1	1	1	0	1	12.96	73.63189457	26.29934211	0.261	19.4	0.23	14.2	1	1	1	1	0	1	0	0	0	1	0	0	0	0	0	0	0	0
P00519	ABL1	1	1	1	1	1.5	1	63.12244709	47.76119403	1	0.498	45	0.415	40.5	0	1	P15391	CD19	1	1	1	0	1	1	2.7	63.28155888	42.96003717	0.494	47.7	0.457	46.4	1	1	1	1	0	1	0	0	0	1	0	0	0	0	0	0	0	0
P00519	ABL1	1	1	1	1	1.5	1	63.12244709	47.76119403	1	0.498	45	0.415	40.5	0	1	P00533	EGFR	1	1	1	1	1	1	3.39	76.5209094	21.24148211	0.211	11.1	0.181	8.9	1	1	1	1	0	1	0	0	0	12	0	0	4	0	0	3	0	0
P00519	ABL1	1	1	1	1	1.5	1	63.12244709	47.76119403	1	0.498	45	0.415	40.5	0	1	Q92769	HDAC2	0	1	1	1	0	0	0	85.72863661	14.6642655	0.32	26.2	0.281	24.4	0	1	1	0	0	0	1	0	0	0	11	0	0	1	0	0	5	0
P00519	ABL1	1	1	1	1	1.5	1	63.12244709	47.76119403	1	0.498	45	0.415	40.5	0	1	O60674	JAK2	1	1	1	1	0	0	0	87.78213107	5.722367276	0.19	1.1	0.19	2.1	1	1	1	1	0	1	0	0	0	5	0	0	0	0	0	1	0	0
P00519	ABL1	1	1	1	1	1.5	1	63.12244709	47.76119403	1	0.498	45	0.415	40.5	0	1	P09619	PDGFRB	1	1	1	1	0	0	0	73.51148009	21.66131253	0.276	13.4	0.253	13.3	1	1	1	1	0	1	1	0	0	6	24	0	3	12	0	4	1	0
P00533	EGFR	1	1	1	1	3.39	1	76.5209094	21.24148211	1	0.211	11.1	0.181	8.9	0	1	Q9UBN7	HDAC6	0	1	0	1	0	0	0	77.49582885	28.5745281	0.35	27.4	0.296	25.9	0	1	0	0	0	1	0	0	0	1	0	0	0	0	0	0	0	0
P00533	EGFR	1	1	1	1	3.39	1	76.5209094	21.24148211	1	0.211	11.1	0.181	8.9	0	1	O60674	JAK2	1	1	1	1	0	0	0	87.78213107	5.722367276	0.19	1.1	0.19	2.1	1	1	1	1	0	1	1	0	0	11	96	0	1	24	0	1	2	0
P17948	FLT1	0	1	1	0	0	1	72.92583993	23.75283447	1	0.235	2.2	0.22	4.9	0	1	P15692	VEGFA	1	1	1	0	1	0	0	78.4114064	11.73036093	0.484	47.8	0.415	47.6	0	1	1	0	0	0	1	0	0	0	11	0	0	1	0	0	0	0
P05231	IL6	1	1	1	1	8.96	1	86.04387852	3.247143716	1	0.271	7.5	0.265	12.3	0	1	P08887	IL6R	1	1	1	0	1	0	0	78.68593824	23.64287683	0.35	17.5	0.321	21.6	1	1	1	1	0	1	1	0	0	1	23	0	0	3	0	0	0	0
P08887	IL6R	1	1	1	0	0	1	78.68593824	23.64287683	1	0.35	17.5	0.321	21.6	0	1	O60674	JAK2	1	1	1	1	0	0	0	87.78213107	5.722367276	0.19	1.1	0.19	2.1	1	1	1	1	0	1	1	0	0	1	55	0	0	5	0	0	2	0
O60674	JAK2	1	1	1	0	0	1	87.78213107	5.722367276	1	0.19	1.1	0.19	2.1	0	1	P04049	RAF1	1	1	1	1	0	1	4.17	68.68401773	33.80116959	0.293	20.7	0.28	22.2	1	1	1	1	0	1	0	0	0	3	0	0	0	0	0	0	0	0
P00519	ABL1	1	1	1	1	1.5	1	63.12244709	47.76119403	1	0.498	45	0.415	40.5	0	1	Q06187	BTK	1	1	1	1	0	0	0	84.98775136	6.557377049	0.246	10.5	0.224	9.9	1	1	1	1	0	1	0	0	0	2	0	0	0	0	0	2	0	0
Q9NZQ7	CD274	0	1	1	0	0	1	88.12120146	2.265925609	1	0.225	10.7	0.187	4.5	0	1	Q15116	PDCD1	0	1	1	0	1	0	0	74.1841889	15.86021505	0.397	29.9	0.393	33.3	0	1	1	0	0	0	1	0	0	0	24	0	0	0	0	0	24	0
Q13547	HDAC1	1	1	1	1	21.99	1	86.30522225	12.45478036	1	0.308	23.2	0.275	21.4	0	1	O15379	HDAC3	1	1	1	1	0	0	0	91.20210965	6.877539176	0.178	10.3	0.185	11.7	1	1	1	1	0	1	0	0	0	5	0	0	1	0	0	0	0	0
P23458	JAK1	1	1	1	0	0	1	86.15966112	7.129877071	1	0.227	5.3	0.206	4.9	0	1	P52333	JAK3	1	1	1	1	0	0	0	86.72970347	6.681058971	0.183	1.8	0.195	3.4	1	1	1	1	0	1	1	0	0	8	97	0	0	13	0	1	97	0
O60674	JAK2	1	1	1	0	0	1	87.78213107	5.722367276	1	0.19	1.1	0.19	2.1	0	1	P10721	KIT	1	1	1	1	0	1	2.25	78.83606221	15.53398058	0.194	2.7	0.188	4.3	1	1	1	1	0	1	1	0	0	4	33	0	0	2	0	1	4	0
P35968	KDR	1	1	1	0	0	1	72.17869777	24.19430612	1	0.261	10.3	0.235	9.1	0	1	P15692	VEGFA	1	1	1	0	1	0	0	78.4114064	11.73036093	0.484	47.8	0.415	47.6	1	1	1	1	0	0	1	0	0	0	40	0	0	10	0	0	0	0
Q8IZP0	ABI1	0	1	1	0	0	1	67.39267922	42.47034554	1	0.617	61.6	0.492	53.3	0	0	P00519	ABL1	1	1	1	1	0	1	1.5	63.12244709	47.76119403	0.498	45	0.415	40.5	0	1	1	0	0	1	1	0	0	1	3	0	1	0	0	1	0	0
O14672	ADAM10	1	1	1	1	6.95	1	79.65550469	10.22900763	1	0.252	11.2	0.242	12.3	0	0	P04626	ERBB2	1	1	1	1	1	1	21.35	74.90918221	23.36197081	0.262	18.2	0.22	17.5	1	1	1	1	0	1	0	0	0	1	0	0	0	0	0	0	0	0
P31749	AKT1	1	1	1	1	6.46	1	82.94767538	9.313600408	1	0.277	15.8	0.269	20.4	0	0	P07949	RET	0	1	1	1	0	0	0	79.44205719	18.04347826	0.205	3.8	0.187	3.1	0	1	1	0	0	1	0	0	0	2	0	0	0	0	0	0	0	0
P31751	AKT2	0	1	1	1	14.35	1	82.57249421	10.67515924	1	0.236	9.1	0.233	10.2	0	0	P04049	RAF1	1	1	1	1	0	1	4.17	68.68401773	33.80116959	0.293	20.7	0.28	22.2	0	1	1	0	0	1	1	0	0	6	27	0	0	7	0	5	22	0
P04083	ANXA1	0	1	1	1	27.75	1	95.59134028	0	1	0.275	6.4	0.25	4	0	0	P00533	EGFR	1	1	1	1	1	1	3.39	76.5209094	21.24148211	0.211	11.1	0.181	8.9	0	1	1	0	0	1	0	0	0	2	0	0	0	0	0	1	0	0
P15514	AREG	0	1	1	0	0	1	67.76264064	18.1678608	1	0.483	46	0.39	47.2	0	0	P00533	EGFR	1	1	1	1	1	1	3.39	76.5209094	21.24148211	0.211	11.1	0.181	8.9	0	1	1	0	0	1	1	0	0	2	23	0	0	1	0	0	1	0
P15514	AREG	0	1	1	0	0	1	67.76264064	18.1678608	1	0.483	46	0.39	47.2	0	0	P04626	ERBB2	1	1	1	1	1	1	21.35	74.90918221	23.36197081	0.262	18.2	0.22	17.5	0	1	1	0	0	1	1	0	0	1	20	0	0	1	0	0	1	0
P20749	BCL3	0	1	1	0	0	1	73.16687339	35.45971848	1	0.492	41.2	0.38	29.5	0	0	O15379	HDAC3	1	1	1	1	0	0	0	91.20210965	6.877539176	0.178	10.3	0.185	11.7	0	1	1	0	0	1	0	0	0	1	0	0	0	0	0	0	0	0
Q6W2J9	BCOR	0	1	0	0	0	1	40.71487092	83.71938134	1	0.541	60.5	0.448	45.8	0	0	O15379	HDAC3	1	1	1	1	0	0	0	91.20210965	6.877539176	0.178	10.3	0.185	11.7	0	1	0	0	0	1	0	0	0	1	0	0	0	0	0	0	0	0
P35070	BTC	0	1	1	0	0	1	72.38943173	18.22157434	1	0.137	1.7	0.179	7.9	0	0	P00533	EGFR	1	1	1	1	1	1	3.39	76.5209094	21.24148211	0.211	11.1	0.181	8.9	0	1	1	0	0	0	1	0	0	0	23	0	0	3	0	0	3	0
P0DP25	CALM3	0	1	1	0	0	1	85.22709543	1.95911414	1	0.492	45	0.458	31.5	0	0	P00533	EGFR	1	1	1	1	1	1	3.39	76.5209094	21.24148211	0.211	11.1	0.181	8.9	0	1	1	0	0	0	1	0	0	0	18	0	0	3	0	0	5	0
Q9UQM7	CAMK2A	1	1	1	0	0	1	86.6658686	7.375328084	1	0.245	7.5	0.228	8.2	1	0	P00533	EGFR	1	1	1	1	1	1	3.39	76.5209094	21.24148211	0.211	11.1	0.181	8.9	1	1	1	1	0	1	0	0	0	1	0	0	0	0	0	1	0	0
Q13555	CAMK2G	0	1	1	0	0	1	79.16207184	20.33166742	1	0.335	21.1	0.297	21.3	1	0	P00533	EGFR	1	1	1	1	1	1	3.39	76.5209094	21.24148211	0.211	11.1	0.181	8.9	0	1	1	0	0	1	0	0	0	1	0	0	0	0	0	1	0	0
P22681	CBL	1	1	1	0	0	1	64.67432665	48.65599085	1	0.464	50.8	0.392	44.5	0	0	P04626	ERBB2	1	1	1	1	1	1	21.35	74.90918221	23.36197081	0.262	18.2	0.22	17.5	1	1	1	1	0	1	1	0	0	4	29	0	3	6	0	3	1	0
P22681	CBL	1	1	1	0	0	1	64.67432665	48.65599085	1	0.464	50.8	0.392	44.5	0	0	P36888	FLT3	0	1	1	1	0	1	3.22	75.52465027	16.08065532	0.155	1.6	0.169	7.2	0	1	1	0	0	1	1	0	0	1	15	0	1	4	0	1	1	0
P22681	CBL	1	1	1	0	0	1	64.67432665	48.65599085	1	0.464	50.8	0.392	44.5	0	0	P10721	KIT	1	1	1	1	0	1	2.25	78.83606221	15.53398058	0.194	2.7	0.188	4.3	1	1	1	1	0	1	0	0	0	3	0	0	1	0	0	2	0	0
P22681	CBL	1	1	1	0	0	1	64.67432665	48.65599085	1	0.464	50.8	0.392	44.5	0	0	P08581	MET	1	1	1	1	1	1	1.44	79.58763195	13.14850398	0.169	0.2	0.153	2.9	1	1	1	1	0	1	1	0	0	2	25	0	1	3	0	2	1	0
P22681	CBL	1	1	1	0	0	1	64.67432665	48.65599085	1	0.464	50.8	0.392	44.5	0	0	P16234	PDGFRA	1	1	1	1	1	0	0	73.4248023	20.43372376	0.238	9.4	0.219	8.3	1	1	1	1	0	1	0	0	0	1	0	0	1	0	0	1	0	0
Q13191	CBLB	1	1	1	0	0	1	63.18715337	49.0055895	1	0.482	51	0.409	45.5	0	0	P36888	FLT3	0	1	1	1	0	1	3.22	75.52465027	16.08065532	0.155	1.6	0.169	7.2	0	1	1	0	0	1	0	0	0	1	0	0	0	0	0	1	0	0
Q13191	CBLB	1	1	1	0	0	1	63.18715337	49.0055895	1	0.482	51	0.409	45.5	0	0	P10721	KIT	1	1	1	1	0	1	2.25	78.83606221	15.53398058	0.194	2.7	0.188	4.3	1	1	1	1	0	1	0	0	0	1	0	0	0	0	0	1	0	0
P24385	CCND1	1	1	1	1	21.69	1	88.55157813	4.168438962	1	0.183	8.5	0.186	13.2	0	0	Q13547	HDAC1	1	1	1	1	0	1	21.99	86.30522225	12.45478036	0.308	23.2	0.275	21.4	1	1	1	1	0	1	0	0	0	1	0	0	1	0	0	0	0	0
P24385	CCND1	1	1	1	1	21.69	1	88.55157813	4.168438962	1	0.183	8.5	0.186	13.2	0	0	O15379	HDAC3	1	1	1	1	0	0	0	91.20210965	6.877539176	0.178	10.3	0.185	11.7	1	1	1	1	0	1	0	0	0	1	0	0	1	0	0	0	0	0
P41597	CCR2	0	1	1	0	0	1	78.2824849	18.95734597	1	0.081	3.7	0.113	11	0	0	O60674	JAK2	1	1	1	1	0	0	0	87.78213107	5.722367276	0.19	1.1	0.19	2.1	0	1	1	0	0	0	1	0	0	0	3	0	0	0	0	0	2	0
P30304	CDC25A	1	1	1	0	0	1	63.57967446	47.80511336	1	0.464	47.1	0.41	37.2	0	0	P04049	RAF1	1	1	1	1	0	1	4.17	68.68401773	33.80116959	0.293	20.7	0.28	22.2	1	1	1	1	0	1	0	0	0	1	0	0	0	0	0	1	0	0
P06493	CDK1	1	1	1	0	0	1	89.3155052	2.910602911	1	0.15	0	0.171	4	0	0	P00533	EGFR	1	1	1	1	1	1	3.39	76.5209094	21.24148211	0.211	11.1	0.181	8.9	1	1	1	1	0	1	0	0	0	2	0	0	1	0	0	1	0	0
P06493	CDK1	1	1	1	0	0	1	89.3155052	2.910602911	1	0.15	0	0.171	4	0	0	P04626	ERBB2	1	1	1	1	1	1	21.35	74.90918221	23.36197081	0.262	18.2	0.22	17.5	1	1	1	1	0	1	0	0	0	1	0	0	1	0	0	0	0	0
P49715	CEBPA	1	1	1	0	0	1	63.67368319	37.16981132	1	0.723	83.5	0.565	67.6	0	0	Q13547	HDAC1	1	1	1	1	0	1	21.99	86.30522225	12.45478036	0.308	23.2	0.275	21.4	1	1	1	1	0	1	0	0	0	1	0	0	0	0	0	1	0	0
P35790	CHKA	1	1	1	1	12.04	1	84.27499578	17.65824504	1	0.293	21.7	0.266	16.4	1	0	P00533	EGFR	1	1	1	1	1	1	3.39	76.5209094	21.24148211	0.211	11.1	0.181	8.9	1	1	1	1	0	1	0	0	0	1	0	0	0	0	0	0	0	0
P46108	CRK	1	1	1	1	37.83	1	70.71473911	20.47638947	1	0.481	36.2	0.408	27	0	0	P00533	EGFR	1	1	1	1	1	1	3.39	76.5209094	21.24148211	0.211	11.1	0.181	8.9	1	1	1	1	0	1	1	0	0	3	30	0	1	1	0	1	0	0
P46108	CRK	1	1	1	1	37.83	1	70.71473911	20.47638947	1	0.481	36.2	0.408	27	0	0	P16234	PDGFRA	1	1	1	1	1	0	0	73.4248023	20.43372376	0.238	9.4	0.219	8.3	1	1	1	1	0	1	1	0	0	2	17	0	1	0	0	1	0	0
P46108	CRK	1	1	1	1	37.83	1	70.71473911	20.47638947	1	0.481	36.2	0.408	27	0	0	P09619	PDGFRB	1	1	1	1	0	0	0	73.51148009	21.66131253	0.276	13.4	0.253	13.3	1	1	1	1	0	1	1	0	0	2	19	0	0	2	0	0	1	0
P15509	CSF2RA	0	1	1	0	0	1	82.07854363	16.28264209	1	0.182	0	0.186	2.2	0	0	O60674	JAK2	1	1	1	1	0	0	0	87.78213107	5.722367276	0.19	1.1	0.19	2.1	0	1	1	0	0	0	1	0	0	0	46	0	0	14	0	0	0	0
P68400	CK2	1	1	1	0	0	1	90.96023256	10.37083595	1	0.242	13.6	0.199	9.7	0	0	O15379	HDAC3	1	1	1	1	0	0	0	91.20210965	6.877539176	0.178	10.3	0.185	11.7	1	1	1	1	0	1	0	0	0	1	0	0	0	0	0	0	0	0
P19784	CK2A2	1	1	1	0	0	1	94.70724472	4.122294744	1	0.167	0.6	0.163	4.3	1	0	Q13547	HDAC1	1	1	1	1	0	1	21.99	86.30522225	12.45478036	0.308	23.2	0.275	21.4	1	1	1	1	0	1	0	0	0	1	0	0	0	0	0	1	0	0
Q5VWQ8	DAB2IP	0	1	1	0	0	1	65.78066008	40.47181041	1	0.471	46	0.394	35.8	0	0	O60674	JAK2	1	1	1	1	0	0	0	87.78213107	5.722367276	0.19	1.1	0.19	2.1	0	1	1	0	0	1	0	0	0	2	0	0	0	0	0	0	0	0
Q96N67	DOCK7	0	1	1	0	0	1	74.52490278	19.66819088	1	0.269	11.4	0.242	11.8	0	0	P04626	ERBB2	1	1	1	1	1	1	21.35	74.90918221	23.36197081	0.262	18.2	0.22	17.5	0	1	1	0	0	0	1	0	0	0	2	0	0	0	0	0	0	0
P51452	M3/6	1	1	1	0	0	1	96.00123975	1.253481894	1	0.225	0	0.245	7.6	0	0	P00533	EGFR	1	1	1	1	1	1	3.39	76.5209094	21.24148211	0.211	11.1	0.181	8.9	1	1	1	1	0	1	0	0	0	3	0	0	0	0	0	2	0	0
P51452	M3/6	1	1	1	0	0	1	96.00123975	1.253481894	1	0.225	0	0.245	7.6	0	0	P04626	ERBB2	1	1	1	1	1	1	21.35	74.90918221	23.36197081	0.262	18.2	0.22	17.5	1	1	1	1	0	1	0	0	0	1	0	0	0	0	0	0	0	0
Q01094	E2F1	1	1	1	1	23.34	1	63.735041	39.09614801	1	0.502	42.3	0.407	35.5	0	0	O15379	HDAC3	1	1	1	1	0	0	0	91.20210965	6.877539176	0.178	10.3	0.185	11.7	1	1	1	1	0	1	0	0	0	1	0	0	0	0	0	0	0	0
P01133	EGF	1	1	1	0	0	1	69.17312723	24.93060004	1	0.198	8.9	0.178	9.4	0	0	P00533	EGFR	1	1	1	1	1	1	3.39	76.5209094	21.24148211	0.211	11.1	0.181	8.9	1	1	1	1	0	1	1	0	0	1	90	0	0	20	0	0	3	0
P01133	EGF	1	1	1	0	0	1	69.17312723	24.93060004	1	0.198	8.9	0.178	9.4	0	0	P04626	ERBB2	1	1	1	1	1	1	21.35	74.90918221	23.36197081	0.262	18.2	0.22	17.5	1	1	1	1	0	1	1	0	0	2	30	0	0	7	0	0	2	0
P19235	EPOR	1	1	1	0	0	1	68.22763582	37.72856039	1	0.284	16.5	0.276	16.9	0	0	O60674	JAK2	1	1	1	1	0	0	0	87.78213107	5.722367276	0.19	1.1	0.19	2.1	1	1	1	1	0	0	1	0	0	0	56	0	0	8	0	0	1	0
P05230	FGF1	0	1	1	0	0	1	91.1767724	4.227642276	1	0.33	5.8	0.341	7.7	0	0	P21802	FGFR2	1	1	1	1	0	0	0	74.05804221	24.9070632	0.297	9	0.27	13.2	0	1	1	0	0	0	1	0	0	0	31	0	0	17	0	0	0	0
P05230	FGF1	0	1	1	0	0	1	91.1767724	4.227642276	1	0.33	5.8	0.341	7.7	0	0	P22607	FGFR3	1	1	1	1	0	0	0	75.36963815	21.49926984	0.331	16	0.294	14.5	0	1	1	0	0	0	1	0	0	0	30	0	0	17	0	0	0	0
P09038	FGF2	1	1	1	1	7.64	1	71.08581594	29.77346278	1	0.579	61.1	0.48	51.7	0	0	P22607	FGFR3	1	1	1	1	0	0	0	75.36963815	21.49926984	0.331	16	0.294	14.5	1	1	1	1	0	0	1	0	0	0	30	0	0	19	0	0	0	0
P12034	FGF5	0	1	1	0	0	1	76.04547731	18.1294964	1	0.407	29.5	0.387	42.9	0	0	P21802	FGFR2	1	1	1	1	0	0	0	74.05804221	24.9070632	0.297	9	0.27	13.2	0	1	1	0	0	0	1	0	0	0	29	0	0	16	0	0	0	0
O43524	FOXO3	1	1	1	0	0	1	51.27828122	66.80705977	1	0.637	78	0.53	64.2	0	0	Q13547	HDAC1	1	1	1	1	0	1	21.99	86.30522225	12.45478036	0.308	23.2	0.275	21.4	1	1	1	1	0	1	0	0	0	1	0	0	0	0	0	0	0	0
P06241	FYN	1	1	1	0	0	1	81.67147907	14.62958635	1	0.252	7.3	0.236	8.2	0	0	Q99835	SMO	1	1	1	1	0	1	12.96	73.63189457	26.29934211	0.261	19.4	0.23	14.2	1	1	1	1	0	0	1	0	0	0	6	0	0	0	0	0	4	0
Q9UQC2	GAB2	1	1	1	1	3.11	1	52.83933676	62.882263	1	0.594	71.3	0.495	57.7	0	0	O60674	JAK2	1	1	1	1	0	0	0	87.78213107	5.722367276	0.19	1.1	0.19	2.1	1	1	1	1	0	1	0	0	0	3	0	0	0	0	0	2	0	0
P08151	GLI1	1	1	1	0	0	1	45.99454399	77.12939471	1	0.641	78.9	0.533	59.1	1	0	Q13547	HDAC1	1	1	1	1	0	1	21.99	86.30522225	12.45478036	0.308	23.2	0.275	21.4	1	1	1	1	0	0	1	0	0	0	5	0	0	1	0	0	2	0
Q13322	GRB10	1	1	1	0	0	1	75.208895	26.33361558	1	0.355	24.7	0.321	26.8	0	0	P07949	RET	0	1	1	1	0	0	0	79.44205719	18.04347826	0.205	3.8	0.187	3.1	0	1	1	0	0	1	0	0	0	2	0	0	0	0	0	0	0	0
P62993	GRB2	1	1	1	1	6.45	1	88.12695469	2.916432978	1	0.24	0	0.279	7.4	0	0	P35968	KDR	1	1	1	1	1	0	0	72.17869777	24.19430612	0.261	10.3	0.235	9.1	1	1	1	1	0	1	1	0	0	2	37	0	0	2	0	0	2	0
P62993	GRB2	1	1	1	1	6.45	1	88.12695469	2.916432978	1	0.24	0	0.279	7.4	0	0	P10721	KIT	1	1	1	1	0	1	2.25	78.83606221	15.53398058	0.194	2.7	0.188	4.3	1	1	1	1	0	1	1	0	0	3	39	0	1	3	0	2	7	0
P62993	GRB2	1	1	1	1	6.45	1	88.12695469	2.916432978	1	0.24	0	0.279	7.4	0	0	P08581	MET	1	1	1	1	1	1	1.44	79.58763195	13.14850398	0.169	0.2	0.153	2.9	1	1	1	1	0	1	0	0	0	3	0	0	1	0	0	1	0	0
P62993	GRB2	1	1	1	1	6.45	1	88.12695469	2.916432978	1	0.24	0	0.279	7.4	0	0	P09619	PDGFRB	1	1	1	1	0	0	0	73.51148009	21.66131253	0.276	13.4	0.253	13.3	1	1	1	1	0	1	1	0	0	4	63	0	1	3	0	2	6	0
P78347	GTF2I	0	1	1	0	0	1	69.83609801	34.12046976	1	0.398	28.5	0.331	25.8	0	0	O60674	JAK2	1	1	1	1	0	0	0	87.78213107	5.722367276	0.19	1.1	0.19	2.1	0	1	1	0	0	1	0	0	0	2	0	0	0	0	0	2	0	0
Q16665	HIF1A	1	1	1	1	42.01	1	61.01097271	50.11561585	1	0.448	41.5	0.376	31.1	0	0	P15692	VEGFA	1	1	1	0	1	0	0	78.4114064	11.73036093	0.484	47.8	0.415	47.6	1	1	1	1	0	0	1	0	0	0	18	0	0	5	0	0	3	0
P01112	HRAS	0	1	1	1	22.22	1	92.56108721	5.234899329	1	0.265	2.6	0.268	4.8	0	0	P04049	RAF1	1	1	1	1	0	1	4.17	68.68401773	33.80116959	0.293	20.7	0.28	22.2	0	1	1	0	0	1	1	0	0	1	59	0	0	24	0	1	5	0
P38484	IFNGR2	0	1	1	0	0	1	83.93575462	7.712467241	1	0.137	0	0.168	5.3	0	0	P23458	JAK1	1	1	1	1	0	0	0	86.15966112	7.129877071	0.227	5.3	0.206	4.9	0	1	1	0	0	0	1	0	0	0	51	0	0	12	0	0	2	0
P38484	IFNGR2	0	1	1	0	0	1	83.93575462	7.712467241	1	0.137	0	0.168	5.3	0	0	O60674	JAK2	1	1	1	1	0	0	0	87.78213107	5.722367276	0.19	1.1	0.19	2.1	0	1	1	0	0	0	1	0	0	0	58	0	0	20	0	0	0	0
Q8IU57	IFNLR1	0	1	1	1	5.77	1	64.470349	45.87020649	1	0.45	43.8	0.408	41.7	0	0	P23458	JAK1	1	1	1	1	0	0	0	86.15966112	7.129877071	0.227	5.3	0.206	4.9	0	1	1	0	0	1	0	0	0	1	0	0	0	0	0	0	0	0
Q13651	IL10RA	0	1	1	0	0	1	62.81731246	50.6195089	1	0.357	29.8	0.325	26.8	0	0	P23458	JAK1	1	1	1	1	0	0	0	86.15966112	7.129877071	0.227	5.3	0.206	4.9	0	1	1	0	0	0	1	0	0	0	38	0	0	4	0	0	2	0
Q13261	IL15RA	0	1	1	0	0	1	65.38506081	38.10728745	1	0.514	53.9	0.409	42.7	0	0	P52333	JAK3	1	1	1	1	0	0	0	86.72970347	6.681058971	0.183	1.8	0.195	3.4	0	1	1	0	0	1	1	0	0	1	29	0	0	1	0	0	2	0
Q9HBE5	IL21R	0	1	1	0	0	1	65.51274159	39.96162149	1	0.301	22.7	0.295	22.3	0	0	P52333	JAK3	1	1	1	1	0	0	0	86.72970347	6.681058971	0.183	1.8	0.195	3.4	0	1	1	0	0	1	0	0	0	1	0	0	0	0	0	0	0	0
Q8N6P7	IL22RA1	0	1	1	0	0	1	62.66061253	51.5990991	1	0.411	36.8	0.378	35.4	0	0	P23458	JAK1	1	1	1	1	0	0	0	86.15966112	7.129877071	0.227	5.3	0.206	4.9	0	1	1	0	0	1	0	0	0	1	0	0	0	0	0	0	0	0
Q5VWK5	IL23R	0	1	1	0	0	1	68.93435701	35.62512384	1	0.233	12.9	0.216	10	0	0	O60674	JAK2	1	1	1	1	0	0	0	87.78213107	5.722367276	0.19	1.1	0.19	2.1	0	1	1	0	0	0	1	0	0	0	43	0	0	7	0	0	0	0
P14784	IL2RB	0	1	1	0	0	1	65.81702503	37.04819277	1	0.343	27.2	0.32	24.3	0	0	P23458	JAK1	1	1	1	1	0	0	0	86.15966112	7.129877071	0.227	5.3	0.206	4.9	0	1	1	0	0	1	1	0	0	2	65	0	0	8	0	0	2	0
P31785	IL2RG	1	1	1	0	0	1	76.81579604	21.72309755	1	0.204	1.6	0.203	3	0	0	P52333	JAK3	1	1	1	1	0	0	0	86.72970347	6.681058971	0.183	1.8	0.195	3.4	1	1	1	1	0	0	1	0	0	0	63	0	0	7	0	0	62	0
P26951	IL3RA	0	1	1	0	0	1	85.2698192	7.687253614	1	0.159	0	0.171	1.3	0	0	O60674	JAK2	1	1	1	1	0	0	0	87.78213107	5.722367276	0.19	1.1	0.19	2.1	0	1	1	0	0	0	1	0	0	0	57	0	0	18	0	0	1	0
P24394	IL4R	1	1	1	0	0	1	54.99843087	59.36406995	1	0.394	39.3	0.341	32.1	0	0	P23458	JAK1	1	1	1	1	0	0	0	86.15966112	7.129877071	0.227	5.3	0.206	4.9	1	1	1	1	0	1	1	0	0	1	47	0	0	5	0	0	3	0
P24394	IL4R	1	1	1	0	0	1	54.99843087	59.36406995	1	0.394	39.3	0.341	32.1	0	0	O60674	JAK2	1	1	1	1	0	0	0	87.78213107	5.722367276	0.19	1.1	0.19	2.1	1	1	1	1	0	1	1	0	0	1	50	0	0	11	0	0	0	0
Q01344	IL5RA	0	1	1	0	0	1	83.97436348	14.09875074	1	0.144	1.9	0.151	1.4	0	0	O60674	JAK2	1	1	1	1	0	0	0	87.78213107	5.722367276	0.19	1.1	0.19	2.1	0	1	1	0	0	0	1	0	0	0	45	0	0	15	0	0	0	0
P40189	IL6ST	0	1	1	0	0	1	74.83635638	28.01700494	1	0.318	23	0.28	19.7	0	0	P23458	JAK1	1	1	1	1	0	0	0	86.15966112	7.129877071	0.227	5.3	0.206	4.9	0	1	1	0	0	1	1	0	0	1	66	0	0	5	0	0	4	0
P40189	IL6ST	0	1	1	0	0	1	74.83635638	28.01700494	1	0.318	23	0.28	19.7	0	0	O60674	JAK2	1	1	1	1	0	0	0	87.78213107	5.722367276	0.19	1.1	0.19	2.1	0	1	1	0	0	1	1	0	0	2	61	0	0	7	0	0	2	0
P16871	IL7R	0	1	1	0	0	1	68.66687891	36.28342983	1	0.208	5	0.22	10.2	0	0	P23458	JAK1	1	1	1	1	0	0	0	86.15966112	7.129877071	0.227	5.3	0.206	4.9	0	1	1	0	0	0	1	0	0	0	34	0	0	5	0	0	3	0
P35568	IRS1	1	1	1	1	3.46	1	50.22620386	76.72479151	1	0.642	77.6	0.535	65.1	0	0	P23458	JAK1	1	1	1	1	0	0	0	86.15966112	7.129877071	0.227	5.3	0.206	4.9	1	1	1	1	0	1	0	0	0	3	0	0	0	0	0	1	0	0
P35568	IRS1	1	1	1	1	3.46	1	50.22620386	76.72479151	1	0.642	77.6	0.535	65.1	0	0	P42345	MTOR	1	1	1	1	0	1	9.14	77.48096314	9.55291566	0.203	5.5	0.177	5.1	1	1	1	1	0	1	0	0	0	1	0	0	0	0	0	1	0	0
P01116	KRAS	0	1	1	1	17.99	1	92.28097555	0.856954515	1	0.239	0	0.251	4.2	0	0	P04049	RAF1	1	1	1	1	0	1	4.17	68.68401773	33.80116959	0.293	20.7	0.28	22.2	0	1	1	0	0	1	1	0	0	1	53	0	0	17	0	0	4	0
P28482	ERK2	1	1	1	1	8.33	1	90.98993833	3.259005146	1	0.135	0	0.145	3.3	0	0	P04049	RAF1	1	1	1	1	0	1	4.17	68.68401773	33.80116959	0.293	20.7	0.28	22.2	1	1	1	1	0	1	1	0	0	7	39	0	2	6	0	2	9	0
P28482	ERK2	1	1	1	1	8.33	1	90.98993833	3.259005146	1	0.135	0	0.145	3.3	0	0	P07949	RET	0	1	1	1	0	0	0	79.44205719	18.04347826	0.205	3.8	0.187	3.1	0	1	1	0	0	1	0	0	0	2	0	0	0	0	0	0	0	0
P27361	ERK1	1	1	1	1	6.07	1	89.25702258	6.258234519	1	0.204	6.6	0.209	11.9	0	0	P07949	RET	0	1	1	1	0	0	0	79.44205719	18.04347826	0.205	3.8	0.187	3.1	0	1	1	0	0	1	0	0	0	2	0	0	0	0	0	0	0	0
P01127	PDGFB	0	1	1	1	5.81	1	73.57086006	17.77661248	1	0.385	26.1	0.36	35.3	0	0	P09619	PDGFRB	1	1	1	1	0	0	0	73.51148009	21.66131253	0.276	13.4	0.253	13.3	0	1	1	0	0	0	1	0	0	0	50	0	0	1	0	0	50	0
P17612	PKA	1	1	1	0	0	1	95.82370125	0.661559889	1	0.157	2.3	0.184	4.6	0	0	P07949	RET	0	1	1	1	0	0	0	79.44205719	18.04347826	0.205	3.8	0.187	3.1	0	1	1	0	0	0	1	0	0	0	8	0	0	0	0	0	0	0
P24666	ACP1	0	1	0	0	0	1	96.13340992	1.030927835	1	0.219	0	0.238	2.5	1	0	P09619	PDGFRB	1	1	1	1	0	0	0	73.51148009	21.66131253	0.276	13.4	0.253	13.3	0	1	0	0	0	1	0	0	0	2	0	0	1	0	0	2	0	0
Q96B36	AKT1S1	0	1	1	0	0	1	67.04790136	20.67532468	1	0.752	92.2	0.619	62.9	0	0	P42345	MTOR	1	1	1	1	0	1	9.14	77.48096314	9.55291566	0.203	5.5	0.177	5.1	0	1	1	0	0	1	1	0	0	1	11	0	0	1	0	0	1	0
P49407	BETAARRESTIN	1	1	1	0	0	1	82.46098426	11.77536232	1	0.362	21.5	0.312	23.7	0	0	Q99835	SMO	1	1	1	1	0	1	12.96	73.63189457	26.29934211	0.261	19.4	0.23	14.2	1	1	1	1	0	1	0	0	0	1	0	0	0	0	0	1	0	0
O75143	ATG13	0	1	1	1	25.92	1	64.6483052	45.05162428	1	0.38	29.4	0.324	22.4	0	0	P42345	MTOR	1	1	1	1	0	1	9.14	77.48096314	9.55291566	0.203	5.5	0.177	5.1	0	1	1	0	0	1	1	0	0	2	4	0	0	0	0	0	1	0
Q9BXH1	BBC3	0	1	0	1	7.77	0	0	0	1	0.701	77.7	0.527	59.6	0	0	P10415	BCL2	1	1	1	1	0	1	11.72	75.53412714	20.3125	0.287	24.7	0.269	21.3	0	1	0	0	0	1	0	0	0	2	0	0	0	0	0	0	0	0
P20749	BCL3	0	1	1	0	0	1	73.16687339	35.45971848	1	0.492	41.2	0.38	29.5	0	0	Q13547	HDAC1	1	1	1	1	0	1	21.99	86.30522225	12.45478036	0.308	23.2	0.275	21.4	0	1	1	0	0	1	0	0	0	1	0	0	0	0	0	0	0	0
Q6W2J9	BCOR	0	1	0	0	0	1	40.71487092	83.71938134	1	0.541	60.5	0.448	45.8	0	0	Q13547	HDAC1	1	1	1	1	0	1	21.99	86.30522225	12.45478036	0.308	23.2	0.275	21.4	0	1	0	0	0	1	0	0	0	1	0	0	0	0	0	0	0	0
P51813	BMX	0	1	1	0	0	1	76.56199519	21.3908611	1	0.252	10.7	0.238	12.4	0	0	Q06187	BTK	1	1	1	1	0	0	0	84.98775136	6.557377049	0.246	10.5	0.224	9.9	0	1	1	0	0	1	0	0	0	4	0	0	0	0	0	2	0	0
Q16566	CAMKIV	1	1	1	1	5.5	1	72.22396052	33.11421528	1	0.276	19	0.26	17.3	0	0	Q9UQL6	HDAC5	1	1	1	1	0	0	0	64.87154541	45.73362904	0.512	53.5	0.418	36.4	1	1	1	1	0	0	1	0	0	0	1	0	0	0	0	0	0	0
P24385	CCND1	1	1	1	1	21.69	1	88.55157813	4.168438962	1	0.183	8.5	0.186	13.2	0	0	P11802	CDK4	1	1	1	1	0	0	0	88.25908684	3.661616162	0.242	7.3	0.252	12.5	1	1	1	1	0	0	1	0	0	0	36	0	0	1	0	0	2	0
P49715	CEBPA	1	1	1	0	0	1	63.67368319	37.16981132	1	0.723	83.5	0.565	67.6	0	0	P36888	FLT3	0	1	1	1	0	1	3.22	75.52465027	16.08065532	0.155	1.6	0.169	7.2	0	1	1	0	0	1	1	0	0	1	4	0	0	2	0	0	3	0
Q03060	CREM	1	1	1	0	0	1	61.86954861	46.56635802	1	0.562	65.2	0.446	34.2	0	0	P60568	IL2	1	1	1	0	0	0	0	84.44566116	4.541768045	0.125	0	0.14	2.6	1	1	1	1	0	0	1	0	0	0	7	0	0	0	0	0	3	0
Q14247	CORTACTIN	1	1	1	0	0	1	62.83902873	24.21173763	1	0.537	60.7	0.471	37.5	0	0	P11362	FGFR1	0	1	1	1	0	0	0	76.04377134	21.53273348	0.317	15.9	0.281	12.3	0	1	1	0	0	1	0	0	0	2	0	0	0	0	0	0	0	0
P48729	CK1a	1	1	1	0	0	1	92.2902851	6.5376187	1	0.193	9.5	0.196	11	0	0	Q99835	SMO	1	1	1	1	0	1	12.96	73.63189457	26.29934211	0.261	19.4	0.23	14.2	1	1	1	1	0	0	1	0	0	0	2	0	0	0	0	0	1	0
P68400	CK2	1	1	1	0	0	1	90.96023256	10.37083595	1	0.242	13.6	0.199	9.7	0	0	Q13547	HDAC1	1	1	1	1	0	1	21.99	86.30522225	12.45478036	0.308	23.2	0.275	21.4	1	1	1	1	0	1	0	0	0	2	0	0	0	0	0	1	0	0
Q8TB45	DEPTOR	0	1	1	0	0	1	80.81003402	20.16029593	1	0.344	14.7	0.311	16.9	0	0	P42345	MTOR	1	1	1	1	0	1	9.14	77.48096314	9.55291566	0.203	5.5	0.177	5.1	0	1	1	0	0	0	1	0	0	0	14	0	0	1	0	0	14	0
Q01094	E2F1	1	1	1	1	23.34	1	63.735041	39.09614801	1	0.502	42.3	0.407	35.5	0	0	Q13547	HDAC1	1	1	1	1	0	1	21.99	86.30522225	12.45478036	0.308	23.2	0.275	21.4	1	1	1	1	0	1	1	0	0	1	15	0	0	11	0	0	8	0
P21860	ErbB3	1	1	1	0	0	1	72.82537353	29.19320594	1	0.286	25.6	0.226	20.6	0	0	O00329	PIK3CD	0	1	1	1	0	0	0	87.98496187	4.20438304	0.166	2.9	0.165	5.2	0	1	1	0	0	0	1	0	0	0	41	0	0	3	0	0	3	0
Q15303	ERBB4	0	1	1	0	0	1	73.09161506	26.85841998	1	0.228	14.6	0.194	10.8	0	0	O00329	PIK3CD	0	1	1	1	0	0	0	87.98496187	4.20438304	0.166	2.9	0.165	5.2	0	1	1	0	0	0	1	0	0	0	35	0	0	2	0	0	3	0
P05230	FGF1	0	1	1	0	0	1	91.1767724	4.227642276	1	0.33	5.8	0.341	7.7	0	0	P11362	FGFR1	0	1	1	1	0	0	0	76.04377134	21.53273348	0.317	15.9	0.281	12.3	0	1	1	0	0	0	1	0	0	0	18	0	0	7	0	0	18	0
O15520	FGF10	0	1	1	0	0	1	81.54000598	19.93920973	1	0.236	8.7	0.261	18.3	0	0	P21802	FGFR2	1	1	1	1	0	0	0	74.05804221	24.9070632	0.297	9	0.27	13.2	0	1	1	0	0	0	1	0	0	0	29	0	0	16	0	0	0	0
O60258	FGF17	0	1	1	0	0	1	86.10001692	2.8	1	0.428	28.2	0.4	32.4	0	0	P21802	FGFR2	1	1	1	1	0	0	0	74.05804221	24.9070632	0.297	9	0.27	13.2	0	1	1	0	0	0	1	0	0	0	30	0	0	17	0	0	0	0
O76093	FGF18	0	1	1	0	0	1	87.67060523	4.033214709	1	0.328	21.3	0.321	24.2	0	0	P21802	FGFR2	1	1	1	1	0	0	0	74.05804221	24.9070632	0.297	9	0.27	13.2	0	1	1	0	0	0	1	0	0	0	30	0	0	17	0	0	0	0
P11487	FGF3	0	1	1	0	0	1	79.02395139	15.75342466	1	0.4	30.1	0.387	31.4	0	0	P21802	FGFR2	1	1	1	1	0	0	0	74.05804221	24.9070632	0.297	9	0.27	13.2	0	1	1	0	0	0	1	0	0	0	30	0	0	16	0	0	0	0
P08620	FGF4	0	1	1	0	0	1	82.70282324	17.74919614	1	0.181	3.9	0.206	9.7	0	0	P21802	FGFR2	1	1	1	1	0	0	0	74.05804221	24.9070632	0.297	9	0.27	13.2	0	1	1	0	0	0	1	0	0	0	30	0	0	17	0	0	0	0
P12034	FGF5	0	1	1	0	0	1	76.04547731	18.1294964	1	0.407	29.5	0.387	42.9	0	0	P11362	FGFR1	0	1	1	1	0	0	0	76.04377134	21.53273348	0.317	15.9	0.281	12.3	0	1	1	0	0	0	1	0	0	0	17	0	0	6	0	0	17	0
P10767	FGF6	0	1	1	0	0	1	79.74695168	19.70260223	1	0.141	0	0.158	2.9	0	0	P21802	FGFR2	1	1	1	1	0	0	0	74.05804221	24.9070632	0.297	9	0.27	13.2	0	1	1	0	0	0	1	0	0	0	31	0	0	17	0	0	0	0
Q14318	FKBP8	0	1	0	1	17.72	1	80.95929995	19.85929005	1	0.421	32.5	0.366	26.7	0	0	P42345	MTOR	1	1	1	1	0	1	9.14	77.48096314	9.55291566	0.203	5.5	0.177	5.1	0	1	0	0	0	1	0	0	0	1	0	0	0	0	0	0	0	0
P06241	FYN	1	1	1	0	0	1	81.67147907	14.62958635	1	0.252	7.3	0.236	8.2	0	0	P09619	PDGFRB	1	1	1	1	0	0	0	73.51148009	21.66131253	0.276	13.4	0.253	13.3	1	1	1	1	0	1	1	0	0	3	51	0	1	5	0	1	1	0
Q13480	GAB1	1	1	1	1	83.29	1	53.25528599	61.88265874	1	0.607	78.4	0.497	56.1	0	0	P08581	MET	1	1	1	1	1	1	1.44	79.58763195	13.14850398	0.169	0.2	0.153	2.9	1	1	1	1	0	1	1	0	0	1	37	0	0	10	0	0	1	0
P39905	GDNF	1	1	1	1	18.96	1	75.02626762	18.84406984	1	0.363	32.7	0.335	35.1	0	0	P07949	RET	0	1	1	1	0	0	0	79.44205719	18.04347826	0.205	3.8	0.187	3.1	0	1	1	0	0	1	1	0	0	1	19	0	0	1	0	0	0	0
P56159	GFRA1	0	1	1	0	0	1	73.89634227	25.75968776	1	0.165	4.5	0.153	4.7	0	0	P07949	RET	0	1	1	1	0	0	0	79.44205719	18.04347826	0.205	3.8	0.187	3.1	0	1	1	0	0	1	0	0	0	2	0	0	0	0	0	0	0	0
P63096	GNAI1	1	1	1	0	0	1	93.96910308	0.706214689	1	0.148	0.3	0.161	3.1	0	0	Q99835	SMO	1	1	1	1	0	1	12.96	73.63189457	26.29934211	0.261	19.4	0.23	14.2	1	1	1	1	0	1	1	0	0	1	10	0	0	0	0	0	6	0
P04899	GNAI2	0	1	1	0	0	1	94.30655402	0.704721635	1	0.181	2.5	0.188	3.4	0	0	Q99835	SMO	1	1	1	1	0	1	12.96	73.63189457	26.29934211	0.261	19.4	0.23	14.2	0	1	1	0	0	0	1	0	0	0	10	0	0	0	0	0	5	0
P08754	GNAI3	1	1	1	0	0	1	94.26703152	0.738656349	1	0.159	0.3	0.174	3.1	0	0	Q99835	SMO	1	1	1	1	0	1	12.96	73.63189457	26.29934211	0.261	19.4	0.23	14.2	1	1	1	1	0	0	1	0	0	0	10	0	0	0	0	0	6	0
P62873	Gb	1	1	1	0	0	1	97.21364418	0	1	0.174	0	0.177	4.1	0	0	Q99835	SMO	1	1	1	1	0	1	12.96	73.63189457	26.29934211	0.261	19.4	0.23	14.2	1	1	1	1	0	1	1	0	0	1	12	0	0	0	0	0	8	0
P59768	GNG2	0	1	1	0	0	1	89.40757302	0	1	0.277	5.6	0.333	18.3	0	0	Q99835	SMO	1	1	1	1	0	1	12.96	73.63189457	26.29934211	0.261	19.4	0.23	14.2	0	1	1	0	0	1	1	0	0	1	12	0	0	0	0	0	8	0
Q13322	GRB10	1	1	1	0	0	1	75.208895	26.33361558	1	0.355	24.7	0.321	26.8	0	0	P42345	MTOR	1	1	1	1	0	1	9.14	77.48096314	9.55291566	0.203	5.5	0.177	5.1	1	1	1	1	0	0	1	0	0	0	5	0	0	3	0	0	3	0
P25098	bARK	1	1	1	0	0	1	90.44348579	2.897513862	1	0.216	2	0.215	3.3	1	0	Q99835	SMO	1	1	1	1	0	1	12.96	73.63189457	26.29934211	0.261	19.4	0.23	14.2	1	1	1	1	0	1	1	0	0	1	2	0	1	0	0	0	0	0
P14210	HGF	0	1	1	0	0	1	83.85354335	7.656652361	1	0.205	0.7	0.195	1.1	0	0	P08581	MET	1	1	1	1	1	1	1.44	79.58763195	13.14850398	0.169	0.2	0.153	2.9	0	1	1	0	0	1	1	0	0	1	49	0	0	6	0	0	0	0
P01112	HRAS	0	1	1	1	22.22	1	92.56108721	5.234899329	1	0.265	2.6	0.268	4.8	0	0	O00329	PIK3CD	0	1	1	1	0	0	0	87.98496187	4.20438304	0.166	2.9	0.165	5.2	0	1	1	0	0	0	1	0	0	0	80	0	0	16	0	0	2	0
Q13261	IL15RA	0	1	1	0	0	1	65.38506081	38.10728745	1	0.514	53.9	0.409	42.7	0	0	P23458	JAK1	1	1	1	1	0	0	0	86.15966112	7.129877071	0.227	5.3	0.206	4.9	0	1	1	0	0	1	1	0	0	3	33	0	0	4	0	0	3	0
Q9HBE5	IL21R	0	1	1	0	0	1	65.51274159	39.96162149	1	0.301	22.7	0.295	22.3	0	0	P23458	JAK1	1	1	1	1	0	0	0	86.15966112	7.129877071	0.227	5.3	0.206	4.9	0	1	1	0	0	1	0	0	0	1	0	0	0	0	0	0	0	0
P01116	KRAS	0	1	1	1	17.99	1	92.28097555	0.856954515	1	0.239	0	0.251	4.2	0	0	O00329	PIK3CD	0	1	1	1	0	0	0	87.98496187	4.20438304	0.166	2.9	0.165	5.2	0	1	1	0	0	0	1	0	0	0	75	0	0	12	0	0	1	0
Q8IVT5	KSR1	0	1	1	0	0	1	60.74791117	48.0852249	1	0.404	33.2	0.34	29.8	0	0	P04049	RAF1	1	1	1	1	0	1	4.17	68.68401773	33.80116959	0.293	20.7	0.28	22.2	0	1	1	0	0	0	1	0	0	0	26	0	0	1	0	0	1	0
Q99683	MAP3K5	1	1	1	0	0	1	74.35870454	20.49466716	1	0.233	10.1	0.21	9.2	0	0	P04049	RAF1	1	1	1	1	0	1	4.17	68.68401773	33.80116959	0.293	20.7	0.28	22.2	1	1	1	1	0	1	0	0	0	4	0	0	0	0	0	3	0	0
P27361	ERK1	1	1	1	1	6.07	1	89.25702258	6.258234519	1	0.204	6.6	0.209	11.9	0	0	P04049	RAF1	1	1	1	1	0	1	4.17	68.68401773	33.80116959	0.293	20.7	0.28	22.2	1	1	1	1	0	1	1	0	0	9	37	0	2	8	0	5	9	0
P51608	MECP2	0	1	1	1	80.86	1	57.52167802	38.88134673	1	0.794	94.2	0.636	79	1	0	P08581	MET	1	1	1	1	1	1	1.44	79.58763195	13.14850398	0.169	0.2	0.153	2.9	0	1	1	0	0	1	0	0	0	1	0	0	0	0	0	1	0	0
P16333	NCK1	1	1	1	1	13.26	1	71.82703217	21.66280225	1	0.333	13.5	0.306	8	0	0	P09619	PDGFRB	1	1	1	1	0	0	0	73.51148009	21.66131253	0.276	13.4	0.253	13.3	1	1	1	1	0	1	1	0	0	1	22	0	1	1	0	0	2	0
O43639	NCK2	0	1	1	0	0	1	72.87905943	22.11221122	1	0.332	10.3	0.301	11.6	0	0	P09619	PDGFRB	1	1	1	1	0	0	0	73.51148009	21.66131253	0.276	13.4	0.253	13.3	0	1	1	0	0	0	1	0	0	0	15	0	0	1	0	0	1	0
P01111	RAS	1	1	1	1	6.35	1	92.2966779	3.167115903	1	0.234	0	0.248	4.8	0	0	P04049	RAF1	1	1	1	1	0	1	4.17	68.68401773	33.80116959	0.293	20.7	0.28	22.2	1	1	1	1	0	0	1	0	0	0	50	0	0	17	0	0	4	0
Q99748	NRTN	0	1	1	0	0	1	79.04345853	7.515923567	1	0.22	10.2	0.225	14.7	0	0	P07949	RET	0	1	1	1	0	0	0	79.44205719	18.04347826	0.205	3.8	0.187	3.1	0	1	1	0	0	1	0	0	0	1	0	0	0	0	0	0	0	0
O75914	PAK3	0	1	1	0	0	1	72.83372364	31.47301006	1	0.463	41.9	0.377	30.9	1	0	P04049	RAF1	1	1	1	1	0	1	4.17	68.68401773	33.80116959	0.293	20.7	0.28	22.2	0	1	1	0	0	0	1	0	0	0	6	0	0	0	0	0	0	0
P04085	PDGF	1	1	1	0	0	1	77.99169452	20.15457788	1	0.345	19.9	0.302	21.3	1	0	P16234	PDGFRA	1	1	1	1	1	0	0	73.4248023	20.43372376	0.238	9.4	0.219	8.3	1	1	1	1	0	0	1	0	0	0	13	0	0	0	0	0	0	0
P01127	PDGFB	0	1	1	1	5.81	1	73.57086006	17.77661248	1	0.385	26.1	0.36	35.3	0	0	P16234	PDGFRA	1	1	1	1	1	0	0	73.4248023	20.43372376	0.238	9.4	0.219	8.3	0	1	1	0	0	0	1	0	0	0	21	0	0	1	0	0	0	0
O15530	PDPK1	1	1	1	0	0	1	80.123135	18.8636874	1	0.298	14.6	0.281	16.2	0	0	P07949	RET	0	1	1	1	0	0	0	79.44205719	18.04347826	0.205	3.8	0.187	3.1	0	1	1	0	0	1	0	0	0	1	0	0	0	0	0	0	0	0
P30086	RKIP	1	1	1	0	0	1	97.32020194	0	1	0.357	19.3	0.354	11.8	0	0	P04049	RAF1	1	1	1	1	0	1	4.17	68.68401773	33.80116959	0.293	20.7	0.28	22.2	1	1	1	1	0	1	1	0	0	1	31	0	0	0	0	1	15	0
O60346	PHLPP1	0	1	0	0	0	1	66.53535686	37.24052782	1	0.424	37.7	0.335	30	1	0	P04049	RAF1	1	1	1	1	0	1	4.17	68.68401773	33.80116959	0.293	20.7	0.28	22.2	0	1	0	0	0	1	0	0	0	5	0	0	0	0	0	2	0	0
P62136	PPP1CA	0	1	1	0	0	1	91.55268977	9.294385432	1	0.151	7	0.188	10	1	0	P04049	RAF1	1	1	1	1	0	1	4.17	68.68401773	33.80116959	0.293	20.7	0.28	22.2	0	1	1	0	0	1	0	0	0	3	0	0	0	0	0	0	0	0
P67775	PPP2CA	1	1	1	0	0	1	94.77527739	3.552894212	1	0.169	1	0.183	5.8	0	0	P04049	RAF1	1	1	1	1	0	1	4.17	68.68401773	33.80116959	0.293	20.7	0.28	22.2	1	1	1	1	0	1	1	0	0	12	26	0	0	8	0	5	15	0
P63151	PPP2R2A	1	1	1	0	0	1	92.50806661	1.622662266	1	0.261	4	0.24	8.5	1	0	P04049	RAF1	1	1	1	1	0	1	4.17	68.68401773	33.80116959	0.293	20.7	0.28	22.2	1	1	1	1	0	1	1	0	0	2	14	0	0	2	0	1	5	0
Q14738	PPP2R5D	0	1	1	0	0	1	81.11743258	18.82472138	1	0.301	22.9	0.276	22.6	0	0	P04049	RAF1	1	1	1	1	0	1	4.17	68.68401773	33.80116959	0.293	20.7	0.28	22.2	0	1	1	0	0	1	1	0	0	1	14	0	0	6	0	0	8	0
P53041	PPP5C	1	1	1	1	25.85	1	92.9504602	3.725931483	1	0.249	8.4	0.241	13.4	0	0	P04049	RAF1	1	1	1	1	0	1	4.17	68.68401773	33.80116959	0.293	20.7	0.28	22.2	1	1	1	1	0	1	1	0	0	1	5	0	0	0	0	1	0	0
Q13131	AMPK	1	1	1	0	0	1	79.93247155	15.69237608	1	0.26	11.8	0.251	17.7	0	0	P04049	RAF1	1	1	1	1	0	1	4.17	68.68401773	33.80116959	0.293	20.7	0.28	22.2	1	1	1	1	0	1	0	0	0	2	0	0	0	0	0	1	0	0
P17252	PRKCA	1	1	1	0	0	1	86.71925641	8.585203041	1	0.245	9.1	0.237	10.9	0	0	P04049	RAF1	1	1	1	1	0	1	4.17	68.68401773	33.80116959	0.293	20.7	0.28	22.2	1	1	1	1	0	1	1	0	0	1	34	0	0	3	0	0	8	0
P05771	PRKCB	1	1	1	0	0	1	86.54034447	8.017033883	1	0.248	14.8	0.238	15.6	0	0	P04049	RAF1	1	1	1	1	0	1	4.17	68.68401773	33.80116959	0.293	20.7	0.28	22.2	1	1	1	1	0	1	1	0	0	2	25	0	0	3	0	1	5	0
P05129	PRKCG	1	1	1	0	0	1	83.33165335	11.0467222	1	0.245	9.5	0.236	7.9	0	0	P04049	RAF1	1	1	1	1	0	1	4.17	68.68401773	33.80116959	0.293	20.7	0.28	22.2	1	1	1	1	0	1	1	0	0	1	23	0	0	3	0	1	5	0
Q05397	PTK2	1	1	1	1	1.81	1	75.09044763	24.89854381	1	0.352	31	0.303	21.2	0	0	P07949	RET	0	1	1	1	0	0	0	79.44205719	18.04347826	0.205	3.8	0.187	3.1	0	1	1	0	0	1	1	0	0	1	13	0	0	2	0	0	0	0
P10586	PTPRF	0	1	1	0	0	1	82.86021152	5.934579439	1	0.344	17.1	0.292	9.1	1	0	P07949	RET	0	1	1	1	0	0	0	79.44205719	18.04347826	0.205	3.8	0.187	3.1	0	1	1	0	0	1	0	0	0	1	0	0	0	0	0	0	0	0
Q12913	PTPRJ	0	1	1	0	0	1	78.57151174	17.48054475	1	0.345	18.6	0.285	12.6	0	0	P07949	RET	0	1	1	1	0	0	0	79.44205719	18.04347826	0.205	3.8	0.187	3.1	0	1	1	0	0	1	0	0	0	2	0	0	0	0	0	0	0	0
P40763	STAT3	1	1	1	1	4.42	1	85.76562598	9.204141055	1	0.254	9.6	0.233	10.8	0	0	P15692	VEGFA	1	1	1	0	1	0	0	78.4114064	11.73036093	0.484	47.8	0.415	47.6	1	1	1	1	0	0	1	0	0	0	32	0	0	12	0	0	3	0
Q9Y6Q6	TNFRSF11A	0	1	1	0	0	1	59.9829765	52.95267043	1	0.4	38.5	0.329	29.7	0	0	O14788	TNFSF11	0	1	1	0	1	0	0	79.79495211	15.26778577	0.268	13.6	0.262	15.1	0	1	1	0	0	0	1	0	0	0	46	0	0	1	0	0	0	0
O60674	JAK2	1	1	1	0	0	1	87.78213107	5.722367276	1	0.19	1.1	0.19	2.1	0	1	P05231	IL6	1	1	1	0	1	1	8.96	86.04387852	3.247143716	0.271	7.5	0.265	12.3	1	1	1	1	0	0	1	0	0	0	46	0	0	31	0	0	3	0
P23458	JAK1	1	1	1	0	0	1	86.15966112	7.129877071	1	0.227	5.3	0.206	4.9	0	1	Q9UM73	ALK	0	1	1	1	0	0	0	67.27646614	28.49883036	0.332	19.7	0.289	14.2	0	1	1	0	0	0	1	0	0	0	13	0	0	2	0	0	1	0
O60674	JAK2	1	1	1	0	0	1	87.78213107	5.722367276	1	0.19	1.1	0.19	2.1	0	1	Q9UM73	ALK	0	1	1	1	0	0	0	67.27646614	28.49883036	0.332	19.7	0.289	14.2	0	1	1	0	0	0	1	0	0	0	15	0	0	3	0	0	0	0
P52333	JAK3	1	1	1	0	0	1	86.72970347	6.681058971	1	0.183	1.8	0.195	3.4	0	1	Q9UM73	ALK	0	1	1	1	0	0	0	67.27646614	28.49883036	0.332	19.7	0.289	14.2	0	1	1	0	0	0	1	0	0	0	12	0	0	2	0	0	1	0
O60674	JAK2	1	1	1	0	0	1	87.78213107	5.722367276	1	0.19	1.1	0.19	2.1	0	1	P10415	BCL2	1	1	1	1	0	1	11.72	75.53412714	20.3125	0.287	24.7	0.269	21.3	1	1	1	1	0	0	1	0	0	0	17	0	0	0	0	0	3	0
P04049	RAF1	1	1	1	1	4.17	1	68.68401773	33.80116959	1	0.293	20.7	0.28	22.2	0	1	P15056	BRAF	1	1	1	1	0	1	4.44	68.03876342	35.93328841	0.352	28.6	0.327	26.5	1	1	1	1	0	0	1	0	0	0	52	0	0	6	0	0	2	0
O60674	JAK2	1	1	1	0	0	1	87.78213107	5.722367276	1	0.19	1.1	0.19	2.1	0	1	Q06187	BTK	1	1	1	1	0	0	0	84.98775136	6.557377049	0.246	10.5	0.224	9.9	1	1	1	1	0	0	1	0	0	0	27	0	0	4	0	0	2	0
O00329	PIK3CD	0	1	1	0	0	1	87.98496187	4.20438304	1	0.166	2.9	0.165	5.2	0	1	P15391	CD19	1	1	1	0	1	1	2.7	63.28155888	42.96003717	0.494	47.7	0.457	46.4	0	1	1	0	0	0	1	0	0	0	10	0	0	0	0	0	0	0
O00329	PIK3CD	0	1	1	0	0	1	87.98496187	4.20438304	1	0.166	2.9	0.165	5.2	0	1	P00533	EGFR	1	1	1	1	1	1	3.39	76.5209094	21.24148211	0.211	11.1	0.181	8.9	0	1	1	0	0	0	1	0	0	0	55	0	0	4	0	0	3	0
P52333	JAK3	1	1	1	0	0	1	86.72970347	6.681058971	1	0.183	1.8	0.195	3.4	0	1	P00533	EGFR	1	1	1	1	1	1	3.39	76.5209094	21.24148211	0.211	11.1	0.181	8.9	1	1	1	1	0	0	1	0	0	0	54	0	0	8	0	0	3	0
P23458	JAK1	1	1	1	0	0	1	86.15966112	7.129877071	1	0.227	5.3	0.206	4.9	0	1	P00533	EGFR	1	1	1	1	1	1	3.39	76.5209094	21.24148211	0.211	11.1	0.181	8.9	1	1	1	1	0	0	1	0	0	0	71	0	0	15	0	0	4	0
P42345	MTOR	1	1	1	1	9.14	1	77.48096314	9.55291566	1	0.203	5.5	0.177	5.1	0	1	P00533	EGFR	1	1	1	1	1	1	3.39	76.5209094	21.24148211	0.211	11.1	0.181	8.9	1	1	1	1	0	0	1	0	0	0	26	0	0	4	0	0	1	0
P15692	VEGFA	1	1	1	0	0	1	78.4114064	11.73036093	1	0.484	47.8	0.415	47.6	0	1	P00533	EGFR	1	1	1	1	1	1	3.39	76.5209094	21.24148211	0.211	11.1	0.181	8.9	1	1	1	1	0	0	1	0	0	0	28	0	0	11	0	0	2	0
O00329	PIK3CD	0	1	1	0	0	1	87.98496187	4.20438304	1	0.166	2.9	0.165	5.2	0	1	P04626	ERBB2	1	1	1	1	1	1	21.35	74.90918221	23.36197081	0.262	18.2	0.22	17.5	0	1	1	0	0	0	1	0	0	0	45	0	0	3	0	0	3	0
P23458	JAK1	1	1	1	0	0	1	86.15966112	7.129877071	1	0.227	5.3	0.206	4.9	0	1	P04626	ERBB2	1	1	1	1	1	1	21.35	74.90918221	23.36197081	0.262	18.2	0.22	17.5	1	1	1	1	0	0	1	0	0	0	34	0	0	2	0	0	1	0
O60674	JAK2	1	1	1	0	0	1	87.78213107	5.722367276	1	0.19	1.1	0.19	2.1	0	1	P04626	ERBB2	1	1	1	1	1	1	21.35	74.90918221	23.36197081	0.262	18.2	0.22	17.5	1	1	1	1	0	0	1	0	0	0	51	0	0	5	0	0	2	0
P23458	JAK1	1	1	1	0	0	1	86.15966112	7.129877071	1	0.227	5.3	0.206	4.9	0	1	P22607	FGFR3	1	1	1	1	0	0	0	75.36963815	21.49926984	0.331	16	0.294	14.5	1	1	1	1	0	0	1	0	0	0	22	0	0	2	0	0	0	0
O60674	JAK2	1	1	1	0	0	1	87.78213107	5.722367276	1	0.19	1.1	0.19	2.1	0	1	P22607	FGFR3	1	1	1	1	0	0	0	75.36963815	21.49926984	0.331	16	0.294	14.5	1	1	1	1	0	0	1	0	0	0	34	0	0	2	0	0	0	0
P15692	VEGFA	1	1	1	0	0	1	78.4114064	11.73036093	1	0.484	47.8	0.415	47.6	0	1	P22607	FGFR3	1	1	1	1	0	0	0	75.36963815	21.49926984	0.331	16	0.294	14.5	1	1	1	1	0	0	1	0	0	0	10	0	0	4	0	0	0	0
P23458	JAK1	1	1	1	0	0	1	86.15966112	7.129877071	1	0.227	5.3	0.206	4.9	0	1	P60568	IL2	1	1	1	0	0	0	0	84.44566116	4.541768045	0.125	0	0.14	2.6	1	1	1	1	0	0	1	0	0	0	59	0	0	30	0	0	57	0
P52333	JAK3	1	1	1	0	0	1	86.72970347	6.681058971	1	0.183	1.8	0.195	3.4	0	1	P60568	IL2	1	1	1	0	0	0	0	84.44566116	4.541768045	0.125	0	0.14	2.6	1	1	1	1	0	0	1	0	0	0	52	0	0	28	0	0	50	0
P23458	JAK1	1	1	1	0	0	1	86.15966112	7.129877071	1	0.227	5.3	0.206	4.9	0	1	P05231	IL6	1	1	1	0	1	1	8.96	86.04387852	3.247143716	0.271	7.5	0.265	12.3	1	1	1	1	0	0	1	0	0	0	53	0	0	28	0	0	6	0
P23458	JAK1	1	1	1	0	0	1	86.15966112	7.129877071	1	0.227	5.3	0.206	4.9	0	1	P08887	IL6R	1	1	1	0	1	0	0	78.68593824	23.64287683	0.35	17.5	0.321	21.6	1	1	1	1	0	0	1	0	0	0	54	0	0	2	0	0	4	0
P09619	PDGFRB	1	1	1	0	0	1	73.51148009	21.66131253	1	0.276	13.4	0.253	13.3	0	1	P23458	JAK1	1	1	1	1	0	0	0	86.15966112	7.129877071	0.227	5.3	0.206	4.9	1	1	1	1	0	0	1	0	0	0	58	0	0	5	0	0	3	0
P35968	KDR	1	1	1	0	0	1	72.17869777	24.19430612	1	0.261	10.3	0.235	9.1	0	1	P23458	JAK1	1	1	1	1	0	0	0	86.15966112	7.129877071	0.227	5.3	0.206	4.9	1	1	1	1	0	0	1	0	0	0	18	0	0	2	0	0	1	0
P08581	MET	1	1	1	1	1.44	1	79.58763195	13.14850398	1	0.169	0.2	0.153	2.9	0	1	P23458	JAK1	1	1	1	1	0	0	0	86.15966112	7.129877071	0.227	5.3	0.206	4.9	1	1	1	1	0	0	1	0	0	0	26	0	0	4	0	0	1	0
P08581	MET	1	1	1	1	1.44	1	79.58763195	13.14850398	1	0.169	0.2	0.153	2.9	0	1	O60674	JAK2	1	1	1	1	0	0	0	87.78213107	5.722367276	0.19	1.1	0.19	2.1	1	1	1	1	0	0	1	0	0	0	44	0	0	4	0	0	2	0
P09619	PDGFRB	1	1	1	0	0	1	73.51148009	21.66131253	1	0.276	13.4	0.253	13.3	0	1	O60674	JAK2	1	1	1	1	0	0	0	87.78213107	5.722367276	0.19	1.1	0.19	2.1	1	1	1	1	0	0	1	0	0	0	74	0	0	9	0	0	2	0
P35968	KDR	1	1	1	0	0	1	72.17869777	24.19430612	1	0.261	10.3	0.235	9.1	0	1	O60674	JAK2	1	1	1	1	0	0	0	87.78213107	5.722367276	0.19	1.1	0.19	2.1	1	1	1	1	0	0	1	0	0	0	37	0	0	2	0	0	2	0
P16234	PDGFRA	1	1	1	0	0	1	73.4248023	20.43372376	1	0.238	9.4	0.219	8.3	0	1	O60674	JAK2	1	1	1	1	0	0	0	87.78213107	5.722367276	0.19	1.1	0.19	2.1	1	1	1	1	0	0	1	0	0	0	65	0	0	7	0	0	0	0
P15692	VEGFA	1	1	1	0	0	1	78.4114064	11.73036093	1	0.484	47.8	0.415	47.6	0	1	O60674	JAK2	1	1	1	1	0	0	0	87.78213107	5.722367276	0.19	1.1	0.19	2.1	1	1	1	1	0	0	1	0	0	0	5	0	0	0	0	0	0	0
O00329	PIK3CD	0	1	1	0	0	1	87.98496187	4.20438304	1	0.166	2.9	0.165	5.2	0	1	P35968	KDR	1	1	1	1	1	0	0	72.17869777	24.19430612	0.261	10.3	0.235	9.1	0	1	1	0	0	0	1	0	0	0	22	0	0	6	0	0	2	0
O00329	PIK3CD	0	1	1	0	0	1	87.98496187	4.20438304	1	0.166	2.9	0.165	5.2	0	1	P10721	KIT	1	1	1	1	0	1	2.25	78.83606221	15.53398058	0.194	2.7	0.188	4.3	0	1	1	0	0	0	1	0	0	0	20	0	0	1	0	0	0	0
P04049	RAF1	1	1	1	1	4.17	1	68.68401773	33.80116959	1	0.293	20.7	0.28	22.2	0	1	P16234	PDGFRA	1	1	1	1	1	0	0	73.4248023	20.43372376	0.238	9.4	0.219	8.3	1	1	1	1	0	0	1	0	0	0	12	0	0	0	0	0	1	0
P07948	LYN	1	1	1	1	12.11	1	83.72669978	14.18525703	1	0.239	11.7	0.235	13.9	0	0	P00519	ABL1	1	1	1	1	0	1	1.5	63.12244709	47.76119403	0.498	45	0.415	40.5	1	1	1	1	0	0	1	0	0	0	23	0	0	4	0	0	1	0
P42229	STAT5A	1	1	1	0	0	1	85.87160865	11.04678454	1	0.249	6.5	0.216	5.4	0	0	P00519	ABL1	1	1	1	1	0	1	1.5	63.12244709	47.76119403	0.498	45	0.415	40.5	1	1	1	1	0	0	1	0	0	0	12	0	0	3	0	0	0	0
P19174	PLCG1	1	1	1	0	0	1	83.34171031	11.14722753	1	0.261	5.7	0.244	8.4	0	0	P00519	ABL1	1	1	1	1	0	1	1.5	63.12244709	47.76119403	0.498	45	0.415	40.5	1	1	1	1	0	0	1	0	0	0	13	0	0	5	0	0	0	0
P29353	SHC1	1	1	1	1	8.4	1	63.38228005	43.13236627	1	0.56	57.5	0.465	50.3	0	0	P00519	ABL1	1	1	1	1	0	1	1.5	63.12244709	47.76119403	0.498	45	0.415	40.5	1	1	1	1	0	0	1	0	0	0	12	0	0	2	0	0	0	0
P98077	SHC2	0	1	1	0	0	1	63.23852131	40.41331803	1	0.481	39	0.386	29.9	0	0	P00519	ABL1	1	1	1	1	0	1	1.5	63.12244709	47.76119403	0.498	45	0.415	40.5	0	1	1	0	0	0	1	0	0	0	9	0	0	1	0	0	0	0
Q92529	SHC3	0	1	1	0	0	1	61.72512785	45.90091091	1	0.497	50.3	0.419	33.3	0	0	P00519	ABL1	1	1	1	1	0	1	1.5	63.12244709	47.76119403	0.498	45	0.415	40.5	0	1	1	0	0	0	1	0	0	0	9	0	0	1	0	0	0	0
P42224	STAT1	1	1	1	1	5.47	1	88.26073848	6.050748211	1	0.251	6.8	0.237	6.9	0	0	P00519	ABL1	1	1	1	1	0	1	1.5	63.12244709	47.76119403	0.498	45	0.415	40.5	1	1	1	1	0	0	1	0	0	0	9	0	0	2	0	0	1	0
P51692	STAT5B	1	1	1	0	0	1	85.69874458	10.32685931	1	0.263	8.5	0.231	5.8	0	0	P00519	ABL1	1	1	1	1	0	1	1.5	63.12244709	47.76119403	0.498	45	0.415	40.5	1	1	1	1	0	0	1	0	0	0	7	0	0	3	0	0	0	0
P06241	FYN	1	1	1	0	0	1	81.67147907	14.62958635	1	0.252	7.3	0.236	8.2	0	0	P00519	ABL1	1	1	1	1	0	1	1.5	63.12244709	47.76119403	0.498	45	0.415	40.5	1	1	1	1	0	0	1	0	0	0	28	0	0	2	0	0	0	0
P01127	PDGFB	0	1	1	1	5.81	1	73.57086006	17.77661248	1	0.385	26.1	0.36	35.3	0	0	P00519	ABL1	1	1	1	1	0	1	1.5	63.12244709	47.76119403	0.498	45	0.415	40.5	0	1	1	0	0	0	1	0	0	0	16	0	0	11	0	0	1	0
Q06124	PTPN11	1	1	1	0	0	1	86.22193232	10.33040569	1	0.375	14.5	0.331	17.4	0	0	P16410	CTLA4	1	1	1	0	1	0	0	79.90385415	8.043981481	0.09	0	0.126	4.5	1	1	1	1	0	0	1	0	0	0	4	0	0	1	0	0	1	0
Q02297	NRG1	0	1	1	1	2.5	1	57.25538965	60.34902597	1	0.609	69.5	0.498	58.8	0	0	P00533	EGFR	1	1	1	1	1	1	3.39	76.5209094	21.24148211	0.211	11.1	0.181	8.9	0	1	1	0	0	0	1	0	0	0	21	0	0	2	0	0	3	0
Q9UQC2	GAB2	1	1	1	1	3.11	1	52.83933676	62.882263	1	0.594	71.3	0.495	57.7	0	0	P00533	EGFR	1	1	1	1	1	1	3.39	76.5209094	21.24148211	0.211	11.1	0.181	8.9	1	1	1	1	0	0	1	0	0	0	40	0	0	2	0	0	3	0
Q16665	HIF1A	1	1	1	1	42.01	1	61.01097271	50.11561585	1	0.448	41.5	0.376	31.1	0	0	P17948	FLT1	0	1	1	1	0	0	0	72.92583993	23.75283447	0.235	2.2	0.22	4.9	0	1	1	0	0	0	1	0	0	0	20	0	0	7	0	0	0	0
P28482	ERK2	1	1	1	1	8.33	1	90.98993833	3.259005146	1	0.135	0	0.145	3.3	0	0	P08887	IL6R	1	1	1	0	1	0	0	78.68593824	23.64287683	0.35	17.5	0.321	21.6	1	1	1	1	0	0	1	0	0	0	27	0	0	7	0	0	2	0
P27361	ERK1	1	1	1	1	6.07	1	89.25702258	6.258234519	1	0.204	6.6	0.209	11.9	0	0	P08887	IL6R	1	1	1	0	1	0	0	78.68593824	23.64287683	0.35	17.5	0.321	21.6	1	1	1	1	0	0	1	0	0	0	26	0	0	7	0	0	2	0
O14543	SOCS3	1	1	1	0	0	1	71.37089304	18.31711505	1	0.432	20.9	0.378	24.4	0	0	P08887	IL6R	1	1	1	0	1	0	0	78.68593824	23.64287683	0.35	17.5	0.321	21.6	1	1	1	1	0	0	1	0	0	0	12	0	0	6	0	0	7	0
P42224	STAT1	1	1	1	1	5.47	1	88.26073848	6.050748211	1	0.251	6.8	0.237	6.9	0	0	P08887	IL6R	1	1	1	0	1	0	0	78.68593824	23.64287683	0.35	17.5	0.321	21.6	1	1	1	1	0	0	1	0	0	0	35	0	0	7	0	0	4	0
P40763	STAT3	1	1	1	1	4.42	1	85.76562598	9.204141055	1	0.254	9.6	0.233	10.8	0	0	P08887	IL6R	1	1	1	0	1	0	0	78.68593824	23.64287683	0.35	17.5	0.321	21.6	1	1	1	1	0	0	1	0	0	0	37	0	0	14	0	0	10	0
P42229	STAT5A	1	1	1	0	0	1	85.87160865	11.04678454	1	0.249	6.5	0.216	5.4	0	0	P23458	JAK1	1	1	1	1	0	0	0	86.15966112	7.129877071	0.227	5.3	0.206	4.9	1	1	1	1	0	0	1	0	0	0	48	0	0	11	0	0	9	0
P21583	KITLG	0	1	1	1	9.89	1	72.42966824	17.69585253	1	0.219	11.7	0.216	11.7	0	0	O60674	JAK2	1	1	1	1	0	0	0	87.78213107	5.722367276	0.19	1.1	0.19	2.1	0	1	1	0	0	0	1	0	0	0	29	0	0	2	0	0	4	0
P27986	PIK3R1	1	1	1	1	1.93	1	83.78741892	8.111318513	1	0.347	13.4	0.289	15.6	0	0	O60674	JAK2	1	1	1	1	0	0	0	87.78213107	5.722367276	0.19	1.1	0.19	2.1	1	1	1	1	0	0	1	0	0	0	92	0	0	40	0	0	1	0
P17252	PRKCA	1	1	1	0	0	1	86.71925641	8.585203041	1	0.245	9.1	0.237	10.9	0	0	O60674	JAK2	1	1	1	1	0	0	0	87.78213107	5.722367276	0.19	1.1	0.19	2.1	1	1	1	1	0	0	1	0	0	0	49	0	0	18	0	0	4	0
O14544	SOCS6	0	1	1	0	0	1	54.74505146	61.63597226	1	0.433	35.5	0.387	27.3	0	0	O60674	JAK2	1	1	1	1	0	0	0	87.78213107	5.722367276	0.19	1.1	0.19	2.1	0	1	1	0	0	0	1	0	0	0	12	0	0	3	0	0	3	0
P12931	SRC	1	1	1	1	15.67	1	84.51330313	13.78737542	1	0.309	15.5	0.275	13.6	0	0	O60674	JAK2	1	1	1	1	0	0	0	87.78213107	5.722367276	0.19	1.1	0.19	2.1	1	1	1	1	0	0	1	0	0	0	75	0	0	20	0	0	9	0
P01116	KRAS	0	1	1	1	17.99	1	92.28097555	0.856954515	1	0.239	0	0.251	4.2	0	0	O60674	JAK2	1	1	1	1	0	0	0	87.78213107	5.722367276	0.19	1.1	0.19	2.1	0	1	1	0	0	0	1	0	0	0	80	0	0	3	0	0	6	0
Q02750	MEK1	1	1	1	0	0	1	83.71248342	11.74540682	1	0.321	14.2	0.287	17.3	0	0	O60674	JAK2	1	1	1	1	0	0	0	87.78213107	5.722367276	0.19	1.1	0.19	2.1	1	1	1	1	0	0	1	0	0	0	35	0	0	1	0	0	0	0
P36507	MEK2	1	1	1	0	0	1	82.94490892	14.8670298	1	0.34	14.8	0.301	17.8	0	0	O60674	JAK2	1	1	1	1	0	0	0	87.78213107	5.722367276	0.19	1.1	0.19	2.1	1	1	1	1	0	0	1	0	0	0	32	0	0	1	0	0	0	0
P01111	RAS	1	1	1	1	6.35	1	92.2966779	3.167115903	1	0.234	0	0.248	4.8	0	0	O60674	JAK2	1	1	1	1	0	0	0	87.78213107	5.722367276	0.19	1.1	0.19	2.1	1	1	1	1	0	0	1	0	0	0	76	0	0	2	0	0	3	0
P17612	PKA	1	1	1	0	0	1	95.82370125	0.661559889	1	0.157	2.3	0.184	4.6	0	0	O60674	JAK2	1	1	1	1	0	0	0	87.78213107	5.722367276	0.19	1.1	0.19	2.1	1	1	1	1	0	0	1	0	0	0	31	0	0	2	0	0	5	0
P05771	PRKCB	1	1	1	0	0	1	86.54034447	8.017033883	1	0.248	14.8	0.238	15.6	0	0	O60674	JAK2	1	1	1	1	0	0	0	87.78213107	5.722367276	0.19	1.1	0.19	2.1	1	1	1	1	0	0	1	0	0	0	52	0	0	21	0	0	4	0
Q9C004	SPRY4	0	1	1	0	0	1	61.32973898	46.57231314	1	0.318	37.8	0.304	32.4	0	0	O60674	JAK2	1	1	1	1	0	0	0	87.78213107	5.722367276	0.19	1.1	0.19	2.1	0	1	1	0	0	0	1	0	0	0	11	0	0	7	0	0	1	0
Q09472	EP300	1	1	1	1	76.93	1	54.69891698	58.0646909	1	0.633	66.9	0.51	57.1	0	0	P00519	ABL1	1	1	1	1	0	1	1.5	63.12244709	47.76119403	0.498	45	0.415	40.5	1	1	1	1	0	0	1	0	0	0	17	0	0	5	0	0	3	0
P24941	CDK2	1	1	1	0	0	1	88.37901139	5.296080067	1	0.122	0	0.16	4	0	0	P00519	ABL1	1	1	1	1	0	1	1.5	63.12244709	47.76119403	0.498	45	0.415	40.5	1	1	1	1	0	0	1	0	0	0	2	0	0	0	0	0	0	0
P19022	CDH2	0	1	1	0	0	1	79.17653003	18.84429263	1	0.384	25.2	0.332	14.8	0	0	P00519	ABL1	1	1	1	1	0	1	1.5	63.12244709	47.76119403	0.498	45	0.415	40.5	0	1	1	0	0	0	1	0	0	0	2	0	0	0	0	0	0	0
P29320	EPHA3	0	1	1	0	0	1	81.29243208	12.58732212	1	0.218	1.8	0.198	2.6	0	0	P00519	ABL1	1	1	1	1	0	1	1.5	63.12244709	47.76119403	0.498	45	0.415	40.5	0	1	1	0	0	0	1	0	0	0	11	0	0	0	0	0	0	0
P52564	MAP2K6	1	1	1	1	12.87	1	82.11616705	10.53231939	1	0.259	10.8	0.263	12.6	0	0	P00519	ABL1	1	1	1	1	0	1	1.5	63.12244709	47.76119403	0.498	45	0.415	40.5	1	1	1	1	0	0	1	0	0	0	6	0	0	3	0	0	0	0
Q13950	RUNX2	0	1	1	0	0	1	59.20167874	54.70514429	1	0.602	66.8	0.486	49.9	0	0	P00519	ABL1	1	1	1	1	0	1	1.5	63.12244709	47.76119403	0.498	45	0.415	40.5	0	1	1	0	0	0	1	0	0	0	1	0	0	0	0	0	1	0
P06239	LCK	1	1	1	1	7.07	1	84.33331453	11.2035225	1	0.261	3.1	0.242	3.9	0	0	P00519	ABL1	1	1	1	1	0	1	1.5	63.12244709	47.76119403	0.498	45	0.415	40.5	1	1	1	1	0	0	1	0	0	0	19	0	0	2	0	0	0	0
Q07889	SOS1	1	1	1	1	15.23	1	76.87428773	22.81191806	1	0.366	25.3	0.329	23.9	0	0	P00519	ABL1	1	1	1	1	0	1	1.5	63.12244709	47.76119403	0.498	45	0.415	40.5	1	1	1	1	0	0	1	0	0	0	12	0	0	1	0	0	0	0
P15407	FOSL1	0	1	1	0	0	1	66.96680527	20.32913843	1	0.693	95.9	0.541	50.6	0	0	P00519	ABL1	1	1	1	1	0	1	1.5	63.12244709	47.76119403	0.498	45	0.415	40.5	0	1	1	0	0	0	1	0	0	0	3	0	0	0	0	0	1	0
P46109	CRKL	1	1	1	0	0	1	70.10914007	22.35738255	1	0.441	34.3	0.387	27.7	0	0	P00519	ABL1	1	1	1	1	0	1	1.5	63.12244709	47.76119403	0.498	45	0.415	40.5	1	1	1	1	0	0	1	0	0	0	13	0	0	1	0	0	0	0
Q13263	TRIM28	0	1	1	0	0	1	67.50984165	33.87174931	1	0.428	37.1	0.342	27.2	0	0	P00519	ABL1	1	1	1	1	0	1	1.5	63.12244709	47.76119403	0.498	45	0.415	40.5	0	1	1	0	0	0	1	0	0	0	3	0	0	0	0	0	0	0
P35222	CTNNB1	1	1	1	1	29.71	1	80.83020031	21.4261857	1	0.319	23	0.274	19.3	0	0	P00519	ABL1	1	1	1	1	0	1	1.5	63.12244709	47.76119403	0.498	45	0.415	40.5	1	1	1	1	0	0	1	0	0	0	9	0	0	3	0	0	3	0
P51532	SMARCA4	1	1	1	0	0	1	65.50208417	34.45695773	1	0.544	54.9	0.436	42.9	0	0	P00519	ABL1	1	1	1	1	0	1	1.5	63.12244709	47.76119403	0.498	45	0.415	40.5	1	1	1	1	0	0	1	0	0	0	2	0	0	0	0	0	1	0
Q9GZV5	WWTR1	0	1	1	0	0	1	59.69608218	50.95438369	1	0.718	85.5	0.574	68	0	0	P00519	ABL1	1	1	1	1	0	1	1.5	63.12244709	47.76119403	0.498	45	0.415	40.5	0	1	1	0	0	0	1	0	0	0	2	0	0	0	0	0	1	0
P63000	RAC1	1	1	1	1	7.29	1	93.69618852	0.597609562	1	0.162	0	0.168	3.6	0	0	P00519	ABL1	1	1	1	1	0	1	1.5	63.12244709	47.76119403	0.498	45	0.415	40.5	1	1	1	1	0	0	1	0	0	0	24	0	0	2	0	0	0	0
P23769	GATA2	0	1	1	0	0	1	57.54652569	52.84827975	1	0.543	62.7	0.441	44.2	0	0	P00519	ABL1	1	1	1	1	0	1	1.5	63.12244709	47.76119403	0.498	45	0.415	40.5	0	1	1	0	0	0	1	0	0	0	3	0	0	0	0	0	0	0
O60716	CTNND1	1	1	1	0	0	1	65.30867028	45.75825332	1	0.483	49.1	0.393	40.3	0	0	P00519	ABL1	1	1	1	1	0	1	1.5	63.12244709	47.76119403	0.498	45	0.415	40.5	1	1	1	1	0	0	1	0	0	0	7	0	0	2	0	0	1	0
P29317	RPTK	1	1	1	1	1.74	1	82.31539773	9.154281205	1	0.238	6.7	0.212	3.7	0	0	P00519	ABL1	1	1	1	1	0	1	1.5	63.12244709	47.76119403	0.498	45	0.415	40.5	1	1	1	1	0	0	1	0	0	0	21	0	0	4	0	0	0	0
P35221	CTNNA1	0	1	1	0	0	1	82.73217506	11.6538132	1	0.333	12.9	0.283	11.1	0	0	P00519	ABL1	1	1	1	1	0	1	1.5	63.12244709	47.76119403	0.498	45	0.415	40.5	0	1	1	0	0	0	1	0	0	0	9	0	0	2	0	0	0	0
P42336	PI3K	1	1	1	0	0	1	92.61457815	1.100664985	1	0.137	1.6	0.137	2.2	0	0	Q9UM73	ALK	0	1	1	1	0	0	0	67.27646614	28.49883036	0.332	19.7	0.289	14.2	0	1	1	0	0	0	1	0	0	0	9	0	0	1	0	0	0	0
P29350	SHP1	1	1	1	0	0	1	86.41216447	10.9686909	1	0.355	15.5	0.315	14.1	0	0	Q9UM73	ALK	0	1	1	1	0	0	0	67.27646614	28.49883036	0.332	19.7	0.289	14.2	0	1	1	0	0	0	1	0	0	0	10	0	0	3	0	0	5	0
P38398	BRCA1	1	1	1	1	83.2	1	41.68268591	79.77319588	1	0.527	61	0.44	44.1	0	0	P10415	BCL2	1	1	1	1	0	1	11.72	75.53412714	20.3125	0.287	24.7	0.269	21.3	1	1	1	1	0	0	1	0	0	0	14	0	0	0	0	0	1	0
P55211	CASP9	1	1	1	1	11.06	1	80.95558637	17.11295783	1	0.241	9.9	0.235	12.3	0	0	P10415	BCL2	1	1	1	1	0	1	11.72	75.53412714	20.3125	0.287	24.7	0.269	21.3	1	1	1	1	0	0	1	0	0	0	5	0	0	1	0	0	5	0
Q9Y6Q9	NCOA3	0	1	1	1	4.99	1	48.85650962	68.66414677	1	0.635	79.1	0.512	58.9	0	0	P10415	BCL2	1	1	1	1	0	1	11.72	75.53412714	20.3125	0.287	24.7	0.269	21.3	0	1	1	0	0	0	1	0	0	0	10	0	0	0	0	0	6	0
P49715	CEBPA	1	1	1	0	0	1	63.67368319	37.16981132	1	0.723	83.5	0.565	67.6	0	0	P10415	BCL2	1	1	1	1	0	1	11.72	75.53412714	20.3125	0.287	24.7	0.269	21.3	1	1	1	1	0	0	1	0	0	0	12	0	0	0	0	0	11	0
P17676	CEBPB	0	1	1	0	0	1	60.61132862	46.3836478	1	0.587	66.4	0.475	54.5	0	0	P10415	BCL2	1	1	1	1	0	1	11.72	75.53412714	20.3125	0.287	24.7	0.269	21.3	0	1	1	0	0	0	1	0	0	0	21	0	0	0	0	0	9	0
Q09472	EP300	1	1	1	1	76.93	1	54.69891698	58.0646909	1	0.633	66.9	0.51	57.1	0	0	P10415	BCL2	1	1	1	1	0	1	11.72	75.53412714	20.3125	0.287	24.7	0.269	21.3	1	1	1	1	0	0	1	0	0	0	39	0	0	0	0	0	18	0
P03372	ESR1	1	1	1	1	39.66	1	66.90446403	45.39573	1	0.3	18	0.263	20	0	0	P10415	BCL2	1	1	1	1	0	1	11.72	75.53412714	20.3125	0.287	24.7	0.269	21.3	1	1	1	1	0	0	1	0	0	0	20	0	0	0	0	0	7	0
Q16665	HIF1A	1	1	1	1	42.01	1	61.01097271	50.11561585	1	0.448	41.5	0.376	31.1	0	0	P10415	BCL2	1	1	1	1	0	1	11.72	75.53412714	20.3125	0.287	24.7	0.269	21.3	1	1	1	1	0	0	1	0	0	0	9	0	0	0	0	0	2	0
P05412	c-JUN	1	1	1	0	0	1	62.21126752	38.22471012	1	0.577	63.7	0.458	28.7	0	0	P10415	BCL2	1	1	1	1	0	1	11.72	75.53412714	20.3125	0.287	24.7	0.269	21.3	1	1	1	1	0	0	1	0	0	0	40	0	0	0	0	0	16	0
Q15788	NCOA1	0	1	1	0	0	1	47.38976377	70.65316548	1	0.589	70.6	0.48	51.8	1	0	P10415	BCL2	1	1	1	1	0	1	11.72	75.53412714	20.3125	0.287	24.7	0.269	21.3	0	1	1	0	0	0	1	0	0	0	6	0	0	0	0	0	5	0
P37231	PPARG	0	1	1	1	59.21	1	76.15011108	26.94684796	1	0.197	5.9	0.194	6.9	0	0	P10415	BCL2	1	1	1	1	0	1	11.72	75.53412714	20.3125	0.287	24.7	0.269	21.3	0	1	1	0	0	0	1	0	0	0	5	0	0	0	0	0	1	0
P42229	STAT5A	1	1	1	0	0	1	85.87160865	11.04678454	1	0.249	6.5	0.216	5.4	0	0	P10415	BCL2	1	1	1	1	0	1	11.72	75.53412714	20.3125	0.287	24.7	0.269	21.3	1	1	1	1	0	0	1	0	0	0	12	0	0	0	0	0	0	0
P61244	MAX	0	1	1	1	93.75	1	82.07915071	0.935307872	1	0.723	100	0.595	74.4	0	0	P10415	BCL2	1	1	1	1	0	1	11.72	75.53412714	20.3125	0.287	24.7	0.269	21.3	0	1	1	0	0	0	1	0	0	0	14	0	0	0	0	0	10	0
P42224	STAT1	1	1	1	1	5.47	1	88.26073848	6.050748211	1	0.251	6.8	0.237	6.9	0	0	P10415	BCL2	1	1	1	1	0	1	11.72	75.53412714	20.3125	0.287	24.7	0.269	21.3	1	1	1	1	0	0	1	0	0	0	33	0	0	0	0	0	5	0
P40763	STAT3	1	1	1	1	4.42	1	85.76562598	9.204141055	1	0.254	9.6	0.233	10.8	0	0	P10415	BCL2	1	1	1	1	0	1	11.72	75.53412714	20.3125	0.287	24.7	0.269	21.3	1	1	1	1	0	0	1	0	0	0	24	0	0	0	0	0	3	0
Q14765	STAT4	1	1	1	0	0	1	86.65449978	6.29347466	1	0.241	8.7	0.222	9.1	0	0	P10415	BCL2	1	1	1	1	0	1	11.72	75.53412714	20.3125	0.287	24.7	0.269	21.3	1	1	1	1	0	0	1	0	0	0	11	0	0	0	0	0	2	0
P14921	ETS1	1	1	1	1	9.75	1	65.44690428	44.81690141	1	0.264	3.6	0.285	7.5	0	0	P10415	BCL2	1	1	1	1	0	1	11.72	75.53412714	20.3125	0.287	24.7	0.269	21.3	1	1	1	1	0	0	1	0	0	0	12	0	0	0	0	0	3	0
P42226	STAT6	1	1	1	1	3.78	1	77.14673402	23.14199396	1	0.327	28.2	0.294	24.1	0	0	P10415	BCL2	1	1	1	1	0	1	11.72	75.53412714	20.3125	0.287	24.7	0.269	21.3	1	1	1	1	0	0	1	0	0	0	9	0	0	0	0	0	1	0
P16220	CREB1	1	1	1	1	18.35	1	62.23766881	44.22294548	1	0.567	64.2	0.411	28.1	0	0	P10415	BCL2	1	1	1	1	0	1	11.72	75.53412714	20.3125	0.287	24.7	0.269	21.3	1	1	1	1	0	0	1	0	0	0	20	0	0	0	0	0	10	0
P30153	PPP2R1A	0	1	1	0	0	1	95.14651588	0.764525994	1	0.139	0	0.122	1.2	0	0	P10415	BCL2	1	1	1	1	0	1	11.72	75.53412714	20.3125	0.287	24.7	0.269	21.3	0	1	1	0	0	0	1	0	0	0	13	0	0	0	0	0	5	0
P30154	PPP2R1B	0	1	1	0	0	1	93.39350421	2.347620073	1	0.149	2.5	0.13	2.7	0	0	P10415	BCL2	1	1	1	1	0	1	11.72	75.53412714	20.3125	0.287	24.7	0.269	21.3	0	1	1	0	0	0	1	0	0	0	13	0	0	0	0	0	2	0
P63151	PPP2R2A	1	1	1	0	0	1	92.50806661	1.622662266	1	0.261	4	0.24	8.5	1	0	P10415	BCL2	1	1	1	1	0	1	11.72	75.53412714	20.3125	0.287	24.7	0.269	21.3	1	1	1	1	0	0	1	0	0	0	11	0	0	0	0	0	2	0
Q04206	RELA	1	1	1	1	22.5	1	73.45657619	31.14676734	1	0.518	53.9	0.426	37.4	0	0	P10415	BCL2	1	1	1	1	0	1	11.72	75.53412714	20.3125	0.287	24.7	0.269	21.3	1	1	1	1	0	0	1	0	0	0	37	0	0	1	0	0	18	0
Q92793	CREBBP	1	1	1	1	26.37	1	54.29547481	57.52679485	1	0.623	68	0.5	61	0	0	P10415	BCL2	1	1	1	1	0	1	11.72	75.53412714	20.3125	0.287	24.7	0.269	21.3	1	1	1	1	0	0	1	0	0	0	25	0	0	0	0	0	17	0
P21796	VDAC1	0	1	1	0	0	1	93.48743442	0	1	0.27	3.9	0.243	3.9	0	0	P10415	BCL2	1	1	1	1	0	1	11.72	75.53412714	20.3125	0.287	24.7	0.269	21.3	0	1	1	0	0	0	1	0	0	0	3	0	0	1	0	0	1	0
Q15759	MAPK11	1	1	1	0	0	1	89.96470298	3.879162376	1	0.245	12.4	0.239	14.8	0	0	P10415	BCL2	1	1	1	1	0	1	11.72	75.53412714	20.3125	0.287	24.7	0.269	21.3	1	1	1	1	0	0	1	0	0	0	40	0	0	0	0	0	27	0
O15264	MAPK13	1	1	1	0	0	1	89.08400138	2.935222672	1	0.205	8.5	0.224	12.3	0	0	P10415	BCL2	1	1	1	1	0	1	11.72	75.53412714	20.3125	0.287	24.7	0.269	21.3	1	1	1	1	0	0	1	0	0	0	37	0	0	0	0	0	24	0
Q00653	NFKB2	0	1	1	1	33.44	1	76.08109982	22.34965446	1	0.469	40.2	0.377	28	0	0	P10415	BCL2	1	1	1	1	0	1	11.72	75.53412714	20.3125	0.287	24.7	0.269	21.3	0	1	1	0	0	0	1	0	0	0	5	0	0	0	0	0	2	0
P49841	GSK3B	1	1	1	1	21.9	1	89.04565924	10.90522479	1	0.296	26.4	0.271	24	0	0	P15056	BRAF	1	1	1	1	0	1	4.44	68.03876342	35.93328841	0.352	28.6	0.327	26.5	1	1	1	1	0	0	1	0	0	0	7	0	0	0	0	0	2	0
P67775	PPP2CA	1	1	1	0	0	1	94.77527739	3.552894212	1	0.169	1	0.183	5.8	0	0	P15056	BRAF	1	1	1	1	0	1	4.44	68.03876342	35.93328841	0.352	28.6	0.327	26.5	1	1	1	1	0	0	1	0	0	0	17	0	0	6	0	0	8	0
P24723	PRKCH	0	1	1	0	0	1	81.8829143	11.63556531	1	0.185	5.4	0.188	7.8	0	0	P15056	BRAF	1	1	1	1	0	1	4.44	68.03876342	35.93328841	0.352	28.6	0.327	26.5	0	1	1	0	0	0	1	0	0	0	3	0	0	0	0	0	0	0
Q13526	PIN1	1	1	1	1	7.36	1	92.65670008	4.290171607	1	0.502	41.7	0.489	38.7	1	0	P15056	BRAF	1	1	1	1	0	1	4.44	68.03876342	35.93328841	0.352	28.6	0.327	26.5	1	1	1	1	0	0	1	0	0	0	11	0	0	0	0	0	5	0
P61224	RAP1B	1	1	1	0	0	1	92.22666905	1.987662783	1	0.228	0	0.235	8.2	0	0	P15056	BRAF	1	1	1	1	0	1	4.44	68.03876342	35.93328841	0.352	28.6	0.327	26.5	1	1	1	1	0	0	1	0	0	0	9	0	0	2	0	0	4	0
P63104	YWHAZ	0	1	1	1	4.9	1	94.30010785	3.444730077	1	0.321	11	0.285	9.8	0	0	P15056	BRAF	1	1	1	1	0	1	4.44	68.03876342	35.93328841	0.352	28.6	0.327	26.5	0	1	1	0	0	0	1	0	0	0	15	0	0	12	0	0	8	0
P06239	LCK	1	1	1	1	7.07	1	84.33331453	11.2035225	1	0.261	3.1	0.242	3.9	0	0	Q06187	BTK	1	1	1	1	0	0	0	84.98775136	6.557377049	0.246	10.5	0.224	9.9	1	1	1	1	0	0	1	0	0	0	35	0	0	1	0	0	2	0
P11912	CD79A	0	1	1	1	26.99	1	78.17854701	7.377979569	1	0.241	2.7	0.244	8	0	0	Q06187	BTK	1	1	1	1	0	0	0	84.98775136	6.557377049	0.246	10.5	0.224	9.9	0	1	1	0	0	0	1	0	0	0	78	0	0	75	0	0	0	0
P40259	CD79B	0	1	1	1	21.4	1	76.0058849	9.589041096	1	0.253	9.6	0.256	9.6	0	0	Q06187	BTK	1	1	1	1	0	0	0	84.98775136	6.557377049	0.246	10.5	0.224	9.9	0	1	1	0	0	0	1	0	0	0	78	0	0	75	0	0	0	0
P29350	SHP1	1	1	1	0	0	1	86.41216447	10.9686909	1	0.355	15.5	0.315	14.1	0	0	Q06187	BTK	1	1	1	1	0	0	0	84.98775136	6.557377049	0.246	10.5	0.224	9.9	1	1	1	1	0	0	1	0	0	0	22	0	0	0	0	0	5	0
P01112	HRAS	0	1	1	1	22.22	1	92.56108721	5.234899329	1	0.265	2.6	0.268	4.8	0	0	Q06187	BTK	1	1	1	1	0	0	0	84.98775136	6.557377049	0.246	10.5	0.224	9.9	0	1	1	0	0	0	1	0	0	0	31	0	0	10	0	0	5	0
O43561	LAT	1	1	1	1	78.63	1	59.44166923	24.78371501	1	0.598	66	0.51	60.3	0	0	Q06187	BTK	1	1	1	1	0	0	0	84.98775136	6.557377049	0.246	10.5	0.224	9.9	1	1	1	1	0	0	1	0	0	0	117	0	0	79	0	0	0	0
P01111	RAS	1	1	1	1	6.35	1	92.2966779	3.167115903	1	0.234	0	0.248	4.8	0	0	Q06187	BTK	1	1	1	1	0	0	0	84.98775136	6.557377049	0.246	10.5	0.224	9.9	1	1	1	1	0	0	1	0	0	0	25	0	0	9	0	0	0	0
P27986	PIK3R1	1	1	1	1	1.93	1	83.78741892	8.111318513	1	0.347	13.4	0.289	15.6	0	0	Q06187	BTK	1	1	1	1	0	0	0	84.98775136	6.557377049	0.246	10.5	0.224	9.9	1	1	1	1	0	0	1	0	0	0	27	0	0	15	0	0	0	0
Q92569	p55gamma	1	1	1	0	0	1	81.06806765	15.71801567	1	0.319	5.6	0.289	6.1	0	0	Q06187	BTK	1	1	1	1	0	0	0	84.98775136	6.557377049	0.246	10.5	0.224	9.9	1	1	1	1	0	0	1	0	0	0	17	0	0	7	0	0	0	0
P06241	FYN	1	1	1	0	0	1	81.67147907	14.62958635	1	0.252	7.3	0.236	8.2	0	0	Q06187	BTK	1	1	1	1	0	0	0	84.98775136	6.557377049	0.246	10.5	0.224	9.9	1	1	1	1	0	0	1	0	0	0	58	0	0	3	0	0	0	0
Q9P2D0	IBTK	0	1	1	0	0	1	71.09493334	29.6643026	1	0.259	16.3	0.239	14.9	0	0	Q06187	BTK	1	1	1	1	0	0	0	84.98775136	6.557377049	0.246	10.5	0.224	9.9	0	1	1	0	0	0	1	0	0	0	6	0	0	0	0	0	0	0
P29353	SHC1	1	1	1	1	8.4	1	63.38228005	43.13236627	1	0.56	57.5	0.465	50.3	0	0	Q06187	BTK	1	1	1	1	0	0	0	84.98775136	6.557377049	0.246	10.5	0.224	9.9	1	1	1	1	0	0	1	0	0	0	120	0	0	85	0	0	0	0
O14920	IKK2	1	1	1	0	0	1	86.45432897	9.429607649	1	0.297	11.2	0.274	15.2	0	0	Q06187	BTK	1	1	1	1	0	0	0	84.98775136	6.557377049	0.246	10.5	0.224	9.9	1	1	1	1	0	0	1	0	0	0	5	0	0	0	0	0	1	0
P63000	RAC1	1	1	1	1	7.29	1	93.69618852	0.597609562	1	0.162	0	0.168	3.6	0	0	Q06187	BTK	1	1	1	1	0	0	0	84.98775136	6.557377049	0.246	10.5	0.224	9.9	1	1	1	1	0	0	1	0	0	0	108	0	0	6	0	0	0	0
Q9UKW4	VAV3	0	1	1	0	0	1	84.41551359	7.622926971	1	0.227	8.1	0.21	9.8	0	0	Q06187	BTK	1	1	1	1	0	0	0	84.98775136	6.557377049	0.246	10.5	0.224	9.9	0	1	1	0	0	0	1	0	0	0	110	0	0	76	0	0	0	0
P15498	VAV	1	1	1	1	3.79	1	87.14541547	4.791546034	1	0.23	4.3	0.219	10.2	0	0	Q06187	BTK	1	1	1	1	0	0	0	84.98775136	6.557377049	0.246	10.5	0.224	9.9	1	1	1	1	0	0	1	0	0	0	119	0	0	88	0	0	0	0
P11912	CD79A	0	1	1	1	26.99	1	78.17854701	7.377979569	1	0.241	2.7	0.244	8	0	0	P15391	CD19	1	1	1	0	1	1	2.7	63.28155888	42.96003717	0.494	47.7	0.457	46.4	0	1	1	0	0	0	1	0	0	0	7	0	0	1	0	0	1	0
P40259	CD79B	0	1	1	1	21.4	1	76.0058849	9.589041096	1	0.253	9.6	0.256	9.6	0	0	P15391	CD19	1	1	1	0	1	1	2.7	63.28155888	42.96003717	0.494	47.7	0.457	46.4	0	1	1	0	0	0	1	0	0	0	7	0	0	1	0	0	1	0
P42336	PI3K	1	1	1	0	0	1	92.61457815	1.100664985	1	0.137	1.6	0.137	2.2	0	0	P15391	CD19	1	1	1	0	1	1	2.7	63.28155888	42.96003717	0.494	47.7	0.457	46.4	1	1	1	1	0	0	1	0	0	0	15	0	0	2	0	0	0	0
P42338	p110Ia	1	1	1	0	0	1	86.78984016	4.135294799	1	0.133	0.8	0.136	1.4	0	0	P15391	CD19	1	1	1	0	1	1	2.7	63.28155888	42.96003717	0.494	47.7	0.457	46.4	1	1	1	1	0	0	1	0	0	0	10	0	0	0	0	0	0	0
P43405	SYK	1	1	1	0	0	1	84.33036462	12.01970443	1	0.277	11.3	0.244	13.4	0	0	P15391	CD19	1	1	1	0	1	1	2.7	63.28155888	42.96003717	0.494	47.7	0.457	46.4	1	1	1	1	0	0	1	0	0	0	13	0	0	1	0	0	0	0
P42224	STAT1	1	1	1	1	5.47	1	88.26073848	6.050748211	1	0.251	6.8	0.237	6.9	0	0	Q9NZQ7	CD274	0	1	1	0	1	0	0	88.12120146	2.265925609	0.225	10.7	0.187	4.5	0	1	1	0	0	0	1	0	0	0	15	0	0	1	0	0	0	0
P49841	GSK3B	1	1	1	1	21.9	1	89.04565924	10.90522479	1	0.296	26.4	0.271	24	0	0	P11802	CDK4	1	1	1	1	0	0	0	88.25908684	3.661616162	0.242	7.3	0.252	12.5	1	1	1	1	0	0	1	0	0	0	4	0	0	0	0	0	2	0
P28482	ERK2	1	1	1	1	8.33	1	90.98993833	3.259005146	1	0.135	0	0.145	3.3	0	0	P11802	CDK4	1	1	1	1	0	0	0	88.25908684	3.661616162	0.242	7.3	0.252	12.5	1	1	1	1	0	0	1	0	0	0	33	0	0	1	0	0	7	0
Q13469	NFATC2	0	1	1	1	17.73	1	57.5928944	62.52837684	1	0.547	55.5	0.462	40	0	0	P11802	CDK4	1	1	1	1	0	0	0	88.25908684	3.661616162	0.242	7.3	0.252	12.5	0	1	1	0	0	0	1	0	0	0	8	0	0	0	0	0	2	0
P51532	SMARCA4	1	1	1	0	0	1	65.50208417	34.45695773	1	0.544	54.9	0.436	42.9	0	0	P11802	CDK4	1	1	1	1	0	0	0	88.25908684	3.661616162	0.242	7.3	0.252	12.5	1	1	1	1	0	0	1	0	0	0	3	0	0	0	0	0	0	0
P05412	c-JUN	1	1	1	0	0	1	62.21126752	38.22471012	1	0.577	63.7	0.458	28.7	0	0	P11802	CDK4	1	1	1	1	0	0	0	88.25908684	3.661616162	0.242	7.3	0.252	12.5	1	1	1	1	0	0	1	0	0	0	21	0	0	2	0	0	5	0
P27361	ERK1	1	1	1	1	6.07	1	89.25702258	6.258234519	1	0.204	6.6	0.209	11.9	0	0	P11802	CDK4	1	1	1	1	0	0	0	88.25908684	3.661616162	0.242	7.3	0.252	12.5	1	1	1	1	0	0	1	0	0	0	34	0	0	1	0	0	5	0
P01106	MYC	1	1	1	1	57.86	1	62.69887385	34.98686898	1	0.528	44.9	0.469	44.3	0	0	P11802	CDK4	1	1	1	1	0	0	0	88.25908684	3.661616162	0.242	7.3	0.252	12.5	1	1	1	1	0	0	1	0	0	0	23	0	0	3	0	0	2	0
Q13950	RUNX2	0	1	1	0	0	1	59.20167874	54.70514429	1	0.602	66.8	0.486	49.9	0	0	P11802	CDK4	1	1	1	1	0	0	0	88.25908684	3.661616162	0.242	7.3	0.252	12.5	0	1	1	0	0	0	1	0	0	0	3	0	0	0	0	0	0	0
Q13485	SMAD4	1	1	1	1	1.63	1	74.66121331	31.76581237	1	0.376	28.3	0.312	26.6	0	0	P11802	CDK4	1	1	1	1	0	0	0	88.25908684	3.661616162	0.242	7.3	0.252	12.5	1	1	1	1	0	0	1	0	0	0	11	0	0	4	0	0	3	0
P12004	PCNA	1	1	1	0	0	1	94.33014943	1.443504231	1	0.204	4.2	0.186	3.1	0	0	Q00534	CDK6	1	1	1	1	0	1	11.66	85.94231531	9.192307692	0.207	5.2	0.209	7.1	1	1	1	1	0	0	1	0	0	0	2	0	0	0	0	0	2	0
P01106	MYC	1	1	1	1	57.86	1	62.69887385	34.98686898	1	0.528	44.9	0.469	44.3	0	0	Q00534	CDK6	1	1	1	1	0	1	11.66	85.94231531	9.192307692	0.207	5.2	0.209	7.1	1	1	1	1	0	0	1	0	0	0	8	0	0	2	0	0	5	0
P12931	SRC	1	1	1	1	15.67	1	84.51330313	13.78737542	1	0.309	15.5	0.275	13.6	0	0	P16410	CTLA4	1	1	1	0	1	0	0	79.90385415	8.043981481	0.09	0	0.126	4.5	1	1	1	1	0	0	1	0	0	0	5	0	0	0	0	0	0	0
O14511	NRG2	0	1	1	0	0	1	56.00040124	57.10730949	1	0.535	57.9	0.439	45.5	0	0	P00533	EGFR	1	1	1	1	1	1	3.39	76.5209094	21.24148211	0.211	11.1	0.181	8.9	0	1	1	0	0	0	1	0	0	0	18	0	0	3	0	0	2	0
P42336	PI3K	1	1	1	0	0	1	92.61457815	1.100664985	1	0.137	1.6	0.137	2.2	0	0	P00533	EGFR	1	1	1	1	1	1	3.39	76.5209094	21.24148211	0.211	11.1	0.181	8.9	1	1	1	1	0	0	1	0	0	0	97	0	0	7	0	0	3	0
P42338	p110Ia	1	1	1	0	0	1	86.78984016	4.135294799	1	0.133	0.8	0.136	1.4	0	0	P00533	EGFR	1	1	1	1	1	1	3.39	76.5209094	21.24148211	0.211	11.1	0.181	8.9	1	1	1	1	0	0	1	0	0	0	58	0	0	4	0	0	3	0
P48736	PI3Ky	1	1	1	0	0	1	88.4205155	5.63664945	1	0.192	4.6	0.187	5.7	0	0	P00533	EGFR	1	1	1	1	1	1	3.39	76.5209094	21.24148211	0.211	11.1	0.181	8.9	1	1	1	1	0	0	1	0	0	0	24	0	0	5	0	0	0	0
Q92731	ESR2	1	1	1	1	19.43	1	69.73493595	39.73894126	1	0.237	9.2	0.209	9.2	0	0	P00533	EGFR	1	1	1	1	1	1	3.39	76.5209094	21.24148211	0.211	11.1	0.181	8.9	1	1	1	1	0	0	1	0	0	0	9	0	0	7	0	0	0	0
P06239	LCK	1	1	1	1	7.07	1	84.33331453	11.2035225	1	0.261	3.1	0.242	3.9	0	0	P00533	EGFR	1	1	1	1	1	1	3.39	76.5209094	21.24148211	0.211	11.1	0.181	8.9	1	1	1	1	0	0	1	0	0	0	53	0	0	6	0	0	4	0
O00459	p85beta	1	1	1	0	0	1	82.96145439	8.844483058	1	0.456	32.3	0.381	24.2	0	0	P00533	EGFR	1	1	1	1	1	1	3.39	76.5209094	21.24148211	0.211	11.1	0.181	8.9	1	1	1	1	0	0	1	0	0	0	45	0	0	3	0	0	3	0
P37231	PPARG	0	1	1	1	59.21	1	76.15011108	26.94684796	1	0.197	5.9	0.194	6.9	0	0	P00533	EGFR	1	1	1	1	1	1	3.39	76.5209094	21.24148211	0.211	11.1	0.181	8.9	0	1	1	0	0	0	1	0	0	0	6	0	0	1	0	0	0	0
P41743	PRKCI	0	1	1	1	5.87	1	82.48187856	12.50260906	1	0.261	13.4	0.266	16.4	0	0	P00533	EGFR	1	1	1	1	1	1	3.39	76.5209094	21.24148211	0.211	11.1	0.181	8.9	0	1	1	0	0	0	1	0	0	0	31	0	0	1	0	0	5	0
P35568	IRS1	1	1	1	1	3.46	1	50.22620386	76.72479151	1	0.642	77.6	0.535	65.1	0	0	P00533	EGFR	1	1	1	1	1	1	3.39	76.5209094	21.24148211	0.211	11.1	0.181	8.9	1	1	1	1	0	0	1	0	0	0	46	0	0	8	0	0	7	0
Q07889	SOS1	1	1	1	1	15.23	1	76.87428773	22.81191806	1	0.366	25.3	0.329	23.9	0	0	P00533	EGFR	1	1	1	1	1	1	3.39	76.5209094	21.24148211	0.211	11.1	0.181	8.9	1	1	1	1	0	0	1	0	0	0	59	0	0	4	0	0	4	0
Q07890	SOS2	1	1	1	0	0	1	74.96629863	23.3580705	1	0.318	21.2	0.303	23	0	0	P00533	EGFR	1	1	1	1	1	1	3.39	76.5209094	21.24148211	0.211	11.1	0.181	8.9	1	1	1	1	0	0	1	0	0	0	29	0	0	1	0	0	2	0
Q16665	HIF1A	1	1	1	1	42.01	1	61.01097271	50.11561585	1	0.448	41.5	0.376	31.1	0	0	P00533	EGFR	1	1	1	1	1	1	3.39	76.5209094	21.24148211	0.211	11.1	0.181	8.9	1	1	1	1	0	0	1	0	0	0	39	0	0	19	0	0	2	0
P36507	MEK2	1	1	1	0	0	1	82.94490892	14.8670298	1	0.34	14.8	0.301	17.8	0	0	P00533	EGFR	1	1	1	1	1	1	3.39	76.5209094	21.24148211	0.211	11.1	0.181	8.9	1	1	1	1	0	0	1	0	0	0	25	0	0	2	0	0	3	0
Q9NQ66	PLCb	1	1	1	0	0	1	84.49819516	12.67345051	1	0.385	26.5	0.319	20.2	0	0	P00533	EGFR	1	1	1	1	1	1	3.39	76.5209094	21.24148211	0.211	11.1	0.181	8.9	1	1	1	1	0	0	1	0	0	0	10	0	0	3	0	0	0	0
P67775	PPP2CA	1	1	1	0	0	1	94.77527739	3.552894212	1	0.169	1	0.183	5.8	0	0	P00533	EGFR	1	1	1	1	1	1	3.39	76.5209094	21.24148211	0.211	11.1	0.181	8.9	1	1	1	1	0	0	1	0	0	0	17	0	0	6	0	0	11	0
P24723	PRKCH	0	1	1	0	0	1	81.8829143	11.63556531	1	0.185	5.4	0.188	7.8	0	0	P00533	EGFR	1	1	1	1	1	1	3.39	76.5209094	21.24148211	0.211	11.1	0.181	8.9	0	1	1	0	0	0	1	0	0	0	22	0	0	1	0	0	1	0
P19634	SLC9A1	1	1	1	1	16.69	1	67.44007341	28.39968774	1	0.243	25	0.214	18.8	1	0	P00533	EGFR	1	1	1	1	1	1	3.39	76.5209094	21.24148211	0.211	11.1	0.181	8.9	1	1	1	1	0	0	1	0	0	0	9	0	0	0	0	0	0	0
P08047	SP1	1	1	1	1	29.17	1	39.8655717	85.23893805	1	0.545	51.6	0.422	35.5	0	0	P00533	EGFR	1	1	1	1	1	1	3.39	76.5209094	21.24148211	0.211	11.1	0.181	8.9	1	1	1	1	0	0	1	0	0	0	22	0	0	4	0	0	3	0
P04637	TP53	1	1	1	1	87.79	1	75.12907204	30.16339869	1	0.569	50.4	0.469	42.7	0	0	P00533	EGFR	1	1	1	1	1	1	3.39	76.5209094	21.24148211	0.211	11.1	0.181	8.9	1	1	1	1	0	0	1	0	0	0	21	0	0	9	0	0	5	0
P06241	FYN	1	1	1	0	0	1	81.67147907	14.62958635	1	0.252	7.3	0.236	8.2	0	0	P00533	EGFR	1	1	1	1	1	1	3.39	76.5209094	21.24148211	0.211	11.1	0.181	8.9	1	1	1	1	0	0	1	0	0	0	56	0	0	9	0	0	2	0
Q12929	EPS8	1	1	1	0	0	1	71.15463443	28.21147009	1	0.474	42.3	0.383	33.8	0	0	P00533	EGFR	1	1	1	1	1	1	3.39	76.5209094	21.24148211	0.211	11.1	0.181	8.9	1	1	1	1	0	0	1	0	0	0	3	0	0	1	0	0	0	0
P08631	HCK	1	1	1	1	14.83	1	84.19661642	14.94746896	1	0.304	12.7	0.271	11	0	0	P00533	EGFR	1	1	1	1	1	1	3.39	76.5209094	21.24148211	0.211	11.1	0.181	8.9	1	1	1	1	0	0	1	0	0	0	37	0	0	7	0	0	1	0
P07948	LYN	1	1	1	1	12.11	1	83.72669978	14.18525703	1	0.239	11.7	0.235	13.9	0	0	P00533	EGFR	1	1	1	1	1	1	3.39	76.5209094	21.24148211	0.211	11.1	0.181	8.9	1	1	1	1	0	0	1	0	0	0	53	0	0	9	0	0	3	0
Q15139	PRKD1	1	1	1	0	0	1	69.10576294	26.13142777	1	0.266	11.7	0.248	16.9	0	0	P00533	EGFR	1	1	1	1	1	1	3.39	76.5209094	21.24148211	0.211	11.1	0.181	8.9	1	1	1	1	0	0	1	0	0	0	24	0	0	1	0	0	1	0
P16144	ITGB4	1	1	1	0	0	1	69.97732793	23.46218962	1	0.341	20.7	0.298	14.7	0	0	P00533	EGFR	1	1	1	1	1	1	3.39	76.5209094	21.24148211	0.211	11.1	0.181	8.9	1	1	1	1	0	0	1	0	0	0	12	0	0	2	0	0	0	0
Q01970	PLCB3	0	1	1	1	36.87	1	83.63035973	15.70637687	1	0.429	36.8	0.361	25	0	0	P00533	EGFR	1	1	1	1	1	1	3.39	76.5209094	21.24148211	0.211	11.1	0.181	8.9	0	1	1	0	0	0	1	0	0	0	10	0	0	3	0	0	0	0
P09769	FGR	0	1	1	0	0	1	83.30842807	14.26182513	1	0.225	1.5	0.231	6.8	0	0	P00533	EGFR	1	1	1	1	1	1	3.39	76.5209094	21.24148211	0.211	11.1	0.181	8.9	0	1	1	0	0	0	1	0	0	0	20	0	0	1	0	0	0	0
P49023	PXN	1	1	1	1	10.15	1	65.84378484	40.16791869	1	0.448	55.8	0.376	45.7	0	0	P00533	EGFR	1	1	1	1	1	1	3.39	76.5209094	21.24148211	0.211	11.1	0.181	8.9	1	1	1	1	0	0	1	0	0	0	31	0	0	1	0	0	3	0
P01112	HRAS	0	1	1	1	22.22	1	92.56108721	5.234899329	1	0.265	2.6	0.268	4.8	0	0	P00533	EGFR	1	1	1	1	1	1	3.39	76.5209094	21.24148211	0.211	11.1	0.181	8.9	0	1	1	0	0	0	1	0	0	0	92	0	0	3	0	0	1	0
P01116	KRAS	0	1	1	1	17.99	1	92.28097555	0.856954515	1	0.239	0	0.251	4.2	0	0	P00533	EGFR	1	1	1	1	1	1	3.39	76.5209094	21.24148211	0.211	11.1	0.181	8.9	0	1	1	0	0	0	1	0	0	0	83	0	0	3	0	0	2	0
P01111	RAS	1	1	1	1	6.35	1	92.2966779	3.167115903	1	0.234	0	0.248	4.8	0	0	P00533	EGFR	1	1	1	1	1	1	3.39	76.5209094	21.24148211	0.211	11.1	0.181	8.9	1	1	1	1	0	0	1	0	0	0	80	0	0	3	0	0	0	0
O43609	SPRY	1	1	1	0	0	1	61.61949588	46.39344262	1	0.383	51.1	0.339	42.3	0	0	P00533	EGFR	1	1	1	1	1	1	3.39	76.5209094	21.24148211	0.211	11.1	0.181	8.9	1	1	1	1	0	0	1	0	0	0	11	0	0	2	0	0	6	0
P05556	ITGB1	1	1	1	1	5.89	1	86.02558012	3.818654534	1	0.183	5	0.167	6.6	0	0	P00533	EGFR	1	1	1	1	1	1	3.39	76.5209094	21.24148211	0.211	11.1	0.181	8.9	1	1	1	1	0	0	1	0	0	0	25	0	0	5	0	0	1	0
Q02156	PRKCE	1	1	1	0	0	1	79.6824625	16.59292035	1	0.25	15.7	0.236	16.7	0	0	P00533	EGFR	1	1	1	1	1	1	3.39	76.5209094	21.24148211	0.211	11.1	0.181	8.9	1	1	1	1	0	0	1	0	0	0	37	0	0	2	0	0	4	0
P06396	GELSOLIN	1	1	1	0	0	1	89.71282579	5.972865652	1	0.345	19.7	0.309	16.9	0	0	P00533	EGFR	1	1	1	1	1	1	3.39	76.5209094	21.24148211	0.211	11.1	0.181	8.9	1	1	1	1	0	0	1	0	0	0	4	0	0	0	0	0	1	0
P14923	JUP	0	1	1	0	0	1	81.10562844	21.09771019	1	0.287	6.7	0.235	5.2	0	0	P00533	EGFR	1	1	1	1	1	1	3.39	76.5209094	21.24148211	0.211	11.1	0.181	8.9	0	1	1	0	0	0	1	0	0	0	6	0	0	1	0	0	0	0
O60331	PIP5K1C	0	1	1	0	0	1	65.88246227	44.02869329	1	0.44	45.1	0.386	40.7	1	0	P00533	EGFR	1	1	1	1	1	1	3.39	76.5209094	21.24148211	0.211	11.1	0.181	8.9	0	1	1	0	0	0	1	0	0	0	7	0	0	0	0	0	1	0
O43597	SPRY2	0	1	1	0	0	1	63.073158	41.06920845	1	0.425	49.5	0.388	46	0	0	P00533	EGFR	1	1	1	1	1	1	3.39	76.5209094	21.24148211	0.211	11.1	0.181	8.9	0	1	1	0	0	0	1	0	0	0	18	0	0	7	0	0	10	0
Q04206	RELA	1	1	1	1	22.5	1	73.45657619	31.14676734	1	0.518	53.9	0.426	37.4	0	0	P00533	EGFR	1	1	1	1	1	1	3.39	76.5209094	21.24148211	0.211	11.1	0.181	8.9	1	1	1	1	0	0	1	0	0	0	76	0	0	16	0	0	0	0
P14210	HGF	0	1	1	0	0	1	83.85354335	7.656652361	1	0.205	0.7	0.195	1.1	0	0	P00533	EGFR	1	1	1	1	1	1	3.39	76.5209094	21.24148211	0.211	11.1	0.181	8.9	0	1	1	0	0	0	1	0	0	0	33	0	0	8	0	0	3	0
P51617	IRAK1	1	1	1	1	4.35	1	70.38750045	35.20133605	1	0.399	33.7	0.328	30.6	0	0	P00533	EGFR	1	1	1	1	1	1	3.39	76.5209094	21.24148211	0.211	11.1	0.181	8.9	1	1	1	1	0	0	1	0	0	0	55	0	0	3	0	0	5	0
P05019	IGF1	1	1	1	1	10.77	1	60.04879897	27.36220472	1	0.387	40	0.385	41.5	0	0	P00533	EGFR	1	1	1	1	1	1	3.39	76.5209094	21.24148211	0.211	11.1	0.181	8.9	1	1	1	1	0	0	1	0	0	0	24	0	0	11	0	0	5	0
O14944	ER	1	1	1	0	0	1	69.85650626	21.00903614	1	0.107	3.6	0.15	10.7	0	0	P04626	ERBB2	1	1	1	1	1	1	21.35	74.90918221	23.36197081	0.262	18.2	0.22	17.5	1	1	1	1	0	0	1	0	0	0	20	0	0	1	0	0	1	0
O14511	NRG2	0	1	1	0	0	1	56.00040124	57.10730949	1	0.535	57.9	0.439	45.5	0	0	P04626	ERBB2	1	1	1	1	1	1	21.35	74.90918221	23.36197081	0.262	18.2	0.22	17.5	0	1	1	0	0	0	1	0	0	0	22	0	0	1	0	0	0	0
P42338	p110Ia	1	1	1	0	0	1	86.78984016	4.135294799	1	0.133	0.8	0.136	1.4	0	0	P04626	ERBB2	1	1	1	1	1	1	21.35	74.90918221	23.36197081	0.262	18.2	0.22	17.5	1	1	1	1	0	0	1	0	0	0	46	0	0	3	0	0	3	0
Q99075	HBEGF	1	1	1	1	16.35	1	66.59720452	25.54112554	1	0.302	21.6	0.272	29.3	0	0	P04626	ERBB2	1	1	1	1	1	1	21.35	74.90918221	23.36197081	0.262	18.2	0.22	17.5	1	1	1	1	0	0	1	0	0	0	23	0	0	2	0	0	2	0
Q8WWG1	NRG4	0	1	1	0	0	1	78.48852193	2.127659574	1	0.15	9.6	0.171	13.9	0	0	P04626	ERBB2	1	1	1	1	1	1	21.35	74.90918221	23.36197081	0.262	18.2	0.22	17.5	0	1	1	0	0	0	1	0	0	0	15	0	0	1	0	0	0	0
P28482	ERK2	1	1	1	1	8.33	1	90.98993833	3.259005146	1	0.135	0	0.145	3.3	0	0	P04626	ERBB2	1	1	1	1	1	1	21.35	74.90918221	23.36197081	0.262	18.2	0.22	17.5	1	1	1	1	0	0	1	0	0	0	60	0	0	32	0	0	5	0
P27361	ERK1	1	1	1	1	6.07	1	89.25702258	6.258234519	1	0.204	6.6	0.209	11.9	0	0	P04626	ERBB2	1	1	1	1	1	1	21.35	74.90918221	23.36197081	0.262	18.2	0.22	17.5	1	1	1	1	0	0	1	0	0	0	60	0	0	32	0	0	6	0
P27986	PIK3R1	1	1	1	1	1.93	1	83.78741892	8.111318513	1	0.347	13.4	0.289	15.6	0	0	P04626	ERBB2	1	1	1	1	1	1	21.35	74.90918221	23.36197081	0.262	18.2	0.22	17.5	1	1	1	1	0	0	1	0	0	0	55	0	0	3	0	0	6	0
O00459	p85beta	1	1	1	0	0	1	82.96145439	8.844483058	1	0.456	32.3	0.381	24.2	0	0	P04626	ERBB2	1	1	1	1	1	1	21.35	74.90918221	23.36197081	0.262	18.2	0.22	17.5	1	1	1	1	0	0	1	0	0	0	34	0	0	1	0	0	3	0
Q13480	GAB1	1	1	1	1	83.29	1	53.25528599	61.88265874	1	0.607	78.4	0.497	56.1	0	0	P04626	ERBB2	1	1	1	1	1	1	21.35	74.90918221	23.36197081	0.262	18.2	0.22	17.5	1	1	1	1	0	0	1	0	0	0	45	0	0	1	0	0	0	0
P35568	IRS1	1	1	1	1	3.46	1	50.22620386	76.72479151	1	0.642	77.6	0.535	65.1	0	0	P04626	ERBB2	1	1	1	1	1	1	21.35	74.90918221	23.36197081	0.262	18.2	0.22	17.5	1	1	1	1	0	0	1	0	0	0	33	0	0	2	0	0	6	0
Q05397	PTK2	1	1	1	1	1.81	1	75.09044763	24.89854381	1	0.352	31	0.303	21.2	0	0	P04626	ERBB2	1	1	1	1	1	1	21.35	74.90918221	23.36197081	0.262	18.2	0.22	17.5	1	1	1	1	0	0	1	0	0	0	32	0	0	2	0	0	0	0
P17252	PRKCA	1	1	1	0	0	1	86.71925641	8.585203041	1	0.245	9.1	0.237	10.9	0	0	P04626	ERBB2	1	1	1	1	1	1	21.35	74.90918221	23.36197081	0.262	18.2	0.22	17.5	1	1	1	1	0	0	1	0	0	0	38	0	0	6	0	0	1	0
Q15139	PRKD1	1	1	1	0	0	1	69.10576294	26.13142777	1	0.266	11.7	0.248	16.9	0	0	P04626	ERBB2	1	1	1	1	1	1	21.35	74.90918221	23.36197081	0.262	18.2	0.22	17.5	1	1	1	1	0	0	1	0	0	0	19	0	0	2	0	0	0	0
P61586	RHOA	1	1	1	1	2.59	1	93.72214575	4.921259843	1	0.289	11.4	0.289	15.5	0	0	P04626	ERBB2	1	1	1	1	1	1	21.35	74.90918221	23.36197081	0.262	18.2	0.22	17.5	1	1	1	1	0	0	1	0	0	0	29	0	0	3	0	0	3	0
P05549	TFAP2A	0	1	1	0	0	1	67.62589211	43.97519197	1	0.515	49.9	0.43	37.1	0	0	P04626	ERBB2	1	1	1	1	1	1	21.35	74.90918221	23.36197081	0.262	18.2	0.22	17.5	0	1	1	0	0	0	1	0	0	0	14	0	0	0	0	0	1	0
P01112	HRAS	0	1	1	1	22.22	1	92.56108721	5.234899329	1	0.265	2.6	0.268	4.8	0	0	P04626	ERBB2	1	1	1	1	1	1	21.35	74.90918221	23.36197081	0.262	18.2	0.22	17.5	0	1	1	0	0	0	1	0	0	0	79	0	0	0	0	0	1	0
P01116	KRAS	0	1	1	1	17.99	1	92.28097555	0.856954515	1	0.239	0	0.251	4.2	0	0	P04626	ERBB2	1	1	1	1	1	1	21.35	74.90918221	23.36197081	0.262	18.2	0.22	17.5	0	1	1	0	0	0	1	0	0	0	74	0	0	0	0	0	2	0
P01111	RAS	1	1	1	1	6.35	1	92.2966779	3.167115903	1	0.234	0	0.248	4.8	0	0	P04626	ERBB2	1	1	1	1	1	1	21.35	74.90918221	23.36197081	0.262	18.2	0.22	17.5	1	1	1	1	0	0	1	0	0	0	74	0	0	0	0	0	1	0
Q02156	PRKCE	1	1	1	0	0	1	79.6824625	16.59292035	1	0.25	15.7	0.236	16.7	0	0	P04626	ERBB2	1	1	1	1	1	1	21.35	74.90918221	23.36197081	0.262	18.2	0.22	17.5	1	1	1	1	0	0	1	0	0	0	26	0	0	3	0	0	4	0
P62993	GRB2	1	1	1	1	6.45	1	88.12695469	2.916432978	1	0.24	0	0.279	7.4	0	0	P11362	FGFR1	0	1	1	1	0	0	0	76.04377134	21.53273348	0.317	15.9	0.281	12.3	0	1	1	0	0	0	1	0	0	0	49	0	0	3	0	0	2	0
P35568	IRS1	1	1	1	1	3.46	1	50.22620386	76.72479151	1	0.642	77.6	0.535	65.1	0	0	P11362	FGFR1	0	1	1	1	0	0	0	76.04377134	21.53273348	0.317	15.9	0.281	12.3	0	1	1	0	0	0	1	0	0	0	23	0	0	2	0	0	4	0
Q9NQ66	PLCb	1	1	1	0	0	1	84.49819516	12.67345051	1	0.385	26.5	0.319	20.2	0	0	P11362	FGFR1	0	1	1	1	0	0	0	76.04377134	21.53273348	0.317	15.9	0.281	12.3	0	1	1	0	0	0	1	0	0	0	7	0	0	0	0	0	0	0
P24723	PRKCH	0	1	1	0	0	1	81.8829143	11.63556531	1	0.185	5.4	0.188	7.8	0	0	P11362	FGFR1	0	1	1	1	0	0	0	76.04377134	21.53273348	0.317	15.9	0.281	12.3	0	1	1	0	0	0	1	0	0	0	12	0	0	0	0	0	0	0
Q07889	SOS1	1	1	1	1	15.23	1	76.87428773	22.81191806	1	0.366	25.3	0.329	23.9	0	0	P11362	FGFR1	0	1	1	1	0	0	0	76.04377134	21.53273348	0.317	15.9	0.281	12.3	0	1	1	0	0	0	1	0	0	0	32	0	0	2	0	0	4	0
P29353	SHC1	1	1	1	1	8.4	1	63.38228005	43.13236627	1	0.56	57.5	0.465	50.3	0	0	P11362	FGFR1	0	1	1	1	0	0	0	76.04377134	21.53273348	0.317	15.9	0.281	12.3	0	1	1	0	0	0	1	0	0	0	31	0	0	4	0	0	2	0
Q13480	GAB1	1	1	1	1	83.29	1	53.25528599	61.88265874	1	0.607	78.4	0.497	56.1	0	0	P21802	FGFR2	1	1	1	1	0	0	0	74.05804221	24.9070632	0.297	9	0.27	13.2	1	1	1	1	0	0	1	0	0	0	38	0	0	3	0	0	0	0
P35568	IRS1	1	1	1	1	3.46	1	50.22620386	76.72479151	1	0.642	77.6	0.535	65.1	0	0	P21802	FGFR2	1	1	1	1	0	0	0	74.05804221	24.9070632	0.297	9	0.27	13.2	1	1	1	1	0	0	1	0	0	0	25	0	0	2	0	0	4	0
P29353	SHC1	1	1	1	1	8.4	1	63.38228005	43.13236627	1	0.56	57.5	0.465	50.3	0	0	P21802	FGFR2	1	1	1	1	0	0	0	74.05804221	24.9070632	0.297	9	0.27	13.2	1	1	1	1	0	0	1	0	0	0	34	0	0	4	0	0	2	0
Q92529	SHC3	0	1	1	0	0	1	61.72512785	45.90091091	1	0.497	50.3	0.419	33.3	0	0	P21802	FGFR2	1	1	1	1	0	0	0	74.05804221	24.9070632	0.297	9	0.27	13.2	0	1	1	0	0	0	1	0	0	0	19	0	0	0	0	0	0	0
Q07889	SOS1	1	1	1	1	15.23	1	76.87428773	22.81191806	1	0.366	25.3	0.329	23.9	0	0	P21802	FGFR2	1	1	1	1	0	0	0	74.05804221	24.9070632	0.297	9	0.27	13.2	1	1	1	1	0	0	1	0	0	0	35	0	0	2	0	0	4	0
Q07890	SOS2	1	1	1	0	0	1	74.96629863	23.3580705	1	0.318	21.2	0.303	23	0	0	P21802	FGFR2	1	1	1	1	0	0	0	74.05804221	24.9070632	0.297	9	0.27	13.2	1	1	1	1	0	0	1	0	0	0	18	0	0	0	0	0	2	0
P12931	SRC	1	1	1	1	15.67	1	84.51330313	13.78737542	1	0.309	15.5	0.275	13.6	0	0	P22607	FGFR3	1	1	1	1	0	0	0	75.36963815	21.49926984	0.331	16	0.294	14.5	1	1	1	1	0	0	1	0	0	0	44	0	0	10	0	0	0	0
P14210	HGF	0	1	1	0	0	1	83.85354335	7.656652361	1	0.205	0.7	0.195	1.1	0	0	P22607	FGFR3	1	1	1	1	0	0	0	75.36963815	21.49926984	0.331	16	0.294	14.5	0	1	1	0	0	0	1	0	0	0	21	0	0	2	0	0	2	0
P51617	IRAK1	1	1	1	1	4.35	1	70.38750045	35.20133605	1	0.399	33.7	0.328	30.6	0	0	P22607	FGFR3	1	1	1	1	0	0	0	75.36963815	21.49926984	0.331	16	0.294	14.5	1	1	1	1	0	0	1	0	0	0	41	0	0	0	0	0	1	0
P27361	ERK1	1	1	1	1	6.07	1	89.25702258	6.258234519	1	0.204	6.6	0.209	11.9	0	0	P22607	FGFR3	1	1	1	1	0	0	0	75.36963815	21.49926984	0.331	16	0.294	14.5	1	1	1	1	0	0	1	0	0	0	43	0	0	14	0	0	1	0
Q02156	PRKCE	1	1	1	0	0	1	79.6824625	16.59292035	1	0.25	15.7	0.236	16.7	0	0	P22607	FGFR3	1	1	1	1	0	0	0	75.36963815	21.49926984	0.331	16	0.294	14.5	1	1	1	1	0	0	1	0	0	0	21	0	0	1	0	0	1	0
P27986	PIK3R1	1	1	1	1	1.93	1	83.78741892	8.111318513	1	0.347	13.4	0.289	15.6	0	0	P17948	FLT1	0	1	1	1	0	0	0	72.92583993	23.75283447	0.235	2.2	0.22	4.9	0	1	1	0	0	0	1	0	0	0	29	0	0	2	0	0	0	0
P49771	FLT3LG	0	1	1	0	0	1	82.04150071	12.4260355	1	0.211	11.9	0.219	15.7	0	0	P36888	FLT3	0	1	1	1	0	1	3.22	75.52465027	16.08065532	0.155	1.6	0.169	7.2	0	1	1	0	0	0	1	0	0	0	17	0	0	1	0	0	0	0
P27986	PIK3R1	1	1	1	1	1.93	1	83.78741892	8.111318513	1	0.347	13.4	0.289	15.6	0	0	P36888	FLT3	0	1	1	1	0	1	3.22	75.52465027	16.08065532	0.155	1.6	0.169	7.2	0	1	1	0	0	0	1	0	0	0	28	0	0	1	0	0	0	0
P35568	IRS1	1	1	1	1	3.46	1	50.22620386	76.72479151	1	0.642	77.6	0.535	65.1	0	0	P36888	FLT3	0	1	1	1	0	1	3.22	75.52465027	16.08065532	0.155	1.6	0.169	7.2	0	1	1	0	0	0	1	0	0	0	20	0	0	1	0	0	1	0
Q92529	SHC3	0	1	1	0	0	1	61.72512785	45.90091091	1	0.497	50.3	0.419	33.3	0	0	P36888	FLT3	0	1	1	1	0	1	3.22	75.52465027	16.08065532	0.155	1.6	0.169	7.2	0	1	1	0	0	0	1	0	0	0	3	0	0	0	0	0	0	0
P01112	HRAS	0	1	1	1	22.22	1	92.56108721	5.234899329	1	0.265	2.6	0.268	4.8	0	0	P36888	FLT3	0	1	1	1	0	1	3.22	75.52465027	16.08065532	0.155	1.6	0.169	7.2	0	1	1	0	0	0	1	0	0	0	48	0	0	0	0	0	0	0
P01116	KRAS	0	1	1	1	17.99	1	92.28097555	0.856954515	1	0.239	0	0.251	4.2	0	0	P36888	FLT3	0	1	1	1	0	1	3.22	75.52465027	16.08065532	0.155	1.6	0.169	7.2	0	1	1	0	0	0	1	0	0	0	46	0	0	0	0	0	0	0
P01111	RAS	1	1	1	1	6.35	1	92.2966779	3.167115903	1	0.234	0	0.248	4.8	0	0	P36888	FLT3	0	1	1	1	0	1	3.22	75.52465027	16.08065532	0.155	1.6	0.169	7.2	0	1	1	0	0	0	1	0	0	0	46	0	0	0	0	0	0	0
P05019	IGF1	1	1	1	1	10.77	1	60.04879897	27.36220472	1	0.387	40	0.385	41.5	0	0	P36888	FLT3	0	1	1	1	0	1	3.22	75.52465027	16.08065532	0.155	1.6	0.169	7.2	0	1	1	0	0	0	1	0	0	0	9	0	0	5	0	0	2	0
P19174	PLCG1	1	1	1	0	0	1	83.34171031	11.14722753	1	0.261	5.7	0.244	8.4	0	0	P35916	FLT4	1	1	1	1	0	1	2.71	72.74058002	23.08193669	0.258	12.9	0.238	12.9	1	1	1	1	0	0	1	0	0	0	19	0	0	0	0	0	0	0
Q05397	PTK2	1	1	1	1	1.81	1	75.09044763	24.89854381	1	0.352	31	0.303	21.2	0	0	P35916	FLT4	1	1	1	1	0	1	2.71	72.74058002	23.08193669	0.258	12.9	0.238	12.9	1	1	1	1	0	0	1	0	0	0	20	0	0	1	0	0	0	0
P29353	SHC1	1	1	1	1	8.4	1	63.38228005	43.13236627	1	0.56	57.5	0.465	50.3	0	0	P35916	FLT4	1	1	1	1	0	1	2.71	72.74058002	23.08193669	0.258	12.9	0.238	12.9	1	1	1	1	0	0	1	0	0	0	19	0	0	2	0	0	2	0
Q92831	PCAF	1	1	1	0	0	1	78.49364118	18.18320844	1	0.301	18.4	0.265	14.4	0	0	Q13547	HDAC1	1	1	1	1	0	1	21.99	86.30522225	12.45478036	0.308	23.2	0.275	21.4	1	1	1	1	0	0	1	0	0	0	14	0	0	6	0	0	5	0
Q92993	cPLA2	1	1	1	0	0	1	77.0532524	22.87169537	1	0.324	27.7	0.289	31.2	0	0	Q13547	HDAC1	1	1	1	1	0	1	21.99	86.30522225	12.45478036	0.308	23.2	0.275	21.4	1	1	1	1	0	0	1	0	0	0	6	0	0	5	0	0	3	0
Q96EB6	SIRT1	0	1	1	0	0	1	66.02858166	44.85345429	1	0.487	49.3	0.418	43.9	0	0	Q13547	HDAC1	1	1	1	1	0	1	21.99	86.30522225	12.45478036	0.308	23.2	0.275	21.4	0	1	1	0	0	0	1	0	0	0	19	0	0	12	0	0	15	0
P84022	SMAD3	1	1	1	1	13.65	1	84.28024843	16.42984014	1	0.305	19.1	0.272	18.6	0	0	Q13547	HDAC1	1	1	1	1	0	1	21.99	86.30522225	12.45478036	0.308	23.2	0.275	21.4	1	1	1	1	0	0	1	0	0	0	15	0	0	10	0	0	5	0
P08047	SP1	1	1	1	1	29.17	1	39.8655717	85.23893805	1	0.545	51.6	0.422	35.5	0	0	Q13547	HDAC1	1	1	1	1	0	1	21.99	86.30522225	12.45478036	0.308	23.2	0.275	21.4	1	1	1	1	0	0	1	0	0	0	18	0	0	17	0	0	10	0
Q9GZV5	WWTR1	0	1	1	0	0	1	59.69608218	50.95438369	1	0.718	85.5	0.574	68	0	0	Q13547	HDAC1	1	1	1	1	0	1	21.99	86.30522225	12.45478036	0.308	23.2	0.275	21.4	0	1	1	0	0	0	1	0	0	0	4	0	0	3	0	0	3	0
P41235	TCF	1	1	1	0	0	1	74.88651961	30.31123139	1	0.271	20	0.241	20.7	0	0	Q13547	HDAC1	1	1	1	1	0	1	21.99	86.30522225	12.45478036	0.308	23.2	0.275	21.4	1	1	1	1	0	0	1	0	0	0	7	0	0	2	0	0	1	0
P05412	c-JUN	1	1	1	0	0	1	62.21126752	38.22471012	1	0.577	63.7	0.458	28.7	0	0	Q13547	HDAC1	1	1	1	1	0	1	21.99	86.30522225	12.45478036	0.308	23.2	0.275	21.4	1	1	1	1	0	0	1	0	0	0	17	0	0	16	0	0	8	0
P19793	RXRA	0	1	1	1	33.77	1	76.51226428	28.27004219	1	0.343	33.1	0.301	32.5	0	0	Q13547	HDAC1	1	1	1	1	0	1	21.99	86.30522225	12.45478036	0.308	23.2	0.275	21.4	0	1	1	0	0	0	1	0	0	0	15	0	0	6	0	0	8	0
Q13263	TRIM28	0	1	1	0	0	1	67.50984165	33.87174931	1	0.428	37.1	0.342	27.2	0	0	Q13547	HDAC1	1	1	1	1	0	1	21.99	86.30522225	12.45478036	0.308	23.2	0.275	21.4	0	1	1	0	0	0	1	0	0	0	9	0	0	2	0	0	6	0
Q04206	RELA	1	1	1	1	22.5	1	73.45657619	31.14676734	1	0.518	53.9	0.426	37.4	0	0	O15379	HDAC3	1	1	1	1	0	0	0	91.20210965	6.877539176	0.178	10.3	0.185	11.7	1	1	1	1	0	0	1	0	0	0	15	0	0	7	0	0	5	0
Q96EB6	SIRT1	0	1	1	0	0	1	66.02858166	44.85345429	1	0.487	49.3	0.418	43.9	0	0	O15379	HDAC3	1	1	1	1	0	0	0	91.20210965	6.877539176	0.178	10.3	0.185	11.7	0	1	1	0	0	0	1	0	0	0	9	0	0	6	0	0	2	0
P18510	IL1RN	0	1	1	0	0	1	87.13192901	12.45551601	1	0.209	0.6	0.223	5.6	0	0	P01584	IL1B	1	1	1	0	1	0	0	75.92467094	17.70157553	0.236	2.2	0.273	5.2	0	1	1	0	0	0	1	0	0	0	9	0	0	1	0	0	7	0
P53779	MAPK10	1	1	1	1	5.6	1	80.35888285	21.7462039	1	0.238	15.3	0.219	14.9	0	0	P01584	IL1B	1	1	1	0	1	0	0	75.92467094	17.70157553	0.236	2.2	0.273	5.2	1	1	1	1	0	0	1	0	0	0	17	0	0	1	0	0	1	0
P45983	JNK	1	1	1	0	0	1	83.65007691	14.41654357	1	0.251	17.1	0.227	18.5	0	0	P01584	IL1B	1	1	1	0	1	0	0	75.92467094	17.70157553	0.236	2.2	0.273	5.2	1	1	1	1	0	0	1	0	0	0	18	0	0	1	0	0	2	0
P45984	MAPK9	1	1	1	0	0	1	82.50715338	15.13625592	1	0.243	16.5	0.223	16.3	0	0	P01584	IL1B	1	1	1	0	1	0	0	75.92467094	17.70157553	0.236	2.2	0.273	5.2	1	1	1	1	0	0	1	0	0	0	17	0	0	1	0	0	1	0
Q99836	MYD88	1	1	1	0	0	1	81.53912873	3.56223176	1	0.206	6.8	0.196	5.4	0	0	P01584	IL1B	1	1	1	0	1	0	0	75.92467094	17.70157553	0.236	2.2	0.273	5.2	1	1	1	1	0	0	1	0	0	0	9	0	0	1	0	0	8	0
P05412	c-JUN	1	1	1	0	0	1	62.21126752	38.22471012	1	0.577	63.7	0.458	28.7	0	0	P01584	IL1B	1	1	1	0	1	0	0	75.92467094	17.70157553	0.236	2.2	0.273	5.2	1	1	1	1	0	0	1	0	0	0	26	0	0	2	0	0	3	0
P19838	NFkB	1	1	1	0	0	1	74.49951394	26.15800135	1	0.35	20.2	0.294	15.2	0	0	P01584	IL1B	1	1	1	0	1	0	0	75.92467094	17.70157553	0.236	2.2	0.273	5.2	1	1	1	1	0	0	1	0	0	0	34	0	0	21	0	0	3	0
P08047	SP1	1	1	1	1	29.17	1	39.8655717	85.23893805	1	0.545	51.6	0.422	35.5	0	0	P01584	IL1B	1	1	1	0	1	0	0	75.92467094	17.70157553	0.236	2.2	0.273	5.2	1	1	1	1	0	0	1	0	0	0	14	0	0	0	0	0	1	0
P01589	IL2RA	0	1	1	0	0	1	72.50828602	25.15137401	1	0.401	31.2	0.352	32	0	0	P60568	IL2	1	1	1	0	0	0	0	84.44566116	4.541768045	0.125	0	0.14	2.6	0	1	1	0	0	0	1	0	0	0	60	0	0	8	0	0	0	0
P29353	SHC1	1	1	1	1	8.4	1	63.38228005	43.13236627	1	0.56	57.5	0.465	50.3	0	0	P60568	IL2	1	1	1	0	0	0	0	84.44566116	4.541768045	0.125	0	0.14	2.6	1	1	1	1	0	0	1	0	0	0	61	0	0	3	0	0	5	0
P24394	IL4R	1	1	1	0	0	1	54.99843087	59.36406995	1	0.394	39.3	0.341	32.1	0	0	P60568	IL2	1	1	1	0	0	0	0	84.44566116	4.541768045	0.125	0	0.14	2.6	1	1	1	1	0	0	1	0	0	0	24	0	0	5	0	0	2	0
P42702	LIFR	0	1	1	0	0	1	73.9403606	24.4947175	1	0.277	16	0.248	12.7	0	0	P05231	IL6	1	1	1	0	1	1	8.96	86.04387852	3.247143716	0.271	7.5	0.265	12.3	0	1	1	0	0	0	1	0	0	0	4	0	0	2	0	0	0	0
Q05655	PRKCD	1	1	1	0	0	1	80.81630944	11.26812259	1	0.163	1.2	0.175	3.3	0	0	P05231	IL6	1	1	1	0	1	1	8.96	86.04387852	3.247143716	0.271	7.5	0.265	12.3	1	1	1	1	0	0	1	0	0	0	22	0	0	13	0	0	18	0
O14543	SOCS3	1	1	1	0	0	1	71.37089304	18.31711505	1	0.432	20.9	0.378	24.4	0	0	P05231	IL6	1	1	1	0	1	1	8.96	86.04387852	3.247143716	0.271	7.5	0.265	12.3	1	1	1	1	0	0	1	0	0	0	14	0	0	3	0	0	8	0
P45983	JNK	1	1	1	0	0	1	83.65007691	14.41654357	1	0.251	17.1	0.227	18.5	0	0	P05231	IL6	1	1	1	0	1	1	8.96	86.04387852	3.247143716	0.271	7.5	0.265	12.3	1	1	1	1	0	0	1	0	0	0	26	0	0	10	0	0	2	0
P53779	MAPK10	1	1	1	1	5.6	1	80.35888285	21.7462039	1	0.238	15.3	0.219	14.9	0	0	P05231	IL6	1	1	1	0	1	1	8.96	86.04387852	3.247143716	0.271	7.5	0.265	12.3	1	1	1	1	0	0	1	0	0	0	19	0	0	4	0	0	1	0
Q16539	p38	1	1	1	0	0	1	89.27592712	3.543171655	1	0.167	3.6	0.174	7.8	0	0	P05231	IL6	1	1	1	0	1	1	8.96	86.04387852	3.247143716	0.271	7.5	0.265	12.3	1	1	1	1	0	0	1	0	0	0	31	0	0	12	0	0	1	0
P27361	ERK1	1	1	1	1	6.07	1	89.25702258	6.258234519	1	0.204	6.6	0.209	11.9	0	0	P05231	IL6	1	1	1	0	1	1	8.96	86.04387852	3.247143716	0.271	7.5	0.265	12.3	1	1	1	1	0	0	1	0	0	0	29	0	0	22	0	0	3	0
P45984	MAPK9	1	1	1	0	0	1	82.50715338	15.13625592	1	0.243	16.5	0.223	16.3	0	0	P05231	IL6	1	1	1	0	1	1	8.96	86.04387852	3.247143716	0.271	7.5	0.265	12.3	1	1	1	1	0	0	1	0	0	0	23	0	0	8	0	0	1	0
P05412	c-JUN	1	1	1	0	0	1	62.21126752	38.22471012	1	0.577	63.7	0.458	28.7	0	0	P05231	IL6	1	1	1	0	1	1	8.96	86.04387852	3.247143716	0.271	7.5	0.265	12.3	1	1	1	1	0	0	1	0	0	0	27	0	0	3	0	0	2	0
P15018	LIF	0	1	1	0	0	1	87.63305374	11.74951582	1	0.144	0	0.133	1	0	0	P08887	IL6R	1	1	1	0	1	0	0	78.68593824	23.64287683	0.35	17.5	0.321	21.6	0	1	1	0	0	0	1	0	0	0	3	0	0	0	0	0	0	0
P13725	OSM	0	1	1	0	0	1	79.62907805	20.64128257	1	0.424	31.7	0.373	26.2	0	0	P08887	IL6R	1	1	1	0	1	0	0	78.68593824	23.64287683	0.35	17.5	0.321	21.6	0	1	1	0	0	0	1	0	0	0	5	0	0	0	0	0	0	0
Q05655	PRKCD	1	1	1	0	0	1	80.81630944	11.26812259	1	0.163	1.2	0.175	3.3	0	0	P08887	IL6R	1	1	1	0	1	0	0	78.68593824	23.64287683	0.35	17.5	0.321	21.6	1	1	1	1	0	0	1	0	0	0	20	0	0	6	0	0	16	0
P29353	SHC1	1	1	1	1	8.4	1	63.38228005	43.13236627	1	0.56	57.5	0.465	50.3	0	0	P08887	IL6R	1	1	1	0	1	0	0	78.68593824	23.64287683	0.35	17.5	0.321	21.6	1	1	1	1	0	0	1	0	0	0	28	0	0	1	0	0	2	0
P01116	KRAS	0	1	1	1	17.99	1	92.28097555	0.856954515	1	0.239	0	0.251	4.2	0	0	P23458	JAK1	1	1	1	1	0	0	0	86.15966112	7.129877071	0.227	5.3	0.206	4.9	0	1	1	0	0	0	1	0	0	0	63	0	0	4	0	0	8	0
P01111	RAS	1	1	1	1	6.35	1	92.2966779	3.167115903	1	0.234	0	0.248	4.8	0	0	P23458	JAK1	1	1	1	1	0	0	0	86.15966112	7.129877071	0.227	5.3	0.206	4.9	1	1	1	1	0	0	1	0	0	0	59	0	0	3	0	0	6	0
P07948	LYN	1	1	1	1	12.11	1	83.72669978	14.18525703	1	0.239	11.7	0.235	13.9	0	0	P23458	JAK1	1	1	1	1	0	0	0	86.15966112	7.129877071	0.227	5.3	0.206	4.9	1	1	1	1	0	0	1	0	0	0	44	0	0	11	0	0	2	0
P43405	SYK	1	1	1	0	0	1	84.33036462	12.01970443	1	0.277	11.3	0.244	13.4	0	0	P23458	JAK1	1	1	1	1	0	0	0	86.15966112	7.129877071	0.227	5.3	0.206	4.9	1	1	1	1	0	0	1	0	0	0	36	0	0	11	0	0	1	0
Q16539	p38	1	1	1	0	0	1	89.27592712	3.543171655	1	0.167	3.6	0.174	7.8	0	0	P23458	JAK1	1	1	1	1	0	0	0	86.15966112	7.129877071	0.227	5.3	0.206	4.9	1	1	1	1	0	0	1	0	0	0	37	0	0	2	0	0	6	0
P45983	JNK	1	1	1	0	0	1	83.65007691	14.41654357	1	0.251	17.1	0.227	18.5	0	0	P23458	JAK1	1	1	1	1	0	0	0	86.15966112	7.129877071	0.227	5.3	0.206	4.9	1	1	1	1	0	0	1	0	0	0	35	0	0	3	0	0	7	0
O75925	PIAS	1	1	1	0	0	1	69.17369138	41.30262113	1	0.344	19.7	0.295	21	0	0	P23458	JAK1	1	1	1	1	0	0	0	86.15966112	7.129877071	0.227	5.3	0.206	4.9	1	1	1	1	0	0	1	0	0	0	9	0	0	5	0	0	6	0
Q05655	PRKCD	1	1	1	0	0	1	80.81630944	11.26812259	1	0.163	1.2	0.175	3.3	0	0	P23458	JAK1	1	1	1	1	0	0	0	86.15966112	7.129877071	0.227	5.3	0.206	4.9	1	1	1	1	0	0	1	0	0	0	26	0	0	15	0	0	22	0
Q13233	MEKK	1	1	1	0	0	1	59.63260988	44.38465544	1	0.444	44	0.366	36	0	0	P23458	JAK1	1	1	1	1	0	0	0	86.15966112	7.129877071	0.227	5.3	0.206	4.9	1	1	1	1	0	0	1	0	0	0	14	0	0	0	0	0	0	0
P27361	ERK1	1	1	1	1	6.07	1	89.25702258	6.258234519	1	0.204	6.6	0.209	11.9	0	0	P23458	JAK1	1	1	1	1	0	0	0	86.15966112	7.129877071	0.227	5.3	0.206	4.9	1	1	1	1	0	0	1	0	0	0	49	0	0	9	0	0	9	0
P45984	MAPK9	1	1	1	0	0	1	82.50715338	15.13625592	1	0.243	16.5	0.223	16.3	0	0	P23458	JAK1	1	1	1	1	0	0	0	86.15966112	7.129877071	0.227	5.3	0.206	4.9	1	1	1	1	0	0	1	0	0	0	24	0	0	0	0	0	5	0
Q9Y6X2	PIAS3	0	1	1	0	0	1	70.75184756	38.01843318	1	0.365	25.2	0.325	27.2	0	0	P23458	JAK1	1	1	1	1	0	0	0	86.15966112	7.129877071	0.227	5.3	0.206	4.9	0	1	1	0	0	0	1	0	0	0	10	0	0	5	0	0	6	0
Q02156	PRKCE	1	1	1	0	0	1	79.6824625	16.59292035	1	0.25	15.7	0.236	16.7	0	0	P23458	JAK1	1	1	1	1	0	0	0	86.15966112	7.129877071	0.227	5.3	0.206	4.9	1	1	1	1	0	0	1	0	0	0	34	0	0	0	0	0	7	0
P18031	PTP1B	1	1	1	0	0	1	82.0306093	21.66856492	1	0.339	20.7	0.312	26.7	0	0	P23458	JAK1	1	1	1	1	0	0	0	86.15966112	7.129877071	0.227	5.3	0.206	4.9	1	1	1	1	0	0	1	0	0	0	31	0	0	1	0	0	3	0
P41159	LEP	1	1	1	0	0	1	80.44427897	0	1	0.109	0	0.137	3	0	0	O60674	JAK2	1	1	1	1	0	0	0	87.78213107	5.722367276	0.19	1.1	0.19	2.1	1	1	1	1	0	0	1	0	0	0	34	0	0	30	0	0	1	0
P06239	LCK	1	1	1	1	7.07	1	84.33331453	11.2035225	1	0.261	3.1	0.242	3.9	0	0	O60674	JAK2	1	1	1	1	0	0	0	87.78213107	5.722367276	0.19	1.1	0.19	2.1	1	1	1	1	0	0	1	0	0	0	62	0	0	24	0	0	8	0
P42702	LIFR	0	1	1	0	0	1	73.9403606	24.4947175	1	0.277	16	0.248	12.7	0	0	O60674	JAK2	1	1	1	1	0	0	0	87.78213107	5.722367276	0.19	1.1	0.19	2.1	0	1	1	0	0	0	1	0	0	0	42	0	0	7	0	0	0	0
Q07889	SOS1	1	1	1	1	15.23	1	76.87428773	22.81191806	1	0.366	25.3	0.329	23.9	0	0	O60674	JAK2	1	1	1	1	0	0	0	87.78213107	5.722367276	0.19	1.1	0.19	2.1	1	1	1	1	0	0	1	0	0	0	57	0	0	9	0	0	4	0
P35228	NOS2	0	1	1	0	0	1	85.50820896	8.830859248	1	0.252	7.8	0.234	7.5	0	0	O60674	JAK2	1	1	1	1	0	0	0	87.78213107	5.722367276	0.19	1.1	0.19	2.1	0	1	1	0	0	0	1	0	0	0	15	0	0	8	0	0	0	0
P25963	NFKBIA	1	1	1	1	34.07	1	82.58329724	15.28611445	1	0.347	27.4	0.318	34.7	0	0	O60674	JAK2	1	1	1	1	0	0	0	87.78213107	5.722367276	0.19	1.1	0.19	2.1	1	1	1	1	0	0	1	0	0	0	20	0	0	0	0	0	0	0
Q05655	PRKCD	1	1	1	0	0	1	80.81630944	11.26812259	1	0.163	1.2	0.175	3.3	0	0	O60674	JAK2	1	1	1	1	0	0	0	87.78213107	5.722367276	0.19	1.1	0.19	2.1	1	1	1	1	0	0	1	0	0	0	41	0	0	21	0	0	7	0
Q05397	PTK2	1	1	1	1	1.81	1	75.09044763	24.89854381	1	0.352	31	0.303	21.2	0	0	O60674	JAK2	1	1	1	1	0	0	0	87.78213107	5.722367276	0.19	1.1	0.19	2.1	1	1	1	1	0	0	1	0	0	0	55	0	0	7	0	0	3	0
O75886	STAM2	0	1	1	0	0	1	69.85050471	37.35913768	1	0.434	39.4	0.363	29.3	0	0	O60674	JAK2	1	1	1	1	0	0	0	87.78213107	5.722367276	0.19	1.1	0.19	2.1	0	1	1	0	0	0	1	0	0	0	6	0	0	0	0	0	0	0
O43609	SPRY	1	1	1	0	0	1	61.61949588	46.39344262	1	0.383	51.1	0.339	42.3	0	0	O60674	JAK2	1	1	1	1	0	0	0	87.78213107	5.722367276	0.19	1.1	0.19	2.1	1	1	1	1	0	0	1	0	0	0	9	0	0	3	0	0	6	0
P29353	SHC1	1	1	1	1	8.4	1	63.38228005	43.13236627	1	0.56	57.5	0.465	50.3	0	0	O60674	JAK2	1	1	1	1	0	0	0	87.78213107	5.722367276	0.19	1.1	0.19	2.1	1	1	1	1	0	0	1	0	0	0	79	0	0	36	0	0	3	0
P07948	LYN	1	1	1	1	12.11	1	83.72669978	14.18525703	1	0.239	11.7	0.235	13.9	0	0	O60674	JAK2	1	1	1	1	0	0	0	87.78213107	5.722367276	0.19	1.1	0.19	2.1	1	1	1	1	0	0	1	0	0	0	68	0	0	23	0	0	3	0
P43405	SYK	1	1	1	0	0	1	84.33036462	12.01970443	1	0.277	11.3	0.244	13.4	0	0	O60674	JAK2	1	1	1	1	0	0	0	87.78213107	5.722367276	0.19	1.1	0.19	2.1	1	1	1	1	0	0	1	0	0	0	50	0	0	17	0	0	1	0
P49023	PXN	1	1	1	1	10.15	1	65.84378484	40.16791869	1	0.448	55.8	0.376	45.7	0	0	O60674	JAK2	1	1	1	1	0	0	0	87.78213107	5.722367276	0.19	1.1	0.19	2.1	1	1	1	1	0	0	1	0	0	0	33	0	0	1	0	0	4	0
P52630	STAT2	1	1	1	1	6.23	1	78.61446502	18.76450116	1	0.263	9	0.238	7.3	0	0	O60674	JAK2	1	1	1	1	0	0	0	87.78213107	5.722367276	0.19	1.1	0.19	2.1	1	1	1	1	0	0	1	0	0	0	36	0	0	15	0	0	8	0
P17706	PTPN2	0	1	1	0	0	1	86.09253327	10.18491341	1	0.285	12.5	0.274	20.5	0	0	O60674	JAK2	1	1	1	1	0	0	0	87.78213107	5.722367276	0.19	1.1	0.19	2.1	0	1	1	0	0	0	1	0	0	0	15	0	0	0	0	0	11	0
Q04206	RELA	1	1	1	1	22.5	1	73.45657619	31.14676734	1	0.518	53.9	0.426	37.4	0	0	O60674	JAK2	1	1	1	1	0	0	0	87.78213107	5.722367276	0.19	1.1	0.19	2.1	1	1	1	1	0	0	1	0	0	0	63	0	0	33	0	0	1	0
Q13233	MEKK	1	1	1	0	0	1	59.63260988	44.38465544	1	0.444	44	0.366	36	0	0	O60674	JAK2	1	1	1	1	0	0	0	87.78213107	5.722367276	0.19	1.1	0.19	2.1	1	1	1	1	0	0	1	0	0	0	17	0	0	0	0	0	0	0
P60484	PTEN	1	1	1	1	18.61	1	83.9721366	15.94944327	1	0.254	14.1	0.243	13.4	0	0	O60674	JAK2	1	1	1	1	0	0	0	87.78213107	5.722367276	0.19	1.1	0.19	2.1	1	1	1	1	0	0	1	0	0	0	15	0	0	0	0	0	7	0
O14508	SOCS2	0	1	1	0	0	1	83.098993	14.75304682	1	0.296	17.2	0.303	20.7	0	0	O60674	JAK2	1	1	1	1	0	0	0	87.78213107	5.722367276	0.19	1.1	0.19	2.1	0	1	1	0	0	0	1	0	0	0	14	0	0	5	0	0	5	0
P42224	STAT1	1	1	1	1	5.47	1	88.26073848	6.050748211	1	0.251	6.8	0.237	6.9	0	0	P52333	JAK3	1	1	1	1	0	0	0	86.72970347	6.681058971	0.183	1.8	0.195	3.4	1	1	1	1	0	0	1	0	0	0	49	0	0	15	0	0	4	0
P06239	LCK	1	1	1	1	7.07	1	84.33331453	11.2035225	1	0.261	3.1	0.242	3.9	0	0	P52333	JAK3	1	1	1	1	0	0	0	86.72970347	6.681058971	0.183	1.8	0.195	3.4	1	1	1	1	0	0	1	0	0	0	42	0	0	4	0	0	40	0
Q16539	p38	1	1	1	0	0	1	89.27592712	3.543171655	1	0.167	3.6	0.174	7.8	0	0	P52333	JAK3	1	1	1	1	0	0	0	86.72970347	6.681058971	0.183	1.8	0.195	3.4	1	1	1	1	0	0	1	0	0	0	25	0	0	1	0	0	6	0
P45983	JNK	1	1	1	0	0	1	83.65007691	14.41654357	1	0.251	17.1	0.227	18.5	0	0	P52333	JAK3	1	1	1	1	0	0	0	86.72970347	6.681058971	0.183	1.8	0.195	3.4	1	1	1	1	0	0	1	0	0	0	24	0	0	1	0	0	6	0
P45984	MAPK9	1	1	1	0	0	1	82.50715338	15.13625592	1	0.243	16.5	0.223	16.3	0	0	P52333	JAK3	1	1	1	1	0	0	0	86.72970347	6.681058971	0.183	1.8	0.195	3.4	1	1	1	1	0	0	1	0	0	0	18	0	0	1	0	0	5	0
Q02156	PRKCE	1	1	1	0	0	1	79.6824625	16.59292035	1	0.25	15.7	0.236	16.7	0	0	P52333	JAK3	1	1	1	1	0	0	0	86.72970347	6.681058971	0.183	1.8	0.195	3.4	1	1	1	1	0	0	1	0	0	0	26	0	0	0	0	0	8	0
O14508	SOCS2	0	1	1	0	0	1	83.098993	14.75304682	1	0.296	17.2	0.303	20.7	0	0	P52333	JAK3	1	1	1	1	0	0	0	86.72970347	6.681058971	0.183	1.8	0.195	3.4	0	1	1	0	0	0	1	0	0	0	7	0	0	6	0	0	3	0
P42338	p110Ia	1	1	1	0	0	1	86.78984016	4.135294799	1	0.133	0.8	0.136	1.4	0	0	P35968	KDR	1	1	1	1	1	0	0	72.17869777	24.19430612	0.261	10.3	0.235	9.1	1	1	1	1	0	0	1	0	0	0	23	0	0	6	0	0	2	0
P17612	PKA	1	1	1	0	0	1	95.82370125	0.661559889	1	0.157	2.3	0.184	4.6	0	0	P35968	KDR	1	1	1	1	1	0	0	72.17869777	24.19430612	0.261	10.3	0.235	9.1	1	1	1	1	0	0	1	0	0	0	15	0	0	4	0	0	1	0
P12931	SRC	1	1	1	1	15.67	1	84.51330313	13.78737542	1	0.309	15.5	0.275	13.6	0	0	P35968	KDR	1	1	1	1	1	0	0	72.17869777	24.19430612	0.261	10.3	0.235	9.1	1	1	1	1	0	0	1	0	0	0	56	0	0	32	0	0	2	0
Q14289	PTK	1	1	1	0	0	1	76.74168733	20.6247694	1	0.27	15.2	0.242	15.2	0	0	P35968	KDR	1	1	1	1	1	0	0	72.17869777	24.19430612	0.261	10.3	0.235	9.1	1	1	1	1	0	0	1	0	0	0	23	0	0	10	0	0	0	0
Q06124	PTPN11	1	1	1	0	0	1	86.22193232	10.33040569	1	0.375	14.5	0.331	17.4	0	0	P35968	KDR	1	1	1	1	1	0	0	72.17869777	24.19430612	0.261	10.3	0.235	9.1	1	1	1	1	0	0	1	0	0	0	24	0	0	3	0	0	12	0
P49023	PXN	1	1	1	1	10.15	1	65.84378484	40.16791869	1	0.448	55.8	0.376	45.7	0	0	P35968	KDR	1	1	1	1	1	0	0	72.17869777	24.19430612	0.261	10.3	0.235	9.1	1	1	1	1	0	0	1	0	0	0	24	0	0	1	0	0	1	0
P21583	KITLG	0	1	1	1	9.89	1	72.42966824	17.69585253	1	0.219	11.7	0.216	11.7	0	0	P10721	KIT	1	1	1	1	0	1	2.25	78.83606221	15.53398058	0.194	2.7	0.188	4.3	0	1	1	0	0	0	1	0	0	0	36	0	0	1	0	0	0	0
P42336	PI3K	1	1	1	0	0	1	92.61457815	1.100664985	1	0.137	1.6	0.137	2.2	0	0	P10721	KIT	1	1	1	1	0	1	2.25	78.83606221	15.53398058	0.194	2.7	0.188	4.3	1	1	1	1	0	0	1	0	0	0	38	0	0	3	0	0	0	0
P42338	p110Ia	1	1	1	0	0	1	86.78984016	4.135294799	1	0.133	0.8	0.136	1.4	0	0	P10721	KIT	1	1	1	1	0	1	2.25	78.83606221	15.53398058	0.194	2.7	0.188	4.3	1	1	1	1	0	0	1	0	0	0	20	0	0	1	0	0	0	0
Q01970	PLCB3	0	1	1	1	36.87	1	83.63035973	15.70637687	1	0.429	36.8	0.361	25	0	0	P10721	KIT	1	1	1	1	0	1	2.25	78.83606221	15.53398058	0.194	2.7	0.188	4.3	0	1	1	0	0	0	1	0	0	0	4	0	0	1	0	0	0	0
P29353	SHC1	1	1	1	1	8.4	1	63.38228005	43.13236627	1	0.56	57.5	0.465	50.3	0	0	P10721	KIT	1	1	1	1	0	1	2.25	78.83606221	15.53398058	0.194	2.7	0.188	4.3	1	1	1	1	0	0	1	0	0	0	25	0	0	3	0	0	5	0
P01116	KRAS	0	1	1	1	17.99	1	92.28097555	0.856954515	1	0.239	0	0.251	4.2	0	0	P10721	KIT	1	1	1	1	0	1	2.25	78.83606221	15.53398058	0.194	2.7	0.188	4.3	0	1	1	0	0	0	1	0	0	0	49	0	0	0	0	0	0	0
P01111	RAS	1	1	1	1	6.35	1	92.2966779	3.167115903	1	0.234	0	0.248	4.8	0	0	P10721	KIT	1	1	1	1	0	1	2.25	78.83606221	15.53398058	0.194	2.7	0.188	4.3	1	1	1	1	0	0	1	0	0	0	49	0	0	0	0	0	0	0
P07948	LYN	1	1	1	1	12.11	1	83.72669978	14.18525703	1	0.239	11.7	0.235	13.9	0	0	P10721	KIT	1	1	1	1	0	1	2.25	78.83606221	15.53398058	0.194	2.7	0.188	4.3	1	1	1	1	0	0	1	0	0	0	32	0	0	3	0	0	0	0
O15524	SOCS1	0	1	1	0	0	1	84.56737362	6.626506024	1	0.332	25.1	0.297	25.6	0	0	P10721	KIT	1	1	1	1	0	1	2.25	78.83606221	15.53398058	0.194	2.7	0.188	4.3	0	1	1	0	0	0	1	0	0	0	9	0	0	1	0	0	6	0
P40763	STAT3	1	1	1	1	4.42	1	85.76562598	9.204141055	1	0.254	9.6	0.233	10.8	0	0	P10721	KIT	1	1	1	1	0	1	2.25	78.83606221	15.53398058	0.194	2.7	0.188	4.3	1	1	1	1	0	0	1	0	0	0	25	0	0	10	0	0	5	0
P51692	STAT5B	1	1	1	0	0	1	85.69874458	10.32685931	1	0.263	8.5	0.231	5.8	0	0	P10721	KIT	1	1	1	1	0	1	2.25	78.83606221	15.53398058	0.194	2.7	0.188	4.3	1	1	1	1	0	0	1	0	0	0	8	0	0	3	0	0	1	0
P01135	TGFA	0	1	1	0	0	1	66.88684707	20.96365173	1	0.034	0	0.072	2.5	0	0	P10721	KIT	1	1	1	1	0	1	2.25	78.83606221	15.53398058	0.194	2.7	0.188	4.3	0	1	1	0	0	0	1	0	0	0	10	0	0	0	0	0	0	0
P42680	TEC	1	1	1	0	0	1	85.88542197	5.90847654	1	0.213	4.6	0.203	5.9	0	0	P10721	KIT	1	1	1	1	0	1	2.25	78.83606221	15.53398058	0.194	2.7	0.188	4.3	1	1	1	1	0	0	1	0	0	0	7	0	0	0	0	0	0	0
P45983	JNK	1	1	1	0	0	1	83.65007691	14.41654357	1	0.251	17.1	0.227	18.5	0	0	P10721	KIT	1	1	1	1	0	1	2.25	78.83606221	15.53398058	0.194	2.7	0.188	4.3	1	1	1	1	0	0	1	0	0	0	18	0	0	1	0	0	1	0
Q01970	PLCB3	0	1	1	1	36.87	1	83.63035973	15.70637687	1	0.429	36.8	0.361	25	0	0	P08581	MET	1	1	1	1	1	1	1.44	79.58763195	13.14850398	0.169	0.2	0.153	2.9	0	1	1	0	0	0	1	0	0	0	3	0	0	0	0	0	0	0
P19174	PLCG1	1	1	1	0	0	1	83.34171031	11.14722753	1	0.261	5.7	0.244	8.4	0	0	P08581	MET	1	1	1	1	1	1	1.44	79.58763195	13.14850398	0.169	0.2	0.153	2.9	1	1	1	1	0	0	1	0	0	0	27	0	0	0	0	0	1	0
P29353	SHC1	1	1	1	1	8.4	1	63.38228005	43.13236627	1	0.56	57.5	0.465	50.3	0	0	P08581	MET	1	1	1	1	1	1	1.44	79.58763195	13.14850398	0.169	0.2	0.153	2.9	1	1	1	1	0	0	1	0	0	0	28	0	0	5	0	0	3	0
P27986	PIK3R1	1	1	1	1	1.93	1	83.78741892	8.111318513	1	0.347	13.4	0.289	15.6	0	0	P08581	MET	1	1	1	1	1	1	1.44	79.58763195	13.14850398	0.169	0.2	0.153	2.9	1	1	1	1	0	0	1	0	0	0	56	0	0	3	0	0	6	0
P12931	SRC	1	1	1	1	15.67	1	84.51330313	13.78737542	1	0.309	15.5	0.275	13.6	0	0	P08581	MET	1	1	1	1	1	1	1.44	79.58763195	13.14850398	0.169	0.2	0.153	2.9	1	1	1	1	0	0	1	0	0	0	60	0	0	19	0	0	2	0
Q92574	TSC1	1	1	1	1	1.29	1	63.41743958	41.74352218	1	0.488	49.2	0.401	39.3	0	0	P42345	MTOR	1	1	1	1	0	1	9.14	77.48096314	9.55291566	0.203	5.5	0.177	5.1	1	1	1	1	0	0	1	0	0	0	6	0	0	0	0	0	2	0
P49815	TSC2	1	1	1	0	0	1	69.37145672	29.26241135	1	0.284	23.5	0.25	21	0	0	P42345	MTOR	1	1	1	1	0	1	9.14	77.48096314	9.55291566	0.203	5.5	0.177	5.1	1	1	1	1	0	0	1	0	0	0	8	0	0	2	0	0	2	0
Q9HB90	RRAGC	0	1	1	0	0	1	70.53048229	20.41144327	1	0.18	6	0.208	13.8	0	0	P42345	MTOR	1	1	1	1	0	1	9.14	77.48096314	9.55291566	0.203	5.5	0.177	5.1	0	1	1	0	0	0	1	0	0	0	11	0	0	1	0	0	1	0
Q9NQL2	RRAGD	0	1	1	0	0	1	76.71401067	16.85883453	1	0.231	15	0.248	18.8	0	0	P42345	MTOR	1	1	1	1	0	1	9.14	77.48096314	9.55291566	0.203	5.5	0.177	5.1	0	1	1	0	0	0	1	0	0	0	11	0	0	1	0	0	1	0
O14543	SOCS3	1	1	1	0	0	1	71.37089304	18.31711505	1	0.432	20.9	0.378	24.4	0	0	P42345	MTOR	1	1	1	1	0	1	9.14	77.48096314	9.55291566	0.203	5.5	0.177	5.1	1	1	1	1	0	0	1	0	0	0	7	0	0	1	0	0	3	0
P05771	PRKCB	1	1	1	0	0	1	86.54034447	8.017033883	1	0.248	14.8	0.238	15.6	0	0	P42345	MTOR	1	1	1	1	0	1	9.14	77.48096314	9.55291566	0.203	5.5	0.177	5.1	1	1	1	1	0	0	1	0	0	0	13	0	0	4	0	0	0	0
Q8TDY2	RB1CC1	0	1	1	1	5.9	1	72.83291124	18.79681648	1	0.324	19.3	0.272	13.7	0	0	P42345	MTOR	1	1	1	1	0	1	9.14	77.48096314	9.55291566	0.203	5.5	0.177	5.1	0	1	1	0	0	0	1	0	0	0	4	0	0	0	0	0	0	0
Q07889	SOS1	1	1	1	1	15.23	1	76.87428773	22.81191806	1	0.366	25.3	0.329	23.9	0	0	P16234	PDGFRA	1	1	1	1	1	0	0	73.4248023	20.43372376	0.238	9.4	0.219	8.3	1	1	1	1	0	0	1	0	0	0	30	0	0	0	0	0	4	0
P27986	PIK3R1	1	1	1	1	1.93	1	83.78741892	8.111318513	1	0.347	13.4	0.289	15.6	0	0	P16234	PDGFRA	1	1	1	1	1	0	0	73.4248023	20.43372376	0.238	9.4	0.219	8.3	1	1	1	1	0	0	1	0	0	0	51	0	0	1	0	0	0	0
Q06124	PTPN11	1	1	1	0	0	1	86.22193232	10.33040569	1	0.375	14.5	0.331	17.4	0	0	P16234	PDGFRA	1	1	1	1	1	0	0	73.4248023	20.43372376	0.238	9.4	0.219	8.3	1	1	1	1	0	0	1	0	0	0	31	0	0	7	0	0	13	0
Q05209	PTPN12	1	1	1	0	0	1	62.84655795	53.37423313	1	0.514	59	0.426	44.4	1	0	P16234	PDGFRA	1	1	1	1	1	0	0	73.4248023	20.43372376	0.238	9.4	0.219	8.3	1	1	1	1	0	0	1	0	0	0	3	0	0	0	0	0	1	0
P29353	SHC1	1	1	1	1	8.4	1	63.38228005	43.13236627	1	0.56	57.5	0.465	50.3	0	0	P16234	PDGFRA	1	1	1	1	1	0	0	73.4248023	20.43372376	0.238	9.4	0.219	8.3	1	1	1	1	0	0	1	0	0	0	39	0	0	2	0	0	6	0
P20936	RASGAP	1	1	1	0	0	1	78.11711106	15.40903541	1	0.248	8.2	0.225	6.9	0	0	P16234	PDGFRA	1	1	1	1	1	0	0	73.4248023	20.43372376	0.238	9.4	0.219	8.3	1	1	1	1	0	0	1	0	0	0	19	0	0	1	0	0	7	0
P01135	TGFA	0	1	1	0	0	1	66.88684707	20.96365173	1	0.034	0	0.072	2.5	0	0	P16234	PDGFRA	1	1	1	1	1	0	0	73.4248023	20.43372376	0.238	9.4	0.219	8.3	0	1	1	0	0	0	1	0	0	0	11	0	0	1	0	0	0	0
Q07889	SOS1	1	1	1	1	15.23	1	76.87428773	22.81191806	1	0.366	25.3	0.329	23.9	0	0	P09619	PDGFRB	1	1	1	1	0	0	0	73.51148009	21.66131253	0.276	13.4	0.253	13.3	1	1	1	1	0	0	1	0	0	0	40	0	0	1	0	0	5	0
P27986	PIK3R1	1	1	1	1	1.93	1	83.78741892	8.111318513	1	0.347	13.4	0.289	15.6	0	0	P09619	PDGFRB	1	1	1	1	0	0	0	73.51148009	21.66131253	0.276	13.4	0.253	13.3	1	1	1	1	0	0	1	0	0	0	61	0	0	3	0	0	2	0
Q05209	PTPN12	1	1	1	0	0	1	62.84655795	53.37423313	1	0.514	59	0.426	44.4	1	0	P09619	PDGFRB	1	1	1	1	0	0	0	73.51148009	21.66131253	0.276	13.4	0.253	13.3	1	1	1	1	0	0	1	0	0	0	4	0	0	0	0	0	3	0
P40763	STAT3	1	1	1	1	4.42	1	85.76562598	9.204141055	1	0.254	9.6	0.233	10.8	0	0	P09619	PDGFRB	1	1	1	1	0	0	0	73.51148009	21.66131253	0.276	13.4	0.253	13.3	1	1	1	1	0	0	1	0	0	0	53	0	0	21	0	0	7	0
P42229	STAT5A	1	1	1	0	0	1	85.87160865	11.04678454	1	0.249	6.5	0.216	5.4	0	0	P09619	PDGFRB	1	1	1	1	0	0	0	73.51148009	21.66131253	0.276	13.4	0.253	13.3	1	1	1	1	0	0	1	0	0	0	37	0	0	8	0	0	2	0
P51692	STAT5B	1	1	1	0	0	1	85.69874458	10.32685931	1	0.263	8.5	0.231	5.8	0	0	P09619	PDGFRB	1	1	1	1	0	0	0	73.51148009	21.66131253	0.276	13.4	0.253	13.3	1	1	1	1	0	0	1	0	0	0	23	0	0	8	0	0	1	0
P42224	STAT1	1	1	1	1	5.47	1	88.26073848	6.050748211	1	0.251	6.8	0.237	6.9	0	0	P09619	PDGFRB	1	1	1	1	0	0	0	73.51148009	21.66131253	0.276	13.4	0.253	13.3	1	1	1	1	0	0	1	0	0	0	47	0	0	18	0	0	2	0
P63000	RAC1	1	1	1	1	7.29	1	93.69618852	0.597609562	1	0.162	0	0.168	3.6	0	0	P09619	PDGFRB	1	1	1	1	0	0	0	73.51148009	21.66131253	0.276	13.4	0.253	13.3	1	1	1	1	0	0	1	0	0	0	49	0	0	30	0	0	0	0
P01135	TGFA	0	1	1	0	0	1	66.88684707	20.96365173	1	0.034	0	0.072	2.5	0	0	P09619	PDGFRB	1	1	1	1	0	0	0	73.51148009	21.66131253	0.276	13.4	0.253	13.3	0	1	1	0	0	0	1	0	0	0	12	0	0	1	0	0	0	0
Q05397	PTK2	1	1	1	1	1.81	1	75.09044763	24.89854381	1	0.352	31	0.303	21.2	0	0	O00329	PIK3CD	0	1	1	1	0	0	0	87.98496187	4.20438304	0.166	2.9	0.165	5.2	0	1	1	0	0	0	1	0	0	0	51	0	0	23	0	0	4	0
P20936	RASGAP	1	1	1	0	0	1	78.11711106	15.40903541	1	0.248	8.2	0.225	6.9	0	0	P04049	RAF1	1	1	1	1	0	1	4.17	68.68401773	33.80116959	0.293	20.7	0.28	22.2	1	1	1	1	0	0	1	0	0	0	18	0	0	3	0	0	14	0
P10301	RRAS	0	1	1	0	0	1	86.78410503	6.348246675	1	0.371	23.9	0.35	26.6	0	0	P04049	RAF1	1	1	1	1	0	1	4.17	68.68401773	33.80116959	0.293	20.7	0.28	22.2	0	1	1	0	0	0	1	0	0	0	23	0	0	0	0	0	2	0
P12931	SRC	1	1	1	1	15.67	1	84.51330313	13.78737542	1	0.309	15.5	0.275	13.6	0	0	P07949	RET	0	1	1	1	0	0	0	79.44205719	18.04347826	0.205	3.8	0.187	3.1	0	1	1	0	0	0	1	0	0	0	21	0	0	10	0	0	1	0
P05231	IL6	1	1	1	1	8.96	1	86.04387852	3.247143716	1	0.271	7.5	0.265	12.3	0	1	O60674	JAK2	1	1	1	1	0	0	0	87.78213107	5.722367276	0.19	1.1	0.19	2.1	1	1	1	1	0	0	1	0	0	0	46	0	0	31	0	0	3	0
Q9UM73	ALK	0	1	1	0	0	1	67.27646614	28.49883036	1	0.332	19.7	0.289	14.2	0	1	P23458	JAK1	1	1	1	1	0	0	0	86.15966112	7.129877071	0.227	5.3	0.206	4.9	0	1	1	0	0	0	1	0	0	0	13	0	0	2	0	0	1	0
Q9UM73	ALK	0	1	1	0	0	1	67.27646614	28.49883036	1	0.332	19.7	0.289	14.2	0	1	O60674	JAK2	1	1	1	1	0	0	0	87.78213107	5.722367276	0.19	1.1	0.19	2.1	0	1	1	0	0	0	1	0	0	0	15	0	0	3	0	0	0	0
Q9UM73	ALK	0	1	1	0	0	1	67.27646614	28.49883036	1	0.332	19.7	0.289	14.2	0	1	P52333	JAK3	1	1	1	1	0	0	0	86.72970347	6.681058971	0.183	1.8	0.195	3.4	0	1	1	0	0	0	1	0	0	0	12	0	0	2	0	0	1	0
P10415	BCL2	1	1	1	1	11.72	1	75.53412714	20.3125	1	0.287	24.7	0.269	21.3	0	1	O60674	JAK2	1	1	1	1	0	0	0	87.78213107	5.722367276	0.19	1.1	0.19	2.1	1	1	1	1	0	0	1	0	0	0	17	0	0	0	0	0	3	0
P15056	BRAF	1	1	1	1	4.44	1	68.03876342	35.93328841	1	0.352	28.6	0.327	26.5	0	1	P04049	RAF1	1	1	1	1	0	1	4.17	68.68401773	33.80116959	0.293	20.7	0.28	22.2	1	1	1	1	0	0	1	0	0	0	52	0	0	6	0	0	2	0
Q06187	BTK	1	1	1	0	0	1	84.98775136	6.557377049	1	0.246	10.5	0.224	9.9	0	1	O60674	JAK2	1	1	1	1	0	0	0	87.78213107	5.722367276	0.19	1.1	0.19	2.1	1	1	1	1	0	0	1	0	0	0	27	0	0	4	0	0	2	0
P15391	CD19	1	1	1	1	2.7	1	63.28155888	42.96003717	1	0.494	47.7	0.457	46.4	0	1	O00329	PIK3CD	0	1	1	1	0	0	0	87.98496187	4.20438304	0.166	2.9	0.165	5.2	0	1	1	0	0	0	1	0	0	0	10	0	0	0	0	0	0	0
P00533	EGFR	1	1	1	1	3.39	1	76.5209094	21.24148211	1	0.211	11.1	0.181	8.9	0	1	O00329	PIK3CD	0	1	1	1	0	0	0	87.98496187	4.20438304	0.166	2.9	0.165	5.2	0	1	1	0	0	0	1	0	0	0	55	0	0	4	0	0	3	0
P00533	EGFR	1	1	1	1	3.39	1	76.5209094	21.24148211	1	0.211	11.1	0.181	8.9	0	1	P52333	JAK3	1	1	1	1	0	0	0	86.72970347	6.681058971	0.183	1.8	0.195	3.4	1	1	1	1	0	0	1	0	0	0	54	0	0	8	0	0	3	0
P00533	EGFR	1	1	1	1	3.39	1	76.5209094	21.24148211	1	0.211	11.1	0.181	8.9	0	1	P23458	JAK1	1	1	1	1	0	0	0	86.15966112	7.129877071	0.227	5.3	0.206	4.9	1	1	1	1	0	0	1	0	0	0	71	0	0	15	0	0	4	0
P00533	EGFR	1	1	1	1	3.39	1	76.5209094	21.24148211	1	0.211	11.1	0.181	8.9	0	1	P42345	MTOR	1	1	1	1	0	1	9.14	77.48096314	9.55291566	0.203	5.5	0.177	5.1	1	1	1	1	0	0	1	0	0	0	26	0	0	4	0	0	1	0
P00533	EGFR	1	1	1	1	3.39	1	76.5209094	21.24148211	1	0.211	11.1	0.181	8.9	0	1	P15692	VEGFA	1	1	1	0	1	0	0	78.4114064	11.73036093	0.484	47.8	0.415	47.6	1	1	1	1	0	0	1	0	0	0	28	0	0	11	0	0	2	0
P04626	ERBB2	1	1	1	1	21.35	1	74.90918221	23.36197081	1	0.262	18.2	0.22	17.5	0	1	O00329	PIK3CD	0	1	1	1	0	0	0	87.98496187	4.20438304	0.166	2.9	0.165	5.2	0	1	1	0	0	0	1	0	0	0	45	0	0	3	0	0	3	0
P04626	ERBB2	1	1	1	1	21.35	1	74.90918221	23.36197081	1	0.262	18.2	0.22	17.5	0	1	P23458	JAK1	1	1	1	1	0	0	0	86.15966112	7.129877071	0.227	5.3	0.206	4.9	1	1	1	1	0	0	1	0	0	0	34	0	0	2	0	0	1	0
P04626	ERBB2	1	1	1	1	21.35	1	74.90918221	23.36197081	1	0.262	18.2	0.22	17.5	0	1	O60674	JAK2	1	1	1	1	0	0	0	87.78213107	5.722367276	0.19	1.1	0.19	2.1	1	1	1	1	0	0	1	0	0	0	51	0	0	5	0	0	2	0
P22607	FGFR3	1	1	1	0	0	1	75.36963815	21.49926984	1	0.331	16	0.294	14.5	0	1	P23458	JAK1	1	1	1	1	0	0	0	86.15966112	7.129877071	0.227	5.3	0.206	4.9	1	1	1	1	0	0	1	0	0	0	22	0	0	2	0	0	0	0
P22607	FGFR3	1	1	1	0	0	1	75.36963815	21.49926984	1	0.331	16	0.294	14.5	0	1	O60674	JAK2	1	1	1	1	0	0	0	87.78213107	5.722367276	0.19	1.1	0.19	2.1	1	1	1	1	0	0	1	0	0	0	34	0	0	2	0	0	0	0
P22607	FGFR3	1	1	1	0	0	1	75.36963815	21.49926984	1	0.331	16	0.294	14.5	0	1	P15692	VEGFA	1	1	1	0	1	0	0	78.4114064	11.73036093	0.484	47.8	0.415	47.6	1	1	1	1	0	0	1	0	0	0	10	0	0	4	0	0	0	0
P60568	IL2	1	1	1	0	0	1	84.44566116	4.541768045	1	0.125	0	0.14	2.6	0	1	P23458	JAK1	1	1	1	1	0	0	0	86.15966112	7.129877071	0.227	5.3	0.206	4.9	1	1	1	1	0	0	1	0	0	0	59	0	0	30	0	0	57	0
P60568	IL2	1	1	1	0	0	1	84.44566116	4.541768045	1	0.125	0	0.14	2.6	0	1	P52333	JAK3	1	1	1	1	0	0	0	86.72970347	6.681058971	0.183	1.8	0.195	3.4	1	1	1	1	0	0	1	0	0	0	52	0	0	28	0	0	50	0
P05231	IL6	1	1	1	1	8.96	1	86.04387852	3.247143716	1	0.271	7.5	0.265	12.3	0	1	P23458	JAK1	1	1	1	1	0	0	0	86.15966112	7.129877071	0.227	5.3	0.206	4.9	1	1	1	1	0	0	1	0	0	0	53	0	0	28	0	0	6	0
P08887	IL6R	1	1	1	0	0	1	78.68593824	23.64287683	1	0.35	17.5	0.321	21.6	0	1	P23458	JAK1	1	1	1	1	0	0	0	86.15966112	7.129877071	0.227	5.3	0.206	4.9	1	1	1	1	0	0	1	0	0	0	54	0	0	2	0	0	4	0
P23458	JAK1	1	1	1	0	0	1	86.15966112	7.129877071	1	0.227	5.3	0.206	4.9	0	1	P09619	PDGFRB	1	1	1	1	0	0	0	73.51148009	21.66131253	0.276	13.4	0.253	13.3	1	1	1	1	0	0	1	0	0	0	58	0	0	5	0	0	3	0
P23458	JAK1	1	1	1	0	0	1	86.15966112	7.129877071	1	0.227	5.3	0.206	4.9	0	1	P35968	KDR	1	1	1	1	1	0	0	72.17869777	24.19430612	0.261	10.3	0.235	9.1	1	1	1	1	0	0	1	0	0	0	18	0	0	2	0	0	1	0
P23458	JAK1	1	1	1	0	0	1	86.15966112	7.129877071	1	0.227	5.3	0.206	4.9	0	1	P08581	MET	1	1	1	1	1	1	1.44	79.58763195	13.14850398	0.169	0.2	0.153	2.9	1	1	1	1	0	0	1	0	0	0	26	0	0	4	0	0	1	0
O60674	JAK2	1	1	1	0	0	1	87.78213107	5.722367276	1	0.19	1.1	0.19	2.1	0	1	P08581	MET	1	1	1	1	1	1	1.44	79.58763195	13.14850398	0.169	0.2	0.153	2.9	1	1	1	1	0	0	1	0	0	0	44	0	0	4	0	0	2	0
O60674	JAK2	1	1	1	0	0	1	87.78213107	5.722367276	1	0.19	1.1	0.19	2.1	0	1	P09619	PDGFRB	1	1	1	1	0	0	0	73.51148009	21.66131253	0.276	13.4	0.253	13.3	1	1	1	1	0	0	1	0	0	0	74	0	0	9	0	0	2	0
O60674	JAK2	1	1	1	0	0	1	87.78213107	5.722367276	1	0.19	1.1	0.19	2.1	0	1	P35968	KDR	1	1	1	1	1	0	0	72.17869777	24.19430612	0.261	10.3	0.235	9.1	1	1	1	1	0	0	1	0	0	0	37	0	0	2	0	0	2	0
O60674	JAK2	1	1	1	0	0	1	87.78213107	5.722367276	1	0.19	1.1	0.19	2.1	0	1	P16234	PDGFRA	1	1	1	1	1	0	0	73.4248023	20.43372376	0.238	9.4	0.219	8.3	1	1	1	1	0	0	1	0	0	0	65	0	0	7	0	0	0	0
O60674	JAK2	1	1	1	0	0	1	87.78213107	5.722367276	1	0.19	1.1	0.19	2.1	0	1	P15692	VEGFA	1	1	1	0	1	0	0	78.4114064	11.73036093	0.484	47.8	0.415	47.6	1	1	1	1	0	0	1	0	0	0	5	0	0	0	0	0	0	0
P35968	KDR	1	1	1	0	0	1	72.17869777	24.19430612	1	0.261	10.3	0.235	9.1	0	1	O00329	PIK3CD	0	1	1	1	0	0	0	87.98496187	4.20438304	0.166	2.9	0.165	5.2	0	1	1	0	0	0	1	0	0	0	22	0	0	6	0	0	2	0
P10721	KIT	1	1	1	1	2.25	1	78.83606221	15.53398058	1	0.194	2.7	0.188	4.3	0	1	O00329	PIK3CD	0	1	1	1	0	0	0	87.98496187	4.20438304	0.166	2.9	0.165	5.2	0	1	1	0	0	0	1	0	0	0	20	0	0	1	0	0	0	0
P16234	PDGFRA	1	1	1	0	0	1	73.4248023	20.43372376	1	0.238	9.4	0.219	8.3	0	1	P04049	RAF1	1	1	1	1	0	1	4.17	68.68401773	33.80116959	0.293	20.7	0.28	22.2	1	1	1	1	0	0	1	0	0	0	12	0	0	0	0	0	1	0
Q8IZP0	ABI1	0	1	1	0	0	1	67.39267922	42.47034554	1	0.617	61.6	0.492	53.3	0	0	P00533	EGFR	1	1	1	1	1	1	3.39	76.5209094	21.24148211	0.211	11.1	0.181	8.9	0	1	1	0	0	0	1	0	0	0	4	0	0	0	0	0	0	0
P35070	BTC	0	1	1	0	0	1	72.38943173	18.22157434	1	0.137	1.7	0.179	7.9	0	0	P04626	ERBB2	1	1	1	1	1	1	21.35	74.90918221	23.36197081	0.262	18.2	0.22	17.5	0	1	1	0	0	0	1	0	0	0	19	0	0	1	0	0	1	0
P0DP25	CALM3	0	1	1	0	0	1	85.22709543	1.95911414	1	0.492	45	0.458	31.5	0	0	O60674	JAK2	1	1	1	1	0	0	0	87.78213107	5.722367276	0.19	1.1	0.19	2.1	0	1	1	0	0	0	1	0	0	0	26	0	0	7	0	0	6	0
Q9UQM7	CAMK2A	1	1	1	0	0	1	86.6658686	7.375328084	1	0.245	7.5	0.228	8.2	1	0	O60674	JAK2	1	1	1	1	0	0	0	87.78213107	5.722367276	0.19	1.1	0.19	2.1	1	1	1	1	0	0	1	0	0	0	15	0	0	8	0	0	2	0
Q13555	CAMK2G	0	1	1	0	0	1	79.16207184	20.33166742	1	0.335	21.1	0.297	21.3	1	0	O60674	JAK2	1	1	1	1	0	0	0	87.78213107	5.722367276	0.19	1.1	0.19	2.1	0	1	1	0	0	0	1	0	0	0	13	0	0	7	0	0	0	0
P22681	CBL	1	1	1	0	0	1	64.67432665	48.65599085	1	0.464	50.8	0.392	44.5	0	0	O60674	JAK2	1	1	1	1	0	0	0	87.78213107	5.722367276	0.19	1.1	0.19	2.1	1	1	1	1	0	0	1	0	0	0	43	0	0	9	0	0	9	0
Q13191	CBLB	1	1	1	0	0	1	63.18715337	49.0055895	1	0.482	51	0.409	45.5	0	0	P04626	ERBB2	1	1	1	1	1	1	21.35	74.90918221	23.36197081	0.262	18.2	0.22	17.5	1	1	1	1	0	0	1	0	0	0	14	0	0	0	0	0	7	0
P49715	CEBPA	1	1	1	0	0	1	63.67368319	37.16981132	1	0.723	83.5	0.565	67.6	0	0	O15379	HDAC3	1	1	1	1	0	0	0	91.20210965	6.877539176	0.178	10.3	0.185	11.7	1	1	1	1	0	0	1	0	0	0	12	0	0	12	0	0	8	0
P01133	EGF	1	1	1	0	0	1	69.17312723	24.93060004	1	0.198	8.9	0.178	9.4	0	0	O60674	JAK2	1	1	1	1	0	0	0	87.78213107	5.722367276	0.19	1.1	0.19	2.1	1	1	1	1	0	0	1	0	0	0	48	0	0	14	0	0	1	0
Q9UQC2	GAB2	1	1	1	1	3.11	1	52.83933676	62.882263	1	0.594	71.3	0.495	57.7	0	0	P08887	IL6R	1	1	1	0	1	0	0	78.68593824	23.64287683	0.35	17.5	0.321	21.6	1	1	1	1	0	0	1	0	0	0	10	0	0	1	0	0	4	0
Q9UQC2	GAB2	1	1	1	1	3.11	1	52.83933676	62.882263	1	0.594	71.3	0.495	57.7	0	0	P10721	KIT	1	1	1	1	0	1	2.25	78.83606221	15.53398058	0.194	2.7	0.188	4.3	1	1	1	1	0	0	1	0	0	0	21	0	0	3	0	0	5	0
P62993	GRB2	1	1	1	1	6.45	1	88.12695469	2.916432978	1	0.24	0	0.279	7.4	0	0	P15692	VEGFA	1	1	1	0	1	0	0	78.4114064	11.73036093	0.484	47.8	0.415	47.6	1	1	1	1	0	0	1	0	0	0	46	0	0	8	0	0	2	0
P62993	GRB2	1	1	1	1	6.45	1	88.12695469	2.916432978	1	0.24	0	0.279	7.4	0	0	O60674	JAK2	1	1	1	1	0	0	0	87.78213107	5.722367276	0.19	1.1	0.19	2.1	1	1	1	1	0	0	1	0	0	0	92	0	0	43	0	0	1	0
Q16665	HIF1A	1	1	1	1	42.01	1	61.01097271	50.11561585	1	0.448	41.5	0.376	31.1	0	0	P35968	KDR	1	1	1	1	1	0	0	72.17869777	24.19430612	0.261	10.3	0.235	9.1	1	1	1	1	0	0	1	0	0	0	21	0	0	8	0	0	0	0
P01112	HRAS	0	1	1	1	22.22	1	92.56108721	5.234899329	1	0.265	2.6	0.268	4.8	0	0	O60674	JAK2	1	1	1	1	0	0	0	87.78213107	5.722367276	0.19	1.1	0.19	2.1	0	1	1	0	0	0	1	0	0	0	84	0	0	2	0	0	6	0
P15260	IFNGR1	1	1	1	0	0	1	66.62910749	40.77466632	1	0.312	29	0.293	24.7	0	0	P52333	JAK3	1	1	1	1	0	0	0	86.72970347	6.681058971	0.183	1.8	0.195	3.4	1	1	1	1	0	0	1	0	0	0	45	0	0	3	0	0	2	0
P38484	IFNGR2	0	1	1	0	0	1	83.93575462	7.712467241	1	0.137	0	0.168	5.3	0	0	P52333	JAK3	1	1	1	1	0	0	0	86.72970347	6.681058971	0.183	1.8	0.195	3.4	0	1	1	0	0	0	1	0	0	0	43	0	0	3	0	0	2	0
P31785	IL2RG	1	1	1	0	0	1	76.81579604	21.72309755	1	0.204	1.6	0.203	3	0	0	P23458	JAK1	1	1	1	1	0	0	0	86.15966112	7.129877071	0.227	5.3	0.206	4.9	1	1	1	1	0	0	1	0	0	0	65	0	0	11	0	0	63	0
P24394	IL4R	1	1	1	0	0	1	54.99843087	59.36406995	1	0.394	39.3	0.341	32.1	0	0	P52333	JAK3	1	1	1	1	0	0	0	86.72970347	6.681058971	0.183	1.8	0.195	3.4	1	1	1	1	0	0	1	0	0	0	40	0	0	5	0	0	2	0
P40189	IL6ST	0	1	1	0	0	1	74.83635638	28.01700494	1	0.318	23	0.28	19.7	0	0	P52333	JAK3	1	1	1	1	0	0	0	86.72970347	6.681058971	0.183	1.8	0.195	3.4	0	1	1	0	0	0	1	0	0	0	46	0	0	5	0	0	3	0
P16871	IL7R	0	1	1	0	0	1	68.66687891	36.28342983	1	0.208	5	0.22	10.2	0	0	P52333	JAK3	1	1	1	1	0	0	0	86.72970347	6.681058971	0.183	1.8	0.195	3.4	0	1	1	0	0	0	1	0	0	0	29	0	0	1	0	0	2	0
P12821	DCP1	1	1	1	0	0	1	91.63364822	3.485735878	1	0.201	1.5	0.191	2.6	0	0	Q92769	HDAC2	0	1	1	1	0	0	0	85.72863661	14.6642655	0.32	26.2	0.281	24.4	0	1	1	0	0	0	1	0	0	0	1	0	0	0	0	0	1	0
P78536	ADAM17	1	1	1	0	0	1	72.59531685	23.81463864	1	0.264	14.7	0.248	16.4	0	0	P04626	ERBB2	1	1	1	1	1	1	21.35	74.90918221	23.36197081	0.262	18.2	0.22	17.5	1	1	1	1	0	0	1	0	0	0	26	0	0	10	0	0	1	0
O95831	AIF	1	1	1	1	16.15	1	85.79458063	13.9520068	1	0.319	13.2	0.273	13.4	0	0	P10415	BCL2	1	1	1	1	0	1	11.72	75.53412714	20.3125	0.287	24.7	0.269	21.3	1	1	1	1	0	0	1	0	0	0	3	0	0	0	0	0	2	0
P31749	AKT1	1	1	1	1	6.46	1	82.94767538	9.313600408	1	0.277	15.8	0.269	20.4	0	0	P10415	BCL2	1	1	1	1	0	1	11.72	75.53412714	20.3125	0.287	24.7	0.269	21.3	1	1	1	1	0	0	1	0	0	0	52	0	0	0	0	0	11	0
P31749	AKT1	1	1	1	1	6.46	1	82.94767538	9.313600408	1	0.277	15.8	0.269	20.4	0	0	P00533	EGFR	1	1	1	1	1	1	3.39	76.5209094	21.24148211	0.211	11.1	0.181	8.9	1	1	1	1	0	0	1	0	0	0	60	0	0	9	0	0	5	0
P31749	AKT1	1	1	1	1	6.46	1	82.94767538	9.313600408	1	0.277	15.8	0.269	20.4	0	0	P04626	ERBB2	1	1	1	1	1	1	21.35	74.90918221	23.36197081	0.262	18.2	0.22	17.5	1	1	1	1	0	0	1	0	0	0	38	0	0	6	0	0	5	0
P31749	AKT1	1	1	1	1	6.46	1	82.94767538	9.313600408	1	0.277	15.8	0.269	20.4	0	0	P09619	PDGFRB	1	1	1	1	0	0	0	73.51148009	21.66131253	0.276	13.4	0.253	13.3	1	1	1	1	0	0	1	0	0	0	36	0	0	4	0	0	2	0
P31749	AKT1	1	1	1	1	6.46	1	82.94767538	9.313600408	1	0.277	15.8	0.269	20.4	0	0	Q99835	SMO	1	1	1	1	0	1	12.96	73.63189457	26.29934211	0.261	19.4	0.23	14.2	1	1	1	1	0	0	1	0	0	0	7	0	0	0	0	0	0	0
P31751	AKT2	0	1	1	1	14.35	1	82.57249421	10.67515924	1	0.236	9.1	0.233	10.2	0	0	P10415	BCL2	1	1	1	1	0	1	11.72	75.53412714	20.3125	0.287	24.7	0.269	21.3	0	1	1	0	0	0	1	0	0	0	46	0	0	0	0	0	11	0
P31751	AKT2	0	1	1	1	14.35	1	82.57249421	10.67515924	1	0.236	9.1	0.233	10.2	0	0	P00533	EGFR	1	1	1	1	1	1	3.39	76.5209094	21.24148211	0.211	11.1	0.181	8.9	0	1	1	0	0	0	1	0	0	0	43	0	0	5	0	0	5	0
P31751	AKT2	0	1	1	1	14.35	1	82.57249421	10.67515924	1	0.236	9.1	0.233	10.2	0	0	P04626	ERBB2	1	1	1	1	1	1	21.35	74.90918221	23.36197081	0.262	18.2	0.22	17.5	0	1	1	0	0	0	1	0	0	0	29	0	0	3	0	0	4	0
P31751	AKT2	0	1	1	1	14.35	1	82.57249421	10.67515924	1	0.236	9.1	0.233	10.2	0	0	P11362	FGFR1	0	1	1	1	0	0	0	76.04377134	21.53273348	0.317	15.9	0.281	12.3	0	1	1	0	0	0	1	0	0	0	21	0	0	4	0	0	0	0
Q9Y243	AKT3	0	1	1	0	0	1	82.13868727	10.34922253	1	0.263	13.4	0.252	19.4	0	0	P10415	BCL2	1	1	1	1	0	1	11.72	75.53412714	20.3125	0.287	24.7	0.269	21.3	0	1	1	0	0	0	1	0	0	0	44	0	0	0	0	0	11	0
Q9Y243	AKT3	0	1	1	0	0	1	82.13868727	10.34922253	1	0.263	13.4	0.252	19.4	0	0	P04049	RAF1	1	1	1	1	0	1	4.17	68.68401773	33.80116959	0.293	20.7	0.28	22.2	0	1	1	0	0	0	1	0	0	0	27	0	0	6	0	0	22	0
P49418	AMPH	0	1	1	0	0	1	65.17702237	48.99441341	1	0.588	60.9	0.473	48.2	0	0	P00533	EGFR	1	1	1	1	1	1	3.39	76.5209094	21.24148211	0.211	11.1	0.181	8.9	0	1	1	0	0	0	1	0	0	0	8	0	0	7	0	0	0	0
P10275	AR	1	1	1	1	60.87	1	58.79155927	55.31762001	1	0.41	38	0.332	26.3	0	0	Q13547	HDAC1	1	1	1	1	0	1	21.99	86.30522225	12.45478036	0.308	23.2	0.275	21.4	1	1	1	1	0	0	1	0	0	0	13	0	0	11	0	0	4	0
P10398	A-Raf	1	1	1	0	0	1	71.05978082	30.02737418	1	0.32	25.6	0.297	27.2	0	0	P15056	BRAF	1	1	1	1	0	1	4.44	68.03876342	35.93328841	0.352	28.6	0.327	26.5	1	1	1	1	0	0	1	0	0	0	40	0	0	13	0	0	0	0
P10398	A-Raf	1	1	1	0	0	1	71.05978082	30.02737418	1	0.32	25.6	0.297	27.2	0	0	P04049	RAF1	1	1	1	1	0	1	4.17	68.68401773	33.80116959	0.293	20.7	0.28	22.2	1	1	1	1	0	0	1	0	0	0	40	0	0	13	0	0	2	0
P15514	AREG	0	1	1	0	0	1	67.76264064	18.1678608	1	0.483	46	0.39	47.2	0	0	P10721	KIT	1	1	1	1	0	1	2.25	78.83606221	15.53398058	0.194	2.7	0.188	4.3	0	1	1	0	0	0	1	0	0	0	11	0	0	0	0	0	0	0
P15514	AREG	0	1	1	0	0	1	67.76264064	18.1678608	1	0.483	46	0.39	47.2	0	0	P16234	PDGFRA	1	1	1	1	1	0	0	73.4248023	20.43372376	0.238	9.4	0.219	8.3	0	1	1	0	0	0	1	0	0	0	11	0	0	1	0	0	0	0
P15514	AREG	0	1	1	0	0	1	67.76264064	18.1678608	1	0.483	46	0.39	47.2	0	0	P09619	PDGFRB	1	1	1	1	0	0	0	73.51148009	21.66131253	0.276	13.4	0.253	13.3	0	1	1	0	0	0	1	0	0	0	12	0	0	1	0	0	0	0
P27540	ARNT	1	1	1	0	0	1	57.08518181	56.47310413	1	0.534	57.9	0.456	52.1	0	0	P15692	VEGFA	1	1	1	0	1	0	0	78.4114064	11.73036093	0.484	47.8	0.415	47.6	1	1	1	1	0	0	1	0	0	0	8	0	0	0	0	0	2	0
P49407	BETAARRESTIN	1	1	1	0	0	1	82.46098426	11.77536232	1	0.362	21.5	0.312	23.7	0	0	P15056	BRAF	1	1	1	1	0	1	4.44	68.03876342	35.93328841	0.352	28.6	0.327	26.5	1	1	1	1	0	0	1	0	0	0	5	0	0	0	0	0	2	0
P32121	ARRB2	0	1	1	0	0	1	84.17375727	11.21034801	1	0.315	15.2	0.287	15.9	0	0	P15056	BRAF	1	1	1	1	0	1	4.44	68.03876342	35.93328841	0.352	28.6	0.327	26.5	0	1	1	0	0	0	1	0	0	0	7	0	0	0	0	0	4	0
P32121	ARRB2	0	1	1	0	0	1	84.17375727	11.21034801	1	0.315	15.2	0.287	15.9	0	0	P04049	RAF1	1	1	1	1	0	1	4.17	68.68401773	33.80116959	0.293	20.7	0.28	22.2	0	1	1	0	0	0	1	0	0	0	15	0	0	0	0	0	12	0
P18846	ATF1	0	1	1	0	0	1	66.62301369	34.14872798	1	0.602	71.2	0.479	46.1	0	0	P04626	ERBB2	1	1	1	1	1	1	21.35	74.90918221	23.36197081	0.262	18.2	0.22	17.5	0	1	1	0	0	0	1	0	0	0	5	0	0	5	0	0	1	0
P15336	ATF2	1	1	1	0	0	1	58.75741512	47.64767381	1	0.634	76.8	0.495	43.4	0	0	P10415	BCL2	1	1	1	1	0	1	11.72	75.53412714	20.3125	0.287	24.7	0.269	21.3	1	1	1	1	0	0	1	0	0	0	14	0	0	0	0	0	5	0
Q9BSB4	ATG101	0	1	1	0	0	1	90.27789043	7.810718358	1	0.195	0	0.195	4.6	0	0	P42345	MTOR	1	1	1	1	0	1	9.14	77.48096314	9.55291566	0.203	5.5	0.177	5.1	0	1	1	0	0	0	1	0	0	0	2	0	0	0	0	0	0	0
P56945	BCAR1	1	1	1	0	0	1	62.57385366	48.49036565	1	0.563	63.6	0.463	48.9	0	0	P35968	KDR	1	1	1	1	1	0	0	72.17869777	24.19430612	0.261	10.3	0.235	9.1	1	1	1	1	0	0	1	0	0	0	25	0	0	1	0	0	0	0
P56945	BCAR1	1	1	1	0	0	1	62.57385366	48.49036565	1	0.563	63.6	0.463	48.9	0	0	O60674	JAK2	1	1	1	1	0	0	0	87.78213107	5.722367276	0.19	1.1	0.19	2.1	1	1	1	1	0	0	1	0	0	0	38	0	0	2	0	0	1	0
P56945	BCAR1	1	1	1	0	0	1	62.57385366	48.49036565	1	0.563	63.6	0.463	48.9	0	0	P35916	FLT4	1	1	1	1	0	1	2.71	72.74058002	23.08193669	0.258	12.9	0.238	12.9	1	1	1	1	0	0	1	0	0	0	14	0	0	0	0	0	0	0
P56945	BCAR1	1	1	1	0	0	1	62.57385366	48.49036565	1	0.563	63.6	0.463	48.9	0	0	P09619	PDGFRB	1	1	1	1	0	0	0	73.51148009	21.66131253	0.276	13.4	0.253	13.3	1	1	1	1	0	0	1	0	0	0	25	0	0	1	0	0	1	0
P11274	BCR	1	1	1	1	1.34	1	65.58982268	37.21856944	1	0.416	38.4	0.353	29.7	0	0	O60674	JAK2	1	1	1	1	0	0	0	87.78213107	5.722367276	0.19	1.1	0.19	2.1	1	1	1	1	0	0	1	0	0	0	4	0	0	1	0	0	0	0
P23560	BDNF	1	1	1	0	0	1	72.37757208	21.75925926	1	0.326	15	0.292	12.6	0	0	P08581	MET	1	1	1	1	1	1	1.44	79.58763195	13.14850398	0.169	0.2	0.153	2.9	1	1	1	1	0	0	1	0	0	0	16	0	0	0	0	0	4	0
Q8WV28	BLNK	1	1	1	1	72.37	1	64.71740235	32.69609221	1	0.681	77.9	0.58	70.4	0	0	Q06187	BTK	1	1	1	1	0	0	0	84.98775136	6.557377049	0.246	10.5	0.224	9.9	1	1	1	1	0	0	1	0	0	0	80	0	0	74	0	0	0	0
Q13554	CAMK2B	1	1	1	0	0	1	72.34089611	32.28331051	1	0.403	36.9	0.343	34.5	1	0	P23458	JAK1	1	1	1	1	0	0	0	86.15966112	7.129877071	0.227	5.3	0.206	4.9	1	1	1	1	0	0	1	0	0	0	14	0	0	7	0	0	0	0
Q13554	CAMK2B	1	1	1	0	0	1	72.34089611	32.28331051	1	0.403	36.9	0.343	34.5	1	0	O60674	JAK2	1	1	1	1	0	0	0	87.78213107	5.722367276	0.19	1.1	0.19	2.1	1	1	1	1	0	0	1	0	0	0	15	0	0	7	0	0	1	0
Q13555	CAMK2G	0	1	1	0	0	1	79.16207184	20.33166742	1	0.335	21.1	0.297	21.3	1	0	P23458	JAK1	1	1	1	1	0	0	0	86.15966112	7.129877071	0.227	5.3	0.206	4.9	0	1	1	0	0	0	1	0	0	0	14	0	0	7	0	0	0	0
P42574	CASP3	1	1	1	1	15.16	1	86.35735764	14.67931346	1	0.238	11.9	0.214	4.7	0	0	P00533	EGFR	1	1	1	1	1	1	3.39	76.5209094	21.24148211	0.211	11.1	0.181	8.9	1	1	1	1	0	0	1	0	0	0	23	0	0	0	0	0	6	0
Q03135	CAVEOLIN	1	1	1	0	0	1	78.51682997	3.798342541	1	0.116	0	0.203	6.2	0	0	P00533	EGFR	1	1	1	1	1	1	3.39	76.5209094	21.24148211	0.211	11.1	0.181	8.9	1	1	1	1	0	0	1	0	0	0	9	0	0	1	0	0	0	0
P22681	CBL	1	1	1	0	0	1	64.67432665	48.65599085	1	0.464	50.8	0.392	44.5	0	0	O00329	PIK3CD	0	1	1	1	0	0	0	87.98496187	4.20438304	0.166	2.9	0.165	5.2	0	1	1	0	0	0	1	0	0	0	31	0	0	3	0	0	4	0
P22681	CBL	1	1	1	0	0	1	64.67432665	48.65599085	1	0.464	50.8	0.392	44.5	0	0	P35968	KDR	1	1	1	1	1	0	0	72.17869777	24.19430612	0.261	10.3	0.235	9.1	1	1	1	1	0	0	1	0	0	0	24	0	0	4	0	0	20	0
Q9ULV8	CBLC	0	1	1	0	0	1	81.16177299	14.96340472	1	0.277	18.8	0.279	21.3	0	0	P00533	EGFR	1	1	1	1	1	1	3.39	76.5209094	21.24148211	0.211	11.1	0.181	8.9	0	1	1	0	0	0	1	0	0	0	3	0	0	1	0	0	0	0
Q9ULV8	CBLC	0	1	1	0	0	1	81.16177299	14.96340472	1	0.277	18.8	0.279	21.3	0	0	P04626	ERBB2	1	1	1	1	1	1	21.35	74.90918221	23.36197081	0.262	18.2	0.22	17.5	0	1	1	0	0	0	1	0	0	0	5	0	0	0	0	0	0	0
P83916	CBX1	0	1	1	1	24.32	1	76.19504997	12.02657807	1	0.546	56.2	0.439	47	0	0	O15379	HDAC3	1	1	1	1	0	0	0	91.20210965	6.877539176	0.178	10.3	0.185	11.7	0	1	1	0	0	0	1	0	0	0	3	0	0	0	0	0	2	0
P45973	CBX5	0	1	1	1	41.88	1	76.4538742	17.51122514	1	0.481	43.5	0.405	35.1	0	0	Q92769	HDAC2	0	1	1	1	0	0	0	85.72863661	14.6642655	0.32	26.2	0.281	24.4	0	1	1	0	0	0	1	0	0	0	6	0	0	0	0	0	3	0
P12830	CDH1	1	1	1	0	0	1	79.89055168	16.4628821	1	0.38	20.7	0.323	16.3	0	0	Q92769	HDAC2	0	1	1	1	0	0	0	85.72863661	14.6642655	0.32	26.2	0.281	24.4	0	1	1	0	0	0	1	0	0	0	5	0	0	0	0	0	2	0
P12830	CDH1	1	1	1	0	0	1	79.89055168	16.4628821	1	0.38	20.7	0.323	16.3	0	0	P00533	EGFR	1	1	1	1	1	1	3.39	76.5209094	21.24148211	0.211	11.1	0.181	8.9	1	1	1	1	0	0	1	0	0	0	13	0	0	5	0	0	3	0
P46527	CDKN1B	0	1	1	1	100	1	70.87418991	19.30277598	1	0.763	96.5	0.628	71.2	0	0	P36888	FLT3	0	1	1	1	0	1	3.22	75.52465027	16.08065532	0.155	1.6	0.169	7.2	0	1	1	0	0	0	1	0	0	0	6	0	0	0	0	0	1	0
P17676	CEBPB	0	1	1	0	0	1	60.61132862	46.3836478	1	0.587	66.4	0.475	54.5	0	0	P11362	FGFR1	0	1	1	1	0	0	0	76.04377134	21.53273348	0.317	15.9	0.281	12.3	0	1	1	0	0	0	1	0	0	0	5	0	0	2	0	0	0	0
P35790	CHKA	1	1	1	1	12.04	1	84.27499578	17.65824504	1	0.293	21.7	0.266	16.4	1	0	P04049	RAF1	1	1	1	1	0	1	4.17	68.68401773	33.80116959	0.293	20.7	0.28	22.2	1	1	1	1	0	0	1	0	0	0	7	0	0	0	0	0	0	0
Q99966	CITED1	1	1	1	0	0	1	58.63585832	36.1230329	1	0.625	66.3	0.514	61.7	0	0	Q13547	HDAC1	1	1	1	1	0	1	21.99	86.30522225	12.45478036	0.308	23.2	0.275	21.4	1	1	1	1	0	0	1	0	0	0	5	0	0	4	0	0	3	0
P26441	CNTF	0	1	1	0	0	1	85.56180569	10.08039579	1	0.229	3	0.229	9	0	0	P08887	IL6R	1	1	1	0	1	0	0	78.68593824	23.64287683	0.35	17.5	0.321	21.6	0	1	1	0	0	0	1	0	0	0	1	0	0	0	0	0	0	0
P16220	CREB1	1	1	1	1	18.35	1	62.23766881	44.22294548	1	0.567	64.2	0.411	28.1	0	0	P04626	ERBB2	1	1	1	1	1	1	21.35	74.90918221	23.36197081	0.262	18.2	0.22	17.5	1	1	1	1	0	0	1	0	0	0	25	0	0	15	0	0	1	0
P16220	CREB1	1	1	1	1	18.35	1	62.23766881	44.22294548	1	0.567	64.2	0.411	28.1	0	0	P07949	RET	0	1	1	1	0	0	0	79.44205719	18.04347826	0.205	3.8	0.187	3.1	0	1	1	0	0	0	1	0	0	0	8	0	0	5	0	0	0	0
Q92793	CREBBP	1	1	1	1	26.37	1	54.29547481	57.52679485	1	0.623	68	0.5	61	0	0	Q13547	HDAC1	1	1	1	1	0	1	21.99	86.30522225	12.45478036	0.308	23.2	0.275	21.4	1	1	1	1	0	0	1	0	0	0	16	0	0	6	0	0	10	0
Q92793	CREBBP	1	1	1	1	26.37	1	54.29547481	57.52679485	1	0.623	68	0.5	61	0	0	P15692	VEGFA	1	1	1	0	1	0	0	78.4114064	11.73036093	0.484	47.8	0.415	47.6	1	1	1	1	0	0	1	0	0	0	24	0	0	2	0	0	15	0
Q92793	CREBBP	1	1	1	1	26.37	1	54.29547481	57.52679485	1	0.623	68	0.5	61	0	0	P09874	PARP1	1	1	1	1	0	0	0	83.2874471	10.05790534	0.326	12.8	0.275	10.7	1	1	1	1	0	0	1	0	0	0	4	0	0	1	0	0	1	0
P46108	CRK	1	1	1	1	37.83	1	70.71473911	20.47638947	1	0.481	36.2	0.408	27	0	0	P07949	RET	0	1	1	1	0	0	0	79.44205719	18.04347826	0.205	3.8	0.187	3.1	0	1	1	0	0	0	1	0	0	0	10	0	0	0	0	0	0	0
P46108	CRK	1	1	1	1	37.83	1	70.71473911	20.47638947	1	0.481	36.2	0.408	27	0	0	P35968	KDR	1	1	1	1	1	0	0	72.17869777	24.19430612	0.261	10.3	0.235	9.1	1	1	1	1	0	0	1	0	0	0	25	0	0	1	0	0	0	0
P46108	CRK	1	1	1	1	37.83	1	70.71473911	20.47638947	1	0.481	36.2	0.408	27	0	0	P08581	MET	1	1	1	1	1	1	1.44	79.58763195	13.14850398	0.169	0.2	0.153	2.9	1	1	1	1	0	0	1	0	0	0	27	0	0	0	0	0	0	0
Q16619	CTF1	0	1	1	0	0	1	85.92420453	5.949197861	1	0.388	23.9	0.306	11.4	0	0	P08887	IL6R	1	1	1	0	1	0	0	78.68593824	23.64287683	0.35	17.5	0.321	21.6	0	1	1	0	0	0	1	0	0	0	3	0	0	0	0	0	0	0
P35221	CTNNA1	0	1	1	0	0	1	82.73217506	11.6538132	1	0.333	12.9	0.283	11.1	0	0	Q92769	HDAC2	0	1	1	1	0	0	0	85.72863661	14.6642655	0.32	26.2	0.281	24.4	0	1	1	0	0	0	1	0	0	0	5	0	0	0	0	0	4	0
P35221	CTNNA1	0	1	1	0	0	1	82.73217506	11.6538132	1	0.333	12.9	0.283	11.1	0	0	P00533	EGFR	1	1	1	1	1	1	3.39	76.5209094	21.24148211	0.211	11.1	0.181	8.9	0	1	1	0	0	0	1	0	0	0	15	0	0	7	0	0	3	0
P35222	CTNNB1	1	1	1	1	29.71	1	80.83020031	21.4261857	1	0.319	23	0.274	19.3	0	0	Q13547	HDAC1	1	1	1	1	0	1	21.99	86.30522225	12.45478036	0.308	23.2	0.275	21.4	1	1	1	1	0	0	1	0	0	0	15	0	0	12	0	0	4	0
P35222	CTNNB1	1	1	1	1	29.71	1	80.83020031	21.4261857	1	0.319	23	0.274	19.3	0	0	Q92769	HDAC2	0	1	1	1	0	0	0	85.72863661	14.6642655	0.32	26.2	0.281	24.4	0	1	1	0	0	0	1	0	0	0	16	0	0	3	0	0	8	0
P35222	CTNNB1	1	1	1	1	29.71	1	80.83020031	21.4261857	1	0.319	23	0.274	19.3	0	0	O15379	HDAC3	1	1	1	1	0	0	0	91.20210965	6.877539176	0.178	10.3	0.185	11.7	1	1	1	1	0	0	1	0	0	0	10	0	0	2	0	0	4	0
P35222	CTNNB1	1	1	1	1	29.71	1	80.83020031	21.4261857	1	0.319	23	0.274	19.3	0	0	P15692	VEGFA	1	1	1	0	1	0	0	78.4114064	11.73036093	0.484	47.8	0.415	47.6	1	1	1	1	0	0	1	0	0	0	29	0	0	12	0	0	8	0
P35222	CTNNB1	1	1	1	1	29.71	1	80.83020031	21.4261857	1	0.319	23	0.274	19.3	0	0	P04626	ERBB2	1	1	1	1	1	1	21.35	74.90918221	23.36197081	0.262	18.2	0.22	17.5	1	1	1	1	0	0	1	0	0	0	31	0	0	7	0	0	24	0
P35222	CTNNB1	1	1	1	1	29.71	1	80.83020031	21.4261857	1	0.319	23	0.274	19.3	0	0	Q9BY41	HDAC8	0	1	1	1	0	1	3.18	95.37996251	2.758855586	0.157	4	0.181	8	0	1	1	0	0	0	1	0	0	0	4	0	0	0	0	0	2	0
P35222	CTNNB1	1	1	1	1	29.71	1	80.83020031	21.4261857	1	0.319	23	0.274	19.3	0	0	P07949	RET	0	1	1	1	0	0	0	79.44205719	18.04347826	0.205	3.8	0.187	3.1	0	1	1	0	0	0	1	0	0	0	12	0	0	5	0	0	2	0
O60716	CTNND1	1	1	1	0	0	1	65.30867028	45.75825332	1	0.483	49.1	0.393	40.3	0	0	P04626	ERBB2	1	1	1	1	1	1	21.35	74.90918221	23.36197081	0.262	18.2	0.22	17.5	1	1	1	1	0	0	1	0	0	0	10	0	0	6	0	0	7	0
O60716	CTNND1	1	1	1	0	0	1	65.30867028	45.75825332	1	0.483	49.1	0.393	40.3	0	0	P07949	RET	0	1	1	1	0	0	0	79.44205719	18.04347826	0.205	3.8	0.187	3.1	0	1	1	0	0	0	1	0	0	0	9	0	0	4	0	0	2	0
O60716	CTNND1	1	1	1	0	0	1	65.30867028	45.75825332	1	0.483	49.1	0.393	40.3	0	0	P11362	FGFR1	0	1	1	1	0	0	0	76.04377134	21.53273348	0.317	15.9	0.281	12.3	0	1	1	0	0	0	1	0	0	0	9	0	0	0	0	0	4	0
Q93034	CUL5	0	1	1	0	0	1	88.86644187	2.691284619	1	0.179	0	0.158	1.3	0	0	P04626	ERBB2	1	1	1	1	1	1	21.35	74.90918221	23.36197081	0.262	18.2	0.22	17.5	0	1	1	0	0	0	1	0	0	0	4	0	0	0	0	0	0	0
Q99418	ARNO	1	1	1	0	0	1	84.78223437	3.331295844	1	0.296	13.5	0.266	11.5	0	0	P00533	EGFR	1	1	1	1	1	1	3.39	76.5209094	21.24148211	0.211	11.1	0.181	8.9	1	1	1	1	0	0	1	0	0	0	2	0	0	0	0	0	0	0
P04141	CSF2	0	1	1	0	0	1	88.58718445	0.701754386	1	0.287	8.3	0.325	10.4	0	0	O60674	JAK2	1	1	1	1	0	0	0	87.78213107	5.722367276	0.19	1.1	0.19	2.1	0	1	1	0	0	0	1	0	0	0	49	0	0	41	0	0	1	0
P32927	CSF2RB	0	1	1	0	0	1	65.63401347	43.61965874	1	0.481	42.9	0.416	37.8	0	0	P23458	JAK1	1	1	1	1	0	0	0	86.15966112	7.129877071	0.227	5.3	0.206	4.9	0	1	1	0	0	0	1	0	0	0	51	0	0	6	0	0	3	0
P32927	CSF2RB	0	1	1	0	0	1	65.63401347	43.61965874	1	0.481	42.9	0.416	37.8	0	0	O60674	JAK2	1	1	1	1	0	0	0	87.78213107	5.722367276	0.19	1.1	0.19	2.1	0	1	1	0	0	0	1	0	0	0	57	0	0	21	0	0	1	0
P32927	CSF2RB	0	1	1	0	0	1	65.63401347	43.61965874	1	0.481	42.9	0.416	37.8	0	0	P52333	JAK3	1	1	1	1	0	0	0	86.72970347	6.681058971	0.183	1.8	0.195	3.4	0	1	1	0	0	0	1	0	0	0	46	0	0	3	0	0	3	0
P41240	CSK	1	1	1	0	0	1	91.69148428	0.757575758	1	0.177	0	0.166	2.2	0	0	O60674	JAK2	1	1	1	1	0	0	0	87.78213107	5.722367276	0.19	1.1	0.19	2.1	1	1	1	1	0	0	1	0	0	0	20	0	0	10	0	0	2	0
P41240	CSK	1	1	1	0	0	1	91.69148428	0.757575758	1	0.177	0	0.166	2.2	0	0	P00533	EGFR	1	1	1	1	1	1	3.39	76.5209094	21.24148211	0.211	11.1	0.181	8.9	1	1	1	1	0	0	1	0	0	0	29	0	0	11	0	0	2	0
Q05193	DNM1	1	1	1	1	6.94	1	79.06586262	14.69298246	1	0.392	22	0.321	18.1	0	0	P00533	EGFR	1	1	1	1	1	1	3.39	76.5209094	21.24148211	0.211	11.1	0.181	8.9	1	1	1	1	0	0	1	0	0	0	3	0	0	1	0	0	1	0
P18146	EGR1	1	1	1	0	0	1	50.40081103	67.68051434	1	0.594	72.2	0.483	40.7	0	0	Q13547	HDAC1	1	1	1	1	0	1	21.99	86.30522225	12.45478036	0.308	23.2	0.275	21.4	1	1	1	1	0	0	1	0	0	0	12	0	0	10	0	0	5	0
P18146	EGR1	1	1	1	0	0	1	50.40081103	67.68051434	1	0.594	72.2	0.483	40.7	0	0	P01584	IL1B	1	1	1	0	1	0	0	75.92467094	17.70157553	0.236	2.2	0.273	5.2	1	1	1	1	0	0	1	0	0	0	15	0	0	0	0	0	3	0
P18146	EGR1	1	1	1	0	0	1	50.40081103	67.68051434	1	0.594	72.2	0.483	40.7	0	0	P05231	IL6	1	1	1	0	1	1	8.96	86.04387852	3.247143716	0.271	7.5	0.265	12.3	1	1	1	1	0	0	1	0	0	0	17	0	0	2	0	0	3	0
Q09472	EP300	1	1	1	1	76.93	1	54.69891698	58.0646909	1	0.633	66.9	0.51	57.1	0	0	Q13547	HDAC1	1	1	1	1	0	1	21.99	86.30522225	12.45478036	0.308	23.2	0.275	21.4	1	1	1	1	0	0	1	0	0	0	31	0	0	23	0	0	15	0
Q09472	EP300	1	1	1	1	76.93	1	54.69891698	58.0646909	1	0.633	66.9	0.51	57.1	0	0	P15692	VEGFA	1	1	1	0	1	0	0	78.4114064	11.73036093	0.484	47.8	0.415	47.6	1	1	1	1	0	0	1	0	0	0	36	0	0	2	0	0	11	0
Q09472	EP300	1	1	1	1	76.93	1	54.69891698	58.0646909	1	0.633	66.9	0.51	57.1	0	0	P01584	IL1B	1	1	1	0	1	0	0	75.92467094	17.70157553	0.236	2.2	0.273	5.2	1	1	1	1	0	0	1	0	0	0	12	0	0	0	0	0	1	0
Q09472	EP300	1	1	1	1	76.93	1	54.69891698	58.0646909	1	0.633	66.9	0.51	57.1	0	0	P05231	IL6	1	1	1	0	1	1	8.96	86.04387852	3.247143716	0.271	7.5	0.265	12.3	1	1	1	1	0	0	1	0	0	0	15	0	0	0	0	0	3	0
Q09472	EP300	1	1	1	1	76.93	1	54.69891698	58.0646909	1	0.633	66.9	0.51	57.1	0	0	O15379	HDAC3	1	1	1	1	0	0	0	91.20210965	6.877539176	0.178	10.3	0.185	11.7	1	1	1	1	0	0	1	0	0	0	36	0	0	20	0	0	23	0
P01588	EPO	0	1	1	0	0	1	87.05697119	1.867911941	1	0.162	0	0.159	3.6	0	0	O60674	JAK2	1	1	1	1	0	0	0	87.78213107	5.722367276	0.19	1.1	0.19	2.1	0	1	1	0	0	0	1	0	0	0	53	0	0	2	0	0	2	0
P21860	ErbB3	1	1	1	0	0	1	72.82537353	29.19320594	1	0.286	25.6	0.226	20.6	0	0	P08581	MET	1	1	1	1	1	1	1.44	79.58763195	13.14850398	0.169	0.2	0.153	2.9	1	1	1	1	0	0	1	0	0	0	88	0	0	3	0	0	0	0
P14921	ETS1	1	1	1	1	9.75	1	65.44690428	44.81690141	1	0.264	3.6	0.285	7.5	0	0	P09874	PARP1	1	1	1	1	0	0	0	83.2874471	10.05790534	0.326	12.8	0.275	10.7	1	1	1	1	0	0	1	0	0	0	2	0	0	0	0	0	1	0
P22455	FGFR4	0	1	1	0	0	1	74.61047471	23.49426772	1	0.263	8	0.236	9.2	0	0	P15692	VEGFA	1	1	1	0	1	0	0	78.4114064	11.73036093	0.484	47.8	0.415	47.6	0	1	1	0	0	0	1	0	0	0	7	0	0	3	0	0	0	0
P09769	FGR	0	1	1	0	0	1	83.30842807	14.26182513	1	0.225	1.5	0.231	6.8	0	0	P09619	PDGFRB	1	1	1	1	0	0	0	73.51148009	21.66131253	0.276	13.4	0.253	13.3	0	1	1	0	0	0	1	0	0	0	22	0	0	4	0	0	1	0
Q12778	FOXO1	1	1	1	1	3.82	1	51.43634843	68.83196721	1	0.621	73.4	0.504	59.1	0	0	P23458	JAK1	1	1	1	1	0	0	0	86.15966112	7.129877071	0.227	5.3	0.206	4.9	1	1	1	1	0	0	1	0	0	0	26	0	0	1	0	0	13	0
P06241	FYN	1	1	1	0	0	1	81.67147907	14.62958635	1	0.252	7.3	0.236	8.2	0	0	P04049	RAF1	1	1	1	1	0	1	4.17	68.68401773	33.80116959	0.293	20.7	0.28	22.2	1	1	1	1	0	0	1	0	0	0	22	0	0	0	0	0	5	0
Q13480	GAB1	1	1	1	1	83.29	1	53.25528599	61.88265874	1	0.607	78.4	0.497	56.1	0	0	P35968	KDR	1	1	1	1	1	0	0	72.17869777	24.19430612	0.261	10.3	0.235	9.1	1	1	1	1	0	0	1	0	0	0	23	0	0	1	0	0	0	0
Q13480	GAB1	1	1	1	1	83.29	1	53.25528599	61.88265874	1	0.607	78.4	0.497	56.1	0	0	P10721	KIT	1	1	1	1	0	1	2.25	78.83606221	15.53398058	0.194	2.7	0.188	4.3	1	1	1	1	0	0	1	0	0	0	29	0	0	2	0	0	2	0
Q13480	GAB1	1	1	1	1	83.29	1	53.25528599	61.88265874	1	0.607	78.4	0.497	56.1	0	0	P09619	PDGFRB	1	1	1	1	0	0	0	73.51148009	21.66131253	0.276	13.4	0.253	13.3	1	1	1	1	0	0	1	0	0	0	45	0	0	3	0	0	1	0
Q13480	GAB1	1	1	1	1	83.29	1	53.25528599	61.88265874	1	0.607	78.4	0.497	56.1	0	0	O60674	JAK2	1	1	1	1	0	0	0	87.78213107	5.722367276	0.19	1.1	0.19	2.1	1	1	1	1	0	0	1	0	0	0	47	0	0	6	0	0	2	0
Q13480	GAB1	1	1	1	1	83.29	1	53.25528599	61.88265874	1	0.607	78.4	0.497	56.1	0	0	P23458	JAK1	1	1	1	1	0	0	0	86.15966112	7.129877071	0.227	5.3	0.206	4.9	1	1	1	1	0	0	1	0	0	0	40	0	0	3	0	0	2	0
Q13480	GAB1	1	1	1	1	83.29	1	53.25528599	61.88265874	1	0.607	78.4	0.497	56.1	0	0	P16234	PDGFRA	1	1	1	1	1	0	0	73.4248023	20.43372376	0.238	9.4	0.219	8.3	1	1	1	1	0	0	1	0	0	0	33	0	0	1	0	0	1	0
Q9UQC2	GAB2	1	1	1	1	3.11	1	52.83933676	62.882263	1	0.594	71.3	0.495	57.7	0	0	P09619	PDGFRB	1	1	1	1	0	0	0	73.51148009	21.66131253	0.276	13.4	0.253	13.3	1	1	1	1	0	0	1	0	0	0	27	0	0	2	0	0	5	0
Q9UQC2	GAB2	1	1	1	1	3.11	1	52.83933676	62.882263	1	0.594	71.3	0.495	57.7	0	0	P23458	JAK1	1	1	1	1	0	0	0	86.15966112	7.129877071	0.227	5.3	0.206	4.9	1	1	1	1	0	0	1	0	0	0	34	0	0	2	0	0	4	0
P01241	GH	1	1	1	0	0	1	80.99641504	0.971983991	1	0.169	6	0.191	7.8	0	0	O60674	JAK2	1	1	1	1	0	0	0	87.78213107	5.722367276	0.19	1.1	0.19	2.1	1	1	1	1	0	0	1	0	0	0	40	0	0	1	0	0	1	0
P10912	GHR	1	1	1	1	55.02	1	59.94340893	49.55223881	1	0.341	25.7	0.305	22.9	0	0	O60674	JAK2	1	1	1	1	0	0	0	87.78213107	5.722367276	0.19	1.1	0.19	2.1	1	1	1	1	0	0	1	0	0	0	42	0	0	3	0	0	0	0
P08151	GLI1	1	1	1	0	0	1	45.99454399	77.12939471	1	0.641	78.9	0.533	59.1	1	0	Q99835	SMO	1	1	1	1	0	1	12.96	73.63189457	26.29934211	0.261	19.4	0.23	14.2	1	1	1	1	0	0	1	0	0	0	18	0	0	0	0	0	3	0
P10070	GLI2	1	1	1	0	0	1	42.80897911	81.71394598	1	0.621	71	0.506	54.7	0	0	Q99835	SMO	1	1	1	1	0	1	12.96	73.63189457	26.29934211	0.261	19.4	0.23	14.2	1	1	1	1	0	0	1	0	0	0	12	0	0	0	0	0	3	0
Q13322	GRB10	1	1	1	0	0	1	75.208895	26.33361558	1	0.355	24.7	0.321	26.8	0	0	P10721	KIT	1	1	1	1	0	1	2.25	78.83606221	15.53398058	0.194	2.7	0.188	4.3	1	1	1	1	0	0	1	0	0	0	7	0	0	0	0	0	5	0
P62993	GRB2	1	1	1	1	6.45	1	88.12695469	2.916432978	1	0.24	0	0.279	7.4	0	0	P23458	JAK1	1	1	1	1	0	0	0	86.15966112	7.129877071	0.227	5.3	0.206	4.9	1	1	1	1	0	0	1	0	0	0	64	0	0	7	0	0	8	0
P62993	GRB2	1	1	1	1	6.45	1	88.12695469	2.916432978	1	0.24	0	0.279	7.4	0	0	P42345	MTOR	1	1	1	1	0	1	9.14	77.48096314	9.55291566	0.203	5.5	0.177	5.1	1	1	1	1	0	0	1	0	0	0	20	0	0	5	0	0	6	0
P62993	GRB2	1	1	1	1	6.45	1	88.12695469	2.916432978	1	0.24	0	0.279	7.4	0	0	P16234	PDGFRA	1	1	1	1	1	0	0	73.4248023	20.43372376	0.238	9.4	0.219	8.3	1	1	1	1	0	0	1	0	0	0	52	0	0	1	0	0	5	0
P49841	GSK3B	1	1	1	1	21.9	1	89.04565924	10.90522479	1	0.296	26.4	0.271	24	0	0	P04049	RAF1	1	1	1	1	0	1	4.17	68.68401773	33.80116959	0.293	20.7	0.28	22.2	1	1	1	1	0	0	1	0	0	0	19	0	0	0	0	0	3	0
P08631	HCK	1	1	1	1	14.83	1	84.19661642	14.94746896	1	0.304	12.7	0.271	11	0	0	P09619	PDGFRB	1	1	1	1	0	0	0	73.51148009	21.66131253	0.276	13.4	0.253	13.3	1	1	1	1	0	0	1	0	0	0	36	0	0	6	0	0	1	0
P08631	HCK	1	1	1	1	14.83	1	84.19661642	14.94746896	1	0.304	12.7	0.271	11	0	0	P23458	JAK1	1	1	1	1	0	0	0	86.15966112	7.129877071	0.227	5.3	0.206	4.9	1	1	1	1	0	0	1	0	0	0	36	0	0	8	0	0	0	0
P08631	HCK	1	1	1	1	14.83	1	84.19661642	14.94746896	1	0.304	12.7	0.271	11	0	0	O60674	JAK2	1	1	1	1	0	0	0	87.78213107	5.722367276	0.19	1.1	0.19	2.1	1	1	1	1	0	0	1	0	0	0	52	0	0	17	0	0	2	0
P01112	HRAS	0	1	1	1	22.22	1	92.56108721	5.234899329	1	0.265	2.6	0.268	4.8	0	0	P23458	JAK1	1	1	1	1	0	0	0	86.15966112	7.129877071	0.227	5.3	0.206	4.9	0	1	1	0	0	0	1	0	0	0	62	0	0	3	0	0	8	0
P01112	HRAS	0	1	1	1	22.22	1	92.56108721	5.234899329	1	0.265	2.6	0.268	4.8	0	0	P10721	KIT	1	1	1	1	0	1	2.25	78.83606221	15.53398058	0.194	2.7	0.188	4.3	0	1	1	0	0	0	1	0	0	0	54	0	0	0	0	0	0	0
P01112	HRAS	0	1	1	1	22.22	1	92.56108721	5.234899329	1	0.265	2.6	0.268	4.8	0	0	P09619	PDGFRB	1	1	1	1	0	0	0	73.51148009	21.66131253	0.276	13.4	0.253	13.3	0	1	1	0	0	0	1	0	0	0	68	0	0	2	0	0	3	0
P01112	HRAS	0	1	1	1	22.22	1	92.56108721	5.234899329	1	0.265	2.6	0.268	4.8	0	0	P16234	PDGFRA	1	1	1	1	1	0	0	73.4248023	20.43372376	0.238	9.4	0.219	8.3	0	1	1	0	0	0	1	0	0	0	59	0	0	0	0	0	0	0
P17181	IFNAR1	1	1	1	1	21.01	1	78.80831964	19.59384066	1	0.185	7	0.184	7.4	0	0	P23458	JAK1	1	1	1	1	0	0	0	86.15966112	7.129877071	0.227	5.3	0.206	4.9	1	1	1	1	0	0	1	0	0	0	40	0	0	2	0	0	3	0
P01579	IFNG	1	1	1	0	0	1	85.72905907	1.617647059	1	0.214	6.6	0.229	10.8	0	0	P23458	JAK1	1	1	1	1	0	0	0	86.15966112	7.129877071	0.227	5.3	0.206	4.9	1	1	1	1	0	0	1	0	0	0	44	0	0	31	0	0	2	0
P08069	IGF1R	1	1	1	0	0	1	78.50275596	15.22099448	1	0.236	11.8	0.21	10.2	0	0	P23458	JAK1	1	1	1	1	0	0	0	86.15966112	7.129877071	0.227	5.3	0.206	4.9	1	1	1	1	0	0	1	0	0	0	20	0	0	1	0	0	1	0
P08069	IGF1R	1	1	1	0	0	1	78.50275596	15.22099448	1	0.236	11.8	0.21	10.2	0	0	O00329	PIK3CD	0	1	1	1	0	0	0	87.98496187	4.20438304	0.166	2.9	0.165	5.2	0	1	1	0	0	0	1	0	0	0	30	0	0	3	0	0	1	0
P08069	IGF1R	1	1	1	0	0	1	78.50275596	15.22099448	1	0.236	11.8	0.21	10.2	0	0	O60674	JAK2	1	1	1	1	0	0	0	87.78213107	5.722367276	0.19	1.1	0.19	2.1	1	1	1	1	0	0	1	0	0	0	43	0	0	1	0	0	4	0
Q14623	IHH	0	1	1	0	0	1	84.28968727	6.912730685	1	0.265	6.1	0.249	2.2	0	0	Q99835	SMO	1	1	1	1	0	1	12.96	73.63189457	26.29934211	0.261	19.4	0.23	14.2	0	1	1	0	0	0	1	0	0	0	2	0	0	0	0	0	1	0
Q08334	IL10RB	0	1	1	0	0	1	82.63198529	16.16743472	1	0.186	7.4	0.198	9.5	0	0	P23458	JAK1	1	1	1	1	0	0	0	86.15966112	7.129877071	0.227	5.3	0.206	4.9	0	1	1	0	0	0	1	0	0	0	31	0	0	4	0	0	2	0
P20809	IL11	0	1	1	0	0	1	83.24209415	3.445990722	1	0.316	19.6	0.287	18.1	0	0	P08887	IL6R	1	1	1	0	1	0	0	78.68593824	23.64287683	0.35	17.5	0.321	21.6	0	1	1	0	0	0	1	0	0	0	1	0	0	0	0	0	0	0
P78552	IL13RA1	1	1	1	0	0	1	82.33439489	10.49868766	1	0.218	4.2	0.229	3.7	0	0	P23458	JAK1	1	1	1	1	0	0	0	86.15966112	7.129877071	0.227	5.3	0.206	4.9	1	1	1	1	0	0	1	0	0	0	38	0	0	5	0	0	3	0
Q13261	IL15RA	0	1	1	0	0	1	65.38506081	38.10728745	1	0.514	53.9	0.409	42.7	0	0	P60568	IL2	1	1	1	0	0	0	0	84.44566116	4.541768045	0.125	0	0.14	2.6	0	1	1	0	0	0	1	0	0	0	7	0	0	2	0	0	2	0
Q9HBE4	IL21	0	1	1	0	0	1	84.1228684	3.220858896	1	0.377	27.8	0.374	29.6	0	0	P23458	JAK1	1	1	1	1	0	0	0	86.15966112	7.129877071	0.227	5.3	0.206	4.9	0	1	1	0	0	0	1	0	0	0	35	0	0	0	0	0	5	0
Q9HBE4	IL21	0	1	1	0	0	1	84.1228684	3.220858896	1	0.377	27.8	0.374	29.6	0	0	P52333	JAK3	1	1	1	1	0	0	0	86.72970347	6.681058971	0.183	1.8	0.195	3.4	0	1	1	0	0	0	1	0	0	0	24	0	0	1	0	0	3	0
Q9GZX6	IL22	0	1	1	0	0	1	89.48882796	3.573981415	1	0.132	0	0.147	1.1	0	0	P23458	JAK1	1	1	1	1	0	0	0	86.15966112	7.129877071	0.227	5.3	0.206	4.9	0	1	1	0	0	0	1	0	0	0	32	0	0	0	0	0	28	0
Q9NPF7	IL23A	0	1	1	0	0	1	80.95746388	5.894448252	1	0.262	14.8	0.262	12.2	0	0	O60674	JAK2	1	1	1	1	0	0	0	87.78213107	5.722367276	0.19	1.1	0.19	2.1	0	1	1	0	0	0	1	0	0	0	48	0	0	4	0	0	2	0
Q5VWK5	IL23R	0	1	1	0	0	1	68.93435701	35.62512384	1	0.233	12.9	0.216	10	0	0	P23458	JAK1	1	1	1	1	0	0	0	86.15966112	7.129877071	0.227	5.3	0.206	4.9	0	1	1	0	0	0	1	0	0	0	39	0	0	3	0	0	3	0
P14784	IL2RB	0	1	1	0	0	1	65.81702503	37.04819277	1	0.343	27.2	0.32	24.3	0	0	O60674	JAK2	1	1	1	1	0	0	0	87.78213107	5.722367276	0.19	1.1	0.19	2.1	0	1	1	0	0	0	1	0	0	0	66	0	0	20	0	0	15	0
P31785	IL2RG	1	1	1	0	0	1	76.81579604	21.72309755	1	0.204	1.6	0.203	3	0	0	O60674	JAK2	1	1	1	1	0	0	0	87.78213107	5.722367276	0.19	1.1	0.19	2.1	1	1	1	1	0	0	1	0	0	0	57	0	0	20	0	0	4	0
P08700	IL3	0	1	1	0	0	1	83.31613553	5.119735756	1	0.249	0	0.226	3.9	0	0	O60674	JAK2	1	1	1	1	0	0	0	87.78213107	5.722367276	0.19	1.1	0.19	2.1	0	1	1	0	0	0	1	0	0	0	47	0	0	41	0	0	2	0
P05112	IL4	1	1	1	0	0	1	87.1739726	4.241435563	1	0.158	0	0.176	5.9	0	0	P23458	JAK1	1	1	1	1	0	0	0	86.15966112	7.129877071	0.227	5.3	0.206	4.9	1	1	1	1	0	0	1	0	0	0	40	0	0	1	0	0	6	0
P05113	IL5	0	1	1	0	0	1	87.30927164	6.722689076	1	0.135	0	0.149	3	0	0	O60674	JAK2	1	1	1	1	0	0	0	87.78213107	5.722367276	0.19	1.1	0.19	2.1	0	1	1	0	0	0	1	0	0	0	43	0	0	36	0	0	1	0
P13232	IL7	0	1	1	0	0	1	74.18424621	17.55130927	1	0.161	8.5	0.177	9.6	0	0	P23458	JAK1	1	1	1	1	0	0	0	86.15966112	7.129877071	0.227	5.3	0.206	4.9	0	1	1	0	0	0	1	0	0	0	35	0	0	0	0	0	5	0
P06213	INSR	1	1	1	0	0	1	78.48745387	15.39021947	1	0.223	13.5	0.205	12.1	0	0	O00329	PIK3CD	0	1	1	1	0	0	0	87.98496187	4.20438304	0.166	2.9	0.165	5.2	0	1	1	0	0	0	1	0	0	0	16	0	0	3	0	0	5	0
Q00978	ISGF3G	1	1	1	0	0	1	76.01786484	22.61943451	1	0.428	30.8	0.385	29	0	0	P23458	JAK1	1	1	1	1	0	0	0	86.15966112	7.129877071	0.227	5.3	0.206	4.9	1	1	1	1	0	0	1	0	0	0	8	0	0	2	0	0	0	0
P35568	IRS1	1	1	1	1	3.46	1	50.22620386	76.72479151	1	0.642	77.6	0.535	65.1	0	0	O60674	JAK2	1	1	1	1	0	0	0	87.78213107	5.722367276	0.19	1.1	0.19	2.1	1	1	1	1	0	0	1	0	0	0	56	0	0	4	0	0	5	0
P35568	IRS1	1	1	1	1	3.46	1	50.22620386	76.72479151	1	0.642	77.6	0.535	65.1	0	0	P35968	KDR	1	1	1	1	1	0	0	72.17869777	24.19430612	0.261	10.3	0.235	9.1	1	1	1	1	0	0	1	0	0	0	18	0	0	0	0	0	3	0
P35568	IRS1	1	1	1	1	3.46	1	50.22620386	76.72479151	1	0.642	77.6	0.535	65.1	0	0	P10721	KIT	1	1	1	1	0	1	2.25	78.83606221	15.53398058	0.194	2.7	0.188	4.3	1	1	1	1	0	0	1	0	0	0	28	0	0	1	0	0	4	0
P35568	IRS1	1	1	1	1	3.46	1	50.22620386	76.72479151	1	0.642	77.6	0.535	65.1	0	0	O00329	PIK3CD	0	1	1	1	0	0	0	87.98496187	4.20438304	0.166	2.9	0.165	5.2	0	1	1	0	0	0	1	0	0	0	47	0	0	7	0	0	6	0
P35568	IRS1	1	1	1	1	3.46	1	50.22620386	76.72479151	1	0.642	77.6	0.535	65.1	0	0	P08581	MET	1	1	1	1	1	1	1.44	79.58763195	13.14850398	0.169	0.2	0.153	2.9	1	1	1	1	0	0	1	0	0	0	28	0	0	3	0	0	3	0
P35568	IRS1	1	1	1	1	3.46	1	50.22620386	76.72479151	1	0.642	77.6	0.535	65.1	0	0	P09619	PDGFRB	1	1	1	1	0	0	0	73.51148009	21.66131253	0.276	13.4	0.253	13.3	1	1	1	1	0	0	1	0	0	0	32	0	0	0	0	0	2	0
P05556	ITGB1	1	1	1	1	5.89	1	86.02558012	3.818654534	1	0.183	5	0.167	6.6	0	0	O60674	JAK2	1	1	1	1	0	0	0	87.78213107	5.722367276	0.19	1.1	0.19	2.1	1	1	1	1	0	0	1	0	0	0	36	0	0	4	0	0	2	0
P05556	ITGB1	1	1	1	1	5.89	1	86.02558012	3.818654534	1	0.183	5	0.167	6.6	0	0	P35968	KDR	1	1	1	1	1	0	0	72.17869777	24.19430612	0.261	10.3	0.235	9.1	1	1	1	1	0	0	1	0	0	0	25	0	0	4	0	0	0	0
P05556	ITGB1	1	1	1	1	5.89	1	86.02558012	3.818654534	1	0.183	5	0.167	6.6	0	0	P08581	MET	1	1	1	1	1	1	1.44	79.58763195	13.14850398	0.169	0.2	0.153	2.9	1	1	1	1	0	0	1	0	0	0	23	0	0	4	0	0	0	0
P01116	KRAS	0	1	1	1	17.99	1	92.28097555	0.856954515	1	0.239	0	0.251	4.2	0	0	P09619	PDGFRB	1	1	1	1	0	0	0	73.51148009	21.66131253	0.276	13.4	0.253	13.3	0	1	1	0	0	0	1	0	0	0	67	0	0	2	0	0	3	0
P01116	KRAS	0	1	1	1	17.99	1	92.28097555	0.856954515	1	0.239	0	0.251	4.2	0	0	P16234	PDGFRA	1	1	1	1	1	0	0	73.4248023	20.43372376	0.238	9.4	0.219	8.3	0	1	1	0	0	0	1	0	0	0	61	0	0	1	0	0	1	0
P06239	LCK	1	1	1	1	7.07	1	84.33331453	11.2035225	1	0.261	3.1	0.242	3.9	0	0	O00329	PIK3CD	0	1	1	1	0	0	0	87.98496187	4.20438304	0.166	2.9	0.165	5.2	0	1	1	0	0	0	1	0	0	0	49	0	0	1	0	0	6	0
P06239	LCK	1	1	1	1	7.07	1	84.33331453	11.2035225	1	0.261	3.1	0.242	3.9	0	0	P09619	PDGFRB	1	1	1	1	0	0	0	73.51148009	21.66131253	0.276	13.4	0.253	13.3	1	1	1	1	0	0	1	0	0	0	47	0	0	7	0	0	3	0
P07948	LYN	1	1	1	1	12.11	1	83.72669978	14.18525703	1	0.239	11.7	0.235	13.9	0	0	P09619	PDGFRB	1	1	1	1	0	0	0	73.51148009	21.66131253	0.276	13.4	0.253	13.3	1	1	1	1	0	0	1	0	0	0	46	0	0	7	0	0	3	0
P46734	MEK3	1	1	1	0	0	1	81.51620211	11.8010167	1	0.286	13.5	0.271	15.3	0	0	P04049	RAF1	1	1	1	1	0	1	4.17	68.68401773	33.80116959	0.293	20.7	0.28	22.2	1	1	1	1	0	0	1	0	0	0	9	0	0	3	0	0	0	0
P45985	MAP2K4	1	1	1	1	21.55	1	79.03373947	19.64630225	1	0.326	23.3	0.302	23.8	0	0	P04049	RAF1	1	1	1	1	0	1	4.17	68.68401773	33.80116959	0.293	20.7	0.28	22.2	1	1	1	1	0	0	1	0	0	0	8	0	0	3	0	0	0	0
P28482	ERK2	1	1	1	1	8.33	1	90.98993833	3.259005146	1	0.135	0	0.145	3.3	0	0	P08581	MET	1	1	1	1	1	1	1.44	79.58763195	13.14850398	0.169	0.2	0.153	2.9	1	1	1	1	0	0	1	0	0	0	41	0	0	39	0	0	1	0
Q16539	p38	1	1	1	0	0	1	89.27592712	3.543171655	1	0.167	3.6	0.174	7.8	0	0	P15692	VEGFA	1	1	1	0	1	0	0	78.4114064	11.73036093	0.484	47.8	0.415	47.6	1	1	1	1	0	0	1	0	0	0	40	0	0	29	0	0	3	0
P27361	ERK1	1	1	1	1	6.07	1	89.25702258	6.258234519	1	0.204	6.6	0.209	11.9	0	0	P08581	MET	1	1	1	1	1	1	1.44	79.58763195	13.14850398	0.169	0.2	0.153	2.9	1	1	1	1	0	0	1	0	0	0	41	0	0	39	0	0	2	0
P27361	ERK1	1	1	1	1	6.07	1	89.25702258	6.258234519	1	0.204	6.6	0.209	11.9	0	0	P15692	VEGFA	1	1	1	0	1	0	0	78.4114064	11.73036093	0.484	47.8	0.415	47.6	1	1	1	1	0	0	1	0	0	0	58	0	0	20	0	0	5	0
P45983	JNK	1	1	1	0	0	1	83.65007691	14.41654357	1	0.251	17.1	0.227	18.5	0	0	P08581	MET	1	1	1	1	1	1	1.44	79.58763195	13.14850398	0.169	0.2	0.153	2.9	1	1	1	1	0	0	1	0	0	0	24	0	0	2	0	0	2	0
P19838	NFkB	1	1	1	0	0	1	74.49951394	26.15800135	1	0.35	20.2	0.294	15.2	0	0	P04049	RAF1	1	1	1	1	0	1	4.17	68.68401773	33.80116959	0.293	20.7	0.28	22.2	1	1	1	1	0	0	1	0	0	0	26	0	0	7	0	0	5	0
P01111	RAS	1	1	1	1	6.35	1	92.2966779	3.167115903	1	0.234	0	0.248	4.8	0	0	P09619	PDGFRB	1	1	1	1	0	0	0	73.51148009	21.66131253	0.276	13.4	0.253	13.3	1	1	1	1	0	0	1	0	0	0	65	0	0	2	0	0	2	0
Q13177	PAK2	1	1	1	1	48.09	1	75.00299217	28.03141875	1	0.411	38.9	0.353	33.6	0	0	P04049	RAF1	1	1	1	1	0	1	4.17	68.68401773	33.80116959	0.293	20.7	0.28	22.2	1	1	1	1	0	0	1	0	0	0	10	0	0	1	0	0	0	0
Q6ZUJ8	PIK3AP1	0	1	1	0	0	1	66.09474952	37.62204724	1	0.42	36.5	0.359	31.1	0	0	O00329	PIK3CD	0	1	1	1	0	0	0	87.98496187	4.20438304	0.166	2.9	0.165	5.2	0	1	1	0	0	0	1	0	0	0	8	0	0	0	0	0	0	0
P27986	PIK3R1	1	1	1	1	1.93	1	83.78741892	8.111318513	1	0.347	13.4	0.289	15.6	0	0	P07949	RET	0	1	1	1	0	0	0	79.44205719	18.04347826	0.205	3.8	0.187	3.1	0	1	1	0	0	0	1	0	0	0	22	0	0	2	0	0	0	0
Q13526	PIN1	1	1	1	1	7.36	1	92.65670008	4.290171607	1	0.502	41.7	0.489	38.7	1	0	P04049	RAF1	1	1	1	1	0	1	4.17	68.68401773	33.80116959	0.293	20.7	0.28	22.2	1	1	1	1	0	0	1	0	0	0	12	0	0	0	0	0	3	0
P19174	PLCG1	1	1	1	0	0	1	83.34171031	11.14722753	1	0.261	5.7	0.244	8.4	0	0	P07949	RET	0	1	1	1	0	0	0	79.44205719	18.04347826	0.205	3.8	0.187	3.1	0	1	1	0	0	0	1	0	0	0	11	0	0	0	0	0	0	0
Q13393	PLD1	1	1	1	0	0	1	81.65265619	16.5830292	1	0.2	6.1	0.195	8.4	1	0	P04049	RAF1	1	1	1	1	0	1	4.17	68.68401773	33.80116959	0.293	20.7	0.28	22.2	1	1	1	1	0	0	1	0	0	0	16	0	0	0	0	0	0	0
O14939	PLD2	1	1	1	0	0	1	89.14076611	8.410215269	1	0.206	7.7	0.198	8.9	1	0	P04049	RAF1	1	1	1	1	0	1	4.17	68.68401773	33.80116959	0.293	20.7	0.28	22.2	1	1	1	1	0	0	1	0	0	0	22	0	0	2	0	0	3	0
P62714	PPP2CB	0	1	1	0	0	1	95.25238033	1.757188498	1	0.181	1	0.188	6.1	0	0	P04049	RAF1	1	1	1	1	0	1	4.17	68.68401773	33.80116959	0.293	20.7	0.28	22.2	0	1	1	0	0	0	1	0	0	0	24	0	0	8	0	0	17	0
Q9Y2T4	PPP2R2C	0	1	1	0	0	1	89.64258067	5.078664091	1	0.265	10.1	0.239	9.2	0	0	P04049	RAF1	1	1	1	1	0	1	4.17	68.68401773	33.80116959	0.293	20.7	0.28	22.2	0	1	1	0	0	0	1	0	0	0	13	0	0	8	0	0	7	0
P17612	PKA	1	1	1	0	0	1	95.82370125	0.661559889	1	0.157	2.3	0.184	4.6	0	0	Q99835	SMO	1	1	1	1	0	1	12.96	73.63189457	26.29934211	0.261	19.4	0.23	14.2	1	1	1	1	0	0	1	0	0	0	8	0	0	0	0	0	8	0
Q05655	PRKCD	1	1	1	0	0	1	80.81630944	11.26812259	1	0.163	1.2	0.175	3.3	0	0	P04049	RAF1	1	1	1	1	0	1	4.17	68.68401773	33.80116959	0.293	20.7	0.28	22.2	1	1	1	1	0	0	1	0	0	0	21	0	0	8	0	0	0	0
P41743	PRKCI	0	1	1	1	5.87	1	82.48187856	12.50260906	1	0.261	13.4	0.266	16.4	0	0	P04049	RAF1	1	1	1	1	0	1	4.17	68.68401773	33.80116959	0.293	20.7	0.28	22.2	0	1	1	0	0	0	1	0	0	0	20	0	0	7	0	0	8	0
P17706	PTPN2	0	1	1	0	0	1	86.09253327	10.18491341	1	0.285	12.5	0.274	20.5	0	0	P15692	VEGFA	1	1	1	0	1	0	0	78.4114064	11.73036093	0.484	47.8	0.415	47.6	0	1	1	0	0	0	1	0	0	0	9	0	0	2	0	0	0	0
P29350	SHP1	1	1	1	0	0	1	86.41216447	10.9686909	1	0.355	15.5	0.315	14.1	0	0	P15692	VEGFA	1	1	1	0	1	0	0	78.4114064	11.73036093	0.484	47.8	0.415	47.6	1	1	1	1	0	0	1	0	0	0	11	0	0	1	0	0	6	0
O00422	SAP18	0	1	1	0	0	1	87.521987	6.407137064	1	0.479	40.5	0.443	41.2	0	0	Q99835	SMO	1	1	1	1	0	1	12.96	73.63189457	26.29934211	0.261	19.4	0.23	14.2	0	1	1	0	0	0	1	0	0	0	1	0	0	0	0	0	0	0
P12931	SRC	1	1	1	1	15.67	1	84.51330313	13.78737542	1	0.309	15.5	0.275	13.6	0	0	P15692	VEGFA	1	1	1	0	1	0	0	78.4114064	11.73036093	0.484	47.8	0.415	47.6	1	1	1	1	0	0	1	0	0	0	53	0	0	29	0	0	4	0
P42224	STAT1	1	1	1	1	5.47	1	88.26073848	6.050748211	1	0.251	6.8	0.237	6.9	0	0	P15692	VEGFA	1	1	1	0	1	0	0	78.4114064	11.73036093	0.484	47.8	0.415	47.6	1	1	1	1	0	0	1	0	0	0	21	0	0	7	0	0	0	0
Q92769	HDAC2	0	1	1	0	0	1	85.72863661	14.6642655	1	0.32	26.2	0.281	24.4	0	1	P09619	PDGFRB	1	1	1	1	0	0	0	73.51148009	21.66131253	0.276	13.4	0.253	13.3	0	1	1	0	0	0	1	0	0	0	10	0	0	0	0	0	2	0
Q13547	HDAC1	1	1	1	1	21.99	1	86.30522225	12.45478036	1	0.308	23.2	0.275	21.4	0	1	Q92769	HDAC2	0	1	1	1	0	0	0	85.72863661	14.6642655	0.32	26.2	0.281	24.4	0	1	1	0	0	0	1	0	0	0	47	0	0	10	0	0	5	0
O00329	PIK3CD	0	1	1	0	0	1	87.98496187	4.20438304	1	0.166	2.9	0.165	5.2	0	1	P04049	RAF1	1	1	1	1	0	1	4.17	68.68401773	33.80116959	0.293	20.7	0.28	22.2	0	1	1	0	0	0	1	0	0	0	29	0	0	16	0	0	3	0
Q13588	GRAP	0	1	1	0	0	1	85.49248078	2.508361204	1	0.18	0	0.229	4.6	0	0	O60674	JAK2	1	1	1	1	0	0	0	87.78213107	5.722367276	0.19	1.1	0.19	2.1	0	1	1	0	0	0	1	0	0	0	3	0	0	2	0	0	0	0
P05412	c-JUN	1	1	1	0	0	1	62.21126752	38.22471012	1	0.577	63.7	0.458	28.7	0	0	P09619	PDGFRB	1	1	1	1	0	0	0	73.51148009	21.66131253	0.276	13.4	0.253	13.3	1	1	1	1	0	0	1	0	0	0	36	0	0	5	0	0	3	0
P21860	ErbB3	1	1	1	0	0	1	72.82537353	29.19320594	1	0.286	25.6	0.226	20.6	0	0	O60674	JAK2	1	1	1	1	0	0	0	87.78213107	5.722367276	0.19	1.1	0.19	2.1	1	1	1	1	0	0	1	0	0	0	40	0	0	4	0	0	1	0
P19174	PLCG1	1	1	1	0	0	1	83.34171031	11.14722753	1	0.261	5.7	0.244	8.4	0	0	P15692	VEGFA	1	1	1	0	1	0	0	78.4114064	11.73036093	0.484	47.8	0.415	47.6	1	1	1	1	0	0	1	0	0	0	37	0	0	4	0	0	1	0
Q12913	PTPRJ	0	1	1	0	0	1	78.57151174	17.48054475	1	0.345	18.6	0.285	12.6	0	0	P15692	VEGFA	1	1	1	0	1	0	0	78.4114064	11.73036093	0.484	47.8	0.415	47.6	0	1	1	0	0	0	1	0	0	0	6	0	0	2	0	0	0	0
P27986	PIK3R1	1	1	1	1	1.93	1	83.78741892	8.111318513	1	0.347	13.4	0.289	15.6	0	0	P15692	VEGFA	1	1	1	0	1	0	0	78.4114064	11.73036093	0.484	47.8	0.415	47.6	1	1	1	1	0	0	1	0	0	0	4	0	0	0	0	0	0	0
Q05397	PTK2	1	1	1	1	1.81	1	75.09044763	24.89854381	1	0.352	31	0.303	21.2	0	0	P15692	VEGFA	1	1	1	0	1	0	0	78.4114064	11.73036093	0.484	47.8	0.415	47.6	1	1	1	1	0	0	1	0	0	0	39	0	0	27	0	0	0	0
P29353	SHC1	1	1	1	1	8.4	1	63.38228005	43.13236627	1	0.56	57.5	0.465	50.3	0	0	P15692	VEGFA	1	1	1	0	1	0	0	78.4114064	11.73036093	0.484	47.8	0.415	47.6	1	1	1	1	0	0	1	0	0	0	4	0	0	0	0	0	0	0
P42336	PI3K	1	1	1	0	0	1	92.61457815	1.100664985	1	0.137	1.6	0.137	2.2	0	0	P07949	RET	0	1	1	1	0	0	0	79.44205719	18.04347826	0.205	3.8	0.187	3.1	0	1	1	0	0	0	1	0	0	0	22	0	0	2	0	0	0	0
O15111	IKKA	1	1	1	0	0	1	84.64236014	9.625758597	1	0.203	3.9	0.193	7.2	0	0	P42345	MTOR	1	1	1	1	0	1	9.14	77.48096314	9.55291566	0.203	5.5	0.177	5.1	1	1	1	1	0	0	1	0	0	0	11	0	0	3	0	0	0	0
Q16584	MAP3K11	0	1	1	0	0	1	63.69647839	45.087236	1	0.507	48.8	0.431	44.2	0	0	P04049	RAF1	1	1	1	1	0	1	4.17	68.68401773	33.80116959	0.293	20.7	0.28	22.2	0	1	1	0	0	0	1	0	0	0	8	0	0	1	0	0	1	0
P62140	PPP1CB	0	1	1	0	0	1	91.98636774	7.662835249	1	0.146	6.7	0.172	8.9	0	0	P04049	RAF1	1	1	1	1	0	1	4.17	68.68401773	33.80116959	0.293	20.7	0.28	22.2	0	1	1	0	0	0	1	0	0	0	8	0	0	0	0	0	1	0
P36873	PPP1CC	1	1	1	0	0	1	93.03984588	7.08509819	1	0.135	6.8	0.167	8.4	1	0	P04049	RAF1	1	1	1	1	0	1	4.17	68.68401773	33.80116959	0.293	20.7	0.28	22.2	1	1	1	1	0	0	1	0	0	0	7	0	0	0	0	0	0	0
Q15173	PPP2R5B	0	1	1	0	0	1	86.64021476	11.38271605	1	0.218	17.1	0.215	19.1	0	0	P04049	RAF1	1	1	1	1	0	1	4.17	68.68401773	33.80116959	0.293	20.7	0.28	22.2	0	1	1	0	0	0	1	0	0	0	12	0	0	6	0	0	7	0
P45983	JNK	1	1	1	0	0	1	83.65007691	14.41654357	1	0.251	17.1	0.227	18.5	0	0	P07949	RET	0	1	1	1	0	0	0	79.44205719	18.04347826	0.205	3.8	0.187	3.1	0	1	1	0	0	0	1	0	0	0	12	0	0	1	0	0	0	0
P31751	AKT2	0	1	1	1	14.35	1	82.57249421	10.67515924	1	0.236	9.1	0.233	10.2	0	0	P42345	MTOR	1	1	1	1	0	1	9.14	77.48096314	9.55291566	0.203	5.5	0.177	5.1	0	1	1	0	0	0	1	0	0	0	22	0	0	2	0	0	2	0
Q05513	PRKCZ	1	1	1	0	0	1	80.53423217	13.27303324	1	0.25	9	0.256	17.4	0	0	P04049	RAF1	1	1	1	1	0	1	4.17	68.68401773	33.80116959	0.293	20.7	0.28	22.2	1	1	1	1	0	0	1	0	0	0	24	0	0	7	0	0	8	0
Q9P286	PAK5	0	1	1	0	0	1	63.19532024	49.50721577	1	0.407	33.9	0.372	28	0	0	P04049	RAF1	1	1	1	1	0	1	4.17	68.68401773	33.80116959	0.293	20.7	0.28	22.2	0	1	1	0	0	0	1	0	0	0	1	0	0	0	0	0	0	0
P22694	PKAc	1	1	1	0	0	1	95.62886207	1.009046625	1	0.143	3.1	0.169	4.3	0	0	P04049	RAF1	1	1	1	1	0	1	4.17	68.68401773	33.80116959	0.293	20.7	0.28	22.2	1	1	1	1	0	0	1	0	0	0	13	0	0	0	0	0	10	0
P22612	PRKACG	0	1	1	0	0	1	94.84434567	1.609517145	1	0.148	4	0.185	6.6	0	0	P04049	RAF1	1	1	1	1	0	1	4.17	68.68401773	33.80116959	0.293	20.7	0.28	22.2	0	1	1	0	0	0	1	0	0	0	13	0	0	0	0	0	10	0
Q02156	PRKCE	1	1	1	0	0	1	79.6824625	16.59292035	1	0.25	15.7	0.236	16.7	0	0	P04049	RAF1	1	1	1	1	0	1	4.17	68.68401773	33.80116959	0.293	20.7	0.28	22.2	1	1	1	1	0	0	1	0	0	0	23	0	0	3	0	0	4	0
P42574	CASP3	1	1	1	1	15.16	1	86.35735764	14.67931346	1	0.238	11.9	0.214	4.7	0	0	P11802	CDK4	1	1	1	1	0	0	0	88.25908684	3.661616162	0.242	7.3	0.252	12.5	1	1	1	1	0	0	1	0	0	0	16	0	0	1	0	0	2	0
P46108	CRK	1	1	1	1	37.83	1	70.71473911	20.47638947	1	0.481	36.2	0.408	27	0	0	P10721	KIT	1	1	1	1	0	1	2.25	78.83606221	15.53398058	0.194	2.7	0.188	4.3	1	1	1	1	0	0	1	0	0	0	16	0	0	0	0	0	0	0
P23771	GATA3	1	1	1	1	2.48	1	58.31753722	51.78253119	1	0.538	65.5	0.464	43.8	0	0	Q13547	HDAC1	1	1	1	1	0	1	21.99	86.30522225	12.45478036	0.308	23.2	0.275	21.4	1	1	1	1	0	0	1	0	0	0	9	0	0	8	0	0	2	0
Q13363	CTBP1	1	1	1	1	5	1	84.53897973	19.86834231	1	0.294	10.9	0.244	9.3	0	0	Q13547	HDAC1	1	1	1	1	0	1	21.99	86.30522225	12.45478036	0.308	23.2	0.275	21.4	1	1	1	1	0	0	1	0	0	0	15	0	0	7	0	0	1	0
P09919	CSF3	0	1	1	1	4.83	1	85.03600616	3.130990415	1	0.142	1	0.163	4.3	0	0	O60674	JAK2	1	1	1	1	0	0	0	87.78213107	5.722367276	0.19	1.1	0.19	2.1	0	1	1	0	0	0	1	0	0	0	50	0	0	35	0	0	1	0
P18146	EGR1	1	1	1	0	0	1	50.40081103	67.68051434	1	0.594	72.2	0.483	40.7	0	0	Q92769	HDAC2	0	1	1	1	0	0	0	85.72863661	14.6642655	0.32	26.2	0.281	24.4	0	1	1	0	0	0	1	0	0	0	36	0	0	7	0	0	29	0
Q9UER7	DAXX	1	1	1	1	68.24	1	64.31121342	52.2707347	1	0.612	64.7	0.52	59.6	0	0	O15379	HDAC3	1	1	1	1	0	0	0	91.20210965	6.877539176	0.178	10.3	0.185	11.7	1	1	1	1	0	0	1	0	0	0	5	0	0	0	0	0	2	0
P18146	EGR1	1	1	1	0	0	1	50.40081103	67.68051434	1	0.594	72.2	0.483	40.7	0	0	O15379	HDAC3	1	1	1	1	0	0	0	91.20210965	6.877539176	0.178	10.3	0.185	11.7	1	1	1	1	0	0	1	0	0	0	10	0	0	9	0	0	4	0
P15976	GATA1	1	1	1	0	0	1	59.6450817	47.71742752	1	0.446	31.7	0.371	25.7	0	0	Q13547	HDAC1	1	1	1	1	0	1	21.99	86.30522225	12.45478036	0.308	23.2	0.275	21.4	1	1	1	1	0	0	1	0	0	0	12	0	0	3	0	0	8	0
P17252	PRKCA	1	1	1	0	0	1	86.71925641	8.585203041	1	0.245	9.1	0.237	10.9	0	0	Q99835	SMO	1	1	1	1	0	1	12.96	73.63189457	26.29934211	0.261	19.4	0.23	14.2	1	1	1	1	0	0	1	0	0	0	7	0	0	0	0	0	0	0
P28482	ERK2	1	1	1	1	8.33	1	90.98993833	3.259005146	1	0.135	0	0.145	3.3	0	0	P15692	VEGFA	1	1	1	0	1	0	0	78.4114064	11.73036093	0.484	47.8	0.415	47.6	1	1	1	1	0	0	1	0	0	0	60	0	0	20	0	0	5	0
P42336	PI3K	1	1	1	0	0	1	92.61457815	1.100664985	1	0.137	1.6	0.137	2.2	0	0	P04049	RAF1	1	1	1	1	0	1	4.17	68.68401773	33.80116959	0.293	20.7	0.28	22.2	1	1	1	1	0	0	1	0	0	0	37	0	0	19	0	0	5	0
P42338	p110Ia	1	1	1	0	0	1	86.78984016	4.135294799	1	0.133	0.8	0.136	1.4	0	0	P04049	RAF1	1	1	1	1	0	1	4.17	68.68401773	33.80116959	0.293	20.7	0.28	22.2	1	1	1	1	0	0	1	0	0	0	29	0	0	15	0	0	3	0
P05112	IL4	1	1	1	0	0	1	87.1739726	4.241435563	1	0.158	0	0.176	5.9	0	0	P52333	JAK3	1	1	1	1	0	0	0	86.72970347	6.681058971	0.183	1.8	0.195	3.4	1	1	1	1	0	0	1	0	0	0	30	0	0	3	0	0	3	0
P13232	IL7	0	1	1	0	0	1	74.18424621	17.55130927	1	0.161	8.5	0.177	9.6	0	0	P52333	JAK3	1	1	1	1	0	0	0	86.72970347	6.681058971	0.183	1.8	0.195	3.4	0	1	1	0	0	0	1	0	0	0	23	0	0	0	0	0	3	0
Q9Y4H2	IRS2	1	1	1	0	0	1	48.31537386	78.86288318	1	0.644	74.6	0.524	60.4	0	0	O60674	JAK2	1	1	1	1	0	0	0	87.78213107	5.722367276	0.19	1.1	0.19	2.1	1	1	1	1	0	0	1	0	0	0	25	0	0	3	0	0	2	0
Q9Y2U5	MAP3K2	1	1	1	0	0	1	68.18385728	39.22528033	1	0.419	40.2	0.374	34.2	1	0	P04049	RAF1	1	1	1	1	0	1	4.17	68.68401773	33.80116959	0.293	20.7	0.28	22.2	1	1	1	1	0	0	1	0	0	0	9	0	0	0	0	0	0	0
Q13362	PPP2R5C	1	1	1	0	0	1	85.04129912	13.22333256	1	0.208	12	0.202	14.9	0	0	P04049	RAF1	1	1	1	1	0	1	4.17	68.68401773	33.80116959	0.293	20.7	0.28	22.2	1	1	1	1	0	0	1	0	0	0	12	0	0	6	0	0	7	0
P24723	PRKCH	0	1	1	0	0	1	81.8829143	11.63556531	1	0.185	5.4	0.188	7.8	0	0	P04049	RAF1	1	1	1	1	0	1	4.17	68.68401773	33.80116959	0.293	20.7	0.28	22.2	0	1	1	0	0	0	1	0	0	0	9	0	0	3	0	0	2	0
P84022	SMAD3	1	1	1	1	13.65	1	84.28024843	16.42984014	1	0.305	19.1	0.272	18.6	0	0	P15692	VEGFA	1	1	1	0	1	0	0	78.4114064	11.73036093	0.484	47.8	0.415	47.6	1	1	1	1	0	0	1	0	0	0	10	0	0	4	0	0	2	0
P08047	SP1	1	1	1	1	29.17	1	39.8655717	85.23893805	1	0.545	51.6	0.422	35.5	0	0	P15692	VEGFA	1	1	1	0	1	0	0	78.4114064	11.73036093	0.484	47.8	0.415	47.6	1	1	1	1	0	0	1	0	0	0	28	0	0	6	0	0	6	0
Q13153	PAK1	1	1	1	1	48.44	1	73.65448284	30.39492243	1	0.477	45.3	0.388	33.4	0	0	P09619	PDGFRB	1	1	1	1	0	0	0	73.51148009	21.66131253	0.276	13.4	0.253	13.3	1	1	1	1	0	0	1	0	0	0	11	0	0	1	0	0	1	0
P30153	PPP2R1A	0	1	1	0	0	1	95.14651588	0.764525994	1	0.139	0	0.122	1.2	0	0	P04049	RAF1	1	1	1	1	0	1	4.17	68.68401773	33.80116959	0.293	20.7	0.28	22.2	0	1	1	0	0	0	1	0	0	0	24	0	0	8	0	0	13	0
P62834	RAP1A	1	1	1	0	0	1	92.45334485	0	1	0.188	0	0.199	6.5	0	0	P07949	RET	0	1	1	1	0	0	0	79.44205719	18.04347826	0.205	3.8	0.187	3.1	0	1	1	0	0	0	1	0	0	0	14	0	0	1	0	0	0	0
Q13976	PRKG1	0	1	1	0	0	1	86.77414675	3.350083752	1	0.217	7.2	0.223	10	1	0	P04049	RAF1	1	1	1	1	0	1	4.17	68.68401773	33.80116959	0.293	20.7	0.28	22.2	0	1	1	0	0	0	1	0	0	0	4	0	0	0	0	0	1	0
P49023	PXN	1	1	1	1	10.15	1	65.84378484	40.16791869	1	0.448	55.8	0.376	45.7	0	0	P07949	RET	0	1	1	1	0	0	0	79.44205719	18.04347826	0.205	3.8	0.187	3.1	0	1	1	0	0	0	1	0	0	0	9	0	0	1	0	0	1	0
P09619	PDGFRB	1	1	1	0	0	1	73.51148009	21.66131253	1	0.276	13.4	0.253	13.3	0	1	Q92769	HDAC2	0	1	1	1	0	0	0	85.72863661	14.6642655	0.32	26.2	0.281	24.4	0	1	1	0	0	0	1	0	0	0	10	0	0	0	0	0	2	0
Q92769	HDAC2	0	1	1	0	0	1	85.72863661	14.6642655	1	0.32	26.2	0.281	24.4	0	1	Q13547	HDAC1	1	1	1	1	0	1	21.99	86.30522225	12.45478036	0.308	23.2	0.275	21.4	0	1	1	0	0	0	1	0	0	0	47	0	0	10	0	0	5	0
P04049	RAF1	1	1	1	1	4.17	1	68.68401773	33.80116959	1	0.293	20.7	0.28	22.2	0	1	O00329	PIK3CD	0	1	1	1	0	0	0	87.98496187	4.20438304	0.166	2.9	0.165	5.2	0	1	1	0	0	0	1	0	0	0	29	0	0	16	0	0	3	0
P62993	GRB2	1	1	1	1	6.45	1	88.12695469	2.916432978	1	0.24	0	0.279	7.4	0	0	Q06187	BTK	1	1	1	1	0	0	0	84.98775136	6.557377049	0.246	10.5	0.224	9.9	1	1	1	1	0	0	1	0	0	0	122	0	0	88	0	0	0	0
P05412	c-JUN	1	1	1	0	0	1	62.21126752	38.22471012	1	0.577	63.7	0.458	28.7	0	0	Q06187	BTK	1	1	1	1	0	0	0	84.98775136	6.557377049	0.246	10.5	0.224	9.9	1	1	1	1	0	0	1	0	0	0	15	0	0	1	0	0	6	0
Q15746	MLCK	1	1	1	0	0	1	64.56806915	34.15195183	1	0.437	34.8	0.365	27.4	0	0	O60674	JAK2	1	1	1	1	0	0	0	87.78213107	5.722367276	0.19	1.1	0.19	2.1	1	1	1	1	0	0	1	0	0	0	5	0	0	1	0	0	3	0
P16333	NCK1	1	1	1	1	13.26	1	71.82703217	21.66280225	1	0.333	13.5	0.306	8	0	0	Q06187	BTK	1	1	1	1	0	0	0	84.98775136	6.557377049	0.246	10.5	0.224	9.9	1	1	1	1	0	0	1	0	0	0	76	0	0	73	0	0	1	0
P37231	PPARG	0	1	1	1	59.21	1	76.15011108	26.94684796	1	0.197	5.9	0.194	6.9	0	0	Q92769	HDAC2	0	1	1	1	0	0	0	85.72863661	14.6642655	0.32	26.2	0.281	24.4	0	1	1	0	0	0	1	0	0	0	8	0	0	6	0	0	2	0
P37231	PPARG	0	1	1	1	59.21	1	76.15011108	26.94684796	1	0.197	5.9	0.194	6.9	0	0	P42345	MTOR	1	1	1	1	0	1	9.14	77.48096314	9.55291566	0.203	5.5	0.177	5.1	0	1	1	0	0	0	1	0	0	0	3	0	0	1	0	0	0	0
P15498	VAV	1	1	1	1	3.79	1	87.14541547	4.791546034	1	0.23	4.3	0.219	10.2	0	0	O60674	JAK2	1	1	1	1	0	0	0	87.78213107	5.722367276	0.19	1.1	0.19	2.1	1	1	1	1	0	0	1	0	0	0	46	0	0	5	0	0	13	0
P19174	PLCG1	1	1	1	0	0	1	83.34171031	11.14722753	1	0.261	5.7	0.244	8.4	0	0	O60674	JAK2	1	1	1	1	0	0	0	87.78213107	5.722367276	0.19	1.1	0.19	2.1	1	1	1	1	0	0	1	0	0	0	62	0	0	9	0	0	7	0
P98077	SHC2	0	1	1	0	0	1	63.23852131	40.41331803	1	0.481	39	0.386	29.9	0	0	P04626	ERBB2	1	1	1	1	1	1	21.35	74.90918221	23.36197081	0.262	18.2	0.22	17.5	0	1	1	0	0	0	1	0	0	0	13	0	0	1	0	0	0	0
P98077	SHC2	0	1	1	0	0	1	63.23852131	40.41331803	1	0.481	39	0.386	29.9	0	0	O60674	JAK2	1	1	1	1	0	0	0	87.78213107	5.722367276	0.19	1.1	0.19	2.1	0	1	1	0	0	0	1	0	0	0	25	0	0	2	0	0	0	0
Q92529	SHC3	0	1	1	0	0	1	61.72512785	45.90091091	1	0.497	50.3	0.419	33.3	0	0	O60674	JAK2	1	1	1	1	0	0	0	87.78213107	5.722367276	0.19	1.1	0.19	2.1	0	1	1	0	0	0	1	0	0	0	24	0	0	4	0	0	0	0
P01135	TGFA	0	1	1	0	0	1	66.88684707	20.96365173	1	0.034	0	0.072	2.5	0	0	P04626	ERBB2	1	1	1	1	1	1	21.35	74.90918221	23.36197081	0.262	18.2	0.22	17.5	0	1	1	0	0	0	1	0	0	0	22	0	0	2	0	0	2	0
P52735	VAV2	1	1	1	0	0	1	83.49050413	9.20073044	1	0.22	6.8	0.216	8.2	0	0	O60674	JAK2	1	1	1	1	0	0	0	87.78213107	5.722367276	0.19	1.1	0.19	2.1	1	1	1	1	0	0	1	0	0	0	31	0	0	4	0	0	5	0
P37231	PPARG	0	1	1	1	59.21	1	76.15011108	26.94684796	1	0.197	5.9	0.194	6.9	0	0	O15379	HDAC3	1	1	1	1	0	0	0	91.20210965	6.877539176	0.178	10.3	0.185	11.7	0	1	1	0	0	0	1	0	0	0	11	0	0	6	0	0	7	0
Q06124	PTPN11	1	1	1	0	0	1	86.22193232	10.33040569	1	0.375	14.5	0.331	17.4	0	0	P52333	JAK3	1	1	1	1	0	0	0	86.72970347	6.681058971	0.183	1.8	0.195	3.4	1	1	1	1	0	0	1	0	0	0	31	0	0	9	0	0	13	0
P52630	STAT2	1	1	1	1	6.23	1	78.61446502	18.76450116	1	0.263	9	0.238	7.3	0	0	P52333	JAK3	1	1	1	1	0	0	0	86.72970347	6.681058971	0.183	1.8	0.195	3.4	1	1	1	1	0	0	1	0	0	0	27	0	0	10	0	0	7	0
Q9UQQ2	SH2B3	0	1	1	0	0	1	63.93965004	43.96319569	1	0.464	42.1	0.404	42.1	0	0	P10721	KIT	1	1	1	1	0	1	2.25	78.83606221	15.53398058	0.194	2.7	0.188	4.3	0	1	1	0	0	0	1	0	0	0	2	0	0	0	0	0	1	0
P46531	NOTCH1	1	1	1	1	5.13	1	57.49833119	27.46207115	1	0.206	21	0.173	14.2	0	0	P04626	ERBB2	1	1	1	1	1	1	21.35	74.90918221	23.36197081	0.262	18.2	0.22	17.5	1	1	1	1	0	0	1	0	0	0	13	0	0	2	0	0	4	0
P45985	MAP2K4	1	1	1	1	21.55	1	79.03373947	19.64630225	1	0.326	23.3	0.302	23.8	0	0	P15056	BRAF	1	1	1	1	0	1	4.44	68.03876342	35.93328841	0.352	28.6	0.327	26.5	1	1	1	1	0	0	1	0	0	0	6	0	0	3	0	0	0	0
Q16584	MAP3K11	0	1	1	0	0	1	63.69647839	45.087236	1	0.507	48.8	0.431	44.2	0	0	P15056	BRAF	1	1	1	1	0	1	4.44	68.03876342	35.93328841	0.352	28.6	0.327	26.5	0	1	1	0	0	0	1	0	0	0	8	0	0	1	0	0	1	0
P62140	PPP1CB	0	1	1	0	0	1	91.98636774	7.662835249	1	0.146	6.7	0.172	8.9	0	0	P15056	BRAF	1	1	1	1	0	1	4.44	68.03876342	35.93328841	0.352	28.6	0.327	26.5	0	1	1	0	0	0	1	0	0	0	4	0	0	0	0	0	0	0
P36873	PPP1CC	1	1	1	0	0	1	93.03984588	7.08509819	1	0.135	6.8	0.167	8.4	1	0	P15056	BRAF	1	1	1	1	0	1	4.44	68.03876342	35.93328841	0.352	28.6	0.327	26.5	1	1	1	1	0	0	1	0	0	0	4	0	0	0	0	0	0	0
Q5T1C6	THEM4	0	1	1	1	10.83	1	84.13956269	16.13073274	1	0.169	2.5	0.193	3.8	0	0	P42345	MTOR	1	1	1	1	0	1	9.14	77.48096314	9.55291566	0.203	5.5	0.177	5.1	0	1	1	0	0	0	1	0	0	0	3	0	0	0	0	0	0	0
Q96RU7	TRIB3	0	1	1	0	0	1	78.02087577	24.12060302	1	0.305	20.1	0.286	22.3	0	0	P42345	MTOR	1	1	1	1	0	1	9.14	77.48096314	9.55291566	0.203	5.5	0.177	5.1	0	1	1	0	0	0	1	0	0	0	4	0	0	1	0	0	1	0
Q9H4A3	WNK1	0	1	1	0	0	1	44.3748675	75.64560985	1	0.589	65.5	0.47	47.8	1	0	P04049	RAF1	1	1	1	1	0	1	4.17	68.68401773	33.80116959	0.293	20.7	0.28	22.2	0	1	1	0	0	0	1	0	0	0	8	0	0	0	0	0	0	0
P05771	PRKCB	1	1	1	0	0	1	86.54034447	8.017033883	1	0.248	14.8	0.238	15.6	0	0	P00533	EGFR	1	1	1	1	1	1	3.39	76.5209094	21.24148211	0.211	11.1	0.181	8.9	1	1	1	1	0	0	1	0	0	0	53	0	0	6	0	0	5	0
P05129	PRKCG	1	1	1	0	0	1	83.33165335	11.0467222	1	0.245	9.5	0.236	7.9	0	0	P00533	EGFR	1	1	1	1	1	1	3.39	76.5209094	21.24148211	0.211	11.1	0.181	8.9	1	1	1	1	0	0	1	0	0	0	43	0	0	3	0	0	5	0
P61586	RHOA	1	1	1	1	2.59	1	93.72214575	4.921259843	1	0.289	11.4	0.289	15.5	0	0	O60674	JAK2	1	1	1	1	0	0	0	87.78213107	5.722367276	0.19	1.1	0.19	2.1	1	1	1	1	0	0	1	0	0	0	45	0	0	10	0	0	8	0
Q9NR28	DIABLO	1	1	1	1	6.28	1	82.39271529	12.28991597	1	0.268	12.6	0.232	12.1	0	0	P10415	BCL2	1	1	1	1	0	1	11.72	75.53412714	20.3125	0.287	24.7	0.269	21.3	1	1	1	1	0	0	1	0	0	0	2	0	0	0	0	0	1	0
P27986	PIK3R1	1	1	1	1	1.93	1	83.78741892	8.111318513	1	0.347	13.4	0.289	15.6	0	0	P11362	FGFR1	0	1	1	1	0	0	0	76.04377134	21.53273348	0.317	15.9	0.281	12.3	0	1	1	0	0	0	1	0	0	0	40	0	0	1	0	0	0	0
Q9BZK7	TBL1XR1	0	1	1	0	0	1	89.30014058	5.652173913	1	0.307	11.9	0.256	7.8	0	0	O15379	HDAC3	1	1	1	1	0	0	0	91.20210965	6.877539176	0.178	10.3	0.185	11.7	0	1	1	0	0	0	1	0	0	0	23	0	0	12	0	0	22	0
O00459	p85beta	1	1	1	0	0	1	82.96145439	8.844483058	1	0.456	32.3	0.381	24.2	0	0	P36888	FLT3	0	1	1	1	0	1	3.22	75.52465027	16.08065532	0.155	1.6	0.169	7.2	0	1	1	0	0	0	1	0	0	0	13	0	0	0	0	0	1	0
O00459	p85beta	1	1	1	0	0	1	82.96145439	8.844483058	1	0.456	32.3	0.381	24.2	0	0	P10721	KIT	1	1	1	1	0	1	2.25	78.83606221	15.53398058	0.194	2.7	0.188	4.3	1	1	1	1	0	0	1	0	0	0	19	0	0	0	0	0	0	0
O00459	p85beta	1	1	1	0	0	1	82.96145439	8.844483058	1	0.456	32.3	0.381	24.2	0	0	P08581	MET	1	1	1	1	1	1	1.44	79.58763195	13.14850398	0.169	0.2	0.153	2.9	1	1	1	1	0	0	1	0	0	0	32	0	0	1	0	0	1	0
O00459	p85beta	1	1	1	0	0	1	82.96145439	8.844483058	1	0.456	32.3	0.381	24.2	0	0	P16234	PDGFRA	1	1	1	1	1	0	0	73.4248023	20.43372376	0.238	9.4	0.219	8.3	1	1	1	1	0	0	1	0	0	0	25	0	0	0	0	0	1	0
O14492	APS	1	1	1	0	0	1	64.23783134	45.76342282	1	0.46	37.8	0.367	30.2	0	0	P10721	KIT	1	1	1	1	0	1	2.25	78.83606221	15.53398058	0.194	2.7	0.188	4.3	1	1	1	1	0	0	1	0	0	0	3	0	0	0	0	0	0	0
Q96B97	SH3KBP1	1	1	1	1	15.19	1	62.907432	50.58365759	1	0.63	64.7	0.511	53.7	0	0	P00533	EGFR	1	1	1	1	1	1	3.39	76.5209094	21.24148211	0.211	11.1	0.181	8.9	1	1	1	1	0	0	1	0	0	0	8	0	0	3	0	0	0	0
Q96B97	SH3KBP1	1	1	1	1	15.19	1	62.907432	50.58365759	1	0.63	64.7	0.511	53.7	0	0	P08581	MET	1	1	1	1	1	1	1.44	79.58763195	13.14850398	0.169	0.2	0.153	2.9	1	1	1	1	0	0	1	0	0	0	9	0	0	2	0	0	1	0
Q02750	MEK1	1	1	1	0	0	1	83.71248342	11.74540682	1	0.321	14.2	0.287	17.3	0	0	P04626	ERBB2	1	1	1	1	1	1	21.35	74.90918221	23.36197081	0.262	18.2	0.22	17.5	1	1	1	1	0	0	1	0	0	0	24	0	0	0	0	0	3	0
P04637	TP53	1	1	1	1	87.79	1	75.12907204	30.16339869	1	0.569	50.4	0.469	42.7	0	0	P04626	ERBB2	1	1	1	1	1	1	21.35	74.90918221	23.36197081	0.262	18.2	0.22	17.5	1	1	1	1	0	0	1	0	0	0	21	0	0	8	0	0	6	0
P63279	UBC9	1	1	1	0	0	1	97.46993673	0	1	0.288	0	0.297	9.5	0	0	Q13547	HDAC1	1	1	1	1	0	1	21.99	86.30522225	12.45478036	0.308	23.2	0.275	21.4	1	1	1	1	0	0	1	0	0	0	13	0	0	2	0	0	3	0
P28482	ERK2	1	1	1	1	8.33	1	90.98993833	3.259005146	1	0.135	0	0.145	3.3	0	0	Q92769	HDAC2	0	1	1	1	0	0	0	85.72863661	14.6642655	0.32	26.2	0.281	24.4	0	1	1	0	0	0	1	0	0	0	16	0	0	4	0	0	5	0
Q13351	KLF1	0	1	1	1	24.86	1	55.73378588	52.91064145	1	0.56	59.9	0.464	37.3	0	0	Q92769	HDAC2	0	1	1	1	0	0	0	85.72863661	14.6642655	0.32	26.2	0.281	24.4	0	1	1	0	0	0	1	0	0	0	7	0	0	0	0	0	4	0
Q9UJU2	LEF1	1	1	1	0	0	1	57.83919613	48.90675241	1	0.672	80.2	0.569	68.7	0	0	Q13547	HDAC1	1	1	1	1	0	1	21.99	86.30522225	12.45478036	0.308	23.2	0.275	21.4	1	1	1	1	0	0	1	0	0	0	12	0	0	2	0	0	3	0
Q9UJU2	LEF1	1	1	1	0	0	1	57.83919613	48.90675241	1	0.672	80.2	0.569	68.7	0	0	Q92769	HDAC2	0	1	1	1	0	0	0	85.72863661	14.6642655	0.32	26.2	0.281	24.4	0	1	1	0	0	0	1	0	0	0	8	0	0	1	0	0	2	0
Q9UJU2	LEF1	1	1	1	0	0	1	57.83919613	48.90675241	1	0.672	80.2	0.569	68.7	0	0	O15379	HDAC3	1	1	1	1	0	0	0	91.20210965	6.877539176	0.178	10.3	0.185	11.7	1	1	1	1	0	0	1	0	0	0	5	0	0	1	0	0	1	0
Q06413	MEF2C	1	1	1	0	0	1	57.6705493	58.21020351	1	0.604	72.9	0.485	52.6	0	0	Q92769	HDAC2	0	1	1	1	0	0	0	85.72863661	14.6642655	0.32	26.2	0.281	24.4	0	1	1	0	0	0	1	0	0	0	14	0	0	0	0	0	3	0
Q06413	MEF2C	1	1	1	0	0	1	57.6705493	58.21020351	1	0.604	72.9	0.485	52.6	0	0	O15379	HDAC3	1	1	1	1	0	0	0	91.20210965	6.877539176	0.178	10.3	0.185	11.7	1	1	1	1	0	0	1	0	0	0	7	0	0	6	0	0	5	0
P29590	PML	0	1	1	1	1.25	1	70.87157513	31.69055279	1	0.351	27.6	0.298	23.9	0	0	O15379	HDAC3	1	1	1	1	0	0	0	91.20210965	6.877539176	0.178	10.3	0.185	11.7	0	1	1	0	0	0	1	0	0	0	6	0	0	0	0	0	4	0
P46060	RANGAP1	0	1	1	0	0	1	86.98397312	12.70482604	1	0.342	21.5	0.276	15.2	0	0	Q13547	HDAC1	1	1	1	1	0	1	21.99	86.30522225	12.45478036	0.308	23.2	0.275	21.4	0	1	1	0	0	0	1	0	0	0	2	0	0	0	0	0	0	0
Q04206	RELA	1	1	1	1	22.5	1	73.45657619	31.14676734	1	0.518	53.9	0.426	37.4	0	0	Q92769	HDAC2	0	1	1	1	0	0	0	85.72863661	14.6642655	0.32	26.2	0.281	24.4	0	1	1	0	0	0	1	0	0	0	16	0	0	10	0	0	8	0
O15266	SHOX	0	1	1	0	0	1	63.78402461	37.73168579	1	0.432	27.1	0.364	24.3	0	0	Q92769	HDAC2	0	1	1	1	0	0	0	85.72863661	14.6642655	0.32	26.2	0.281	24.4	0	1	1	0	0	0	1	0	0	0	2	0	0	0	0	0	2	0
O95863	SNAI1	1	1	1	0	0	1	55.88638418	35.47280745	1	0.368	25.8	0.339	25.4	0	0	Q13547	HDAC1	1	1	1	1	0	1	21.99	86.30522225	12.45478036	0.308	23.2	0.275	21.4	1	1	1	1	0	0	1	0	0	0	5	0	0	5	0	0	5	0
P08047	SP1	1	1	1	1	29.17	1	39.8655717	85.23893805	1	0.545	51.6	0.422	35.5	0	0	Q92769	HDAC2	0	1	1	1	0	0	0	85.72863661	14.6642655	0.32	26.2	0.281	24.4	0	1	1	0	0	0	1	0	0	0	14	0	0	6	0	0	6	0
Q9NQB0	TCF7L2	1	1	1	1	21	1	54.24901269	60.78226312	1	0.61	65.4	0.498	52.3	0	0	Q13547	HDAC1	1	1	1	1	0	1	21.99	86.30522225	12.45478036	0.308	23.2	0.275	21.4	1	1	1	1	0	0	1	0	0	0	10	0	0	4	0	0	4	0
Q9NQB0	TCF7L2	1	1	1	1	21	1	54.24901269	60.78226312	1	0.61	65.4	0.498	52.3	0	0	Q92769	HDAC2	0	1	1	1	0	0	0	85.72863661	14.6642655	0.32	26.2	0.281	24.4	0	1	1	0	0	0	1	0	0	0	7	0	0	2	0	0	4	0
Q9NQB0	TCF7L2	1	1	1	1	21	1	54.24901269	60.78226312	1	0.61	65.4	0.498	52.3	0	0	O15379	HDAC3	1	1	1	1	0	0	0	91.20210965	6.877539176	0.178	10.3	0.185	11.7	1	1	1	1	0	0	1	0	0	0	5	0	0	2	0	0	3	0
Q04724	GROUCHO	1	1	1	0	0	1	69.52025148	40.91686623	1	0.45	40.6	0.368	33	0	0	Q13547	HDAC1	1	1	1	1	0	1	21.99	86.30522225	12.45478036	0.308	23.2	0.275	21.4	1	1	1	1	0	0	1	0	0	0	8	0	0	3	0	0	1	0
P04637	TP53	1	1	1	1	87.79	1	75.12907204	30.16339869	1	0.569	50.4	0.469	42.7	0	0	Q13547	HDAC1	1	1	1	1	0	1	21.99	86.30522225	12.45478036	0.308	23.2	0.275	21.4	1	1	1	1	0	0	1	0	0	0	13	0	0	11	0	0	6	0
P04637	TP53	1	1	1	1	87.79	1	75.12907204	30.16339869	1	0.569	50.4	0.469	42.7	0	0	Q92769	HDAC2	0	1	1	1	0	0	0	85.72863661	14.6642655	0.32	26.2	0.281	24.4	0	1	1	0	0	0	1	0	0	0	16	0	0	13	0	0	10	0
P04637	TP53	1	1	1	1	87.79	1	75.12907204	30.16339869	1	0.569	50.4	0.469	42.7	0	0	O15379	HDAC3	1	1	1	1	0	0	0	91.20210965	6.877539176	0.178	10.3	0.185	11.7	1	1	1	1	0	0	1	0	0	0	6	0	0	2	0	0	3	0
P42336	PI3K	1	1	1	0	0	1	92.61457815	1.100664985	1	0.137	1.6	0.137	2.2	0	0	O60674	JAK2	1	1	1	1	0	0	0	87.78213107	5.722367276	0.19	1.1	0.19	2.1	1	1	1	1	0	0	1	0	0	0	98	0	0	42	0	0	1	0
P06400	RB1	1	1	1	1	29.74	1	77.20564192	19.83903421	1	0.295	22.2	0.271	22.5	0	0	O15379	HDAC3	1	1	1	1	0	0	0	91.20210965	6.877539176	0.178	10.3	0.185	11.7	1	1	1	1	0	0	1	0	0	0	9	0	0	6	0	0	2	0
Q14186	DP1	1	1	1	0	0	1	71.09689541	34.93518811	1	0.461	33.2	0.372	25.9	0	0	Q13547	HDAC1	1	1	1	1	0	1	21.99	86.30522225	12.45478036	0.308	23.2	0.275	21.4	1	1	1	1	0	0	1	0	0	0	14	0	0	11	0	0	9	0
P16885	PLCG2	1	1	1	0	0	1	83.20572791	6.204379562	1	0.24	3.2	0.227	5.5	0	0	P09619	PDGFRB	1	1	1	1	0	0	0	73.51148009	21.66131253	0.276	13.4	0.253	13.3	1	1	1	1	0	0	1	0	0	0	23	0	0	1	0	0	1	0
P42336	PI3K	1	1	1	0	0	1	92.61457815	1.100664985	1	0.137	1.6	0.137	2.2	0	0	P08581	MET	1	1	1	1	1	1	1.44	79.58763195	13.14850398	0.169	0.2	0.153	2.9	1	1	1	1	0	0	1	0	0	0	56	0	0	3	0	0	6	0
P27986	PIK3R1	1	1	1	1	1.93	1	83.78741892	8.111318513	1	0.347	13.4	0.289	15.6	0	0	P42345	MTOR	1	1	1	1	0	1	9.14	77.48096314	9.55291566	0.203	5.5	0.177	5.1	1	1	1	1	0	0	1	0	0	0	20	0	0	3	0	0	2	0
Q92529	SHC3	0	1	1	0	0	1	61.72512785	45.90091091	1	0.497	50.3	0.419	33.3	0	0	P35968	KDR	1	1	1	1	1	0	0	72.17869777	24.19430612	0.261	10.3	0.235	9.1	0	1	1	0	0	0	1	0	0	0	7	0	0	1	0	0	0	0
Q92529	SHC3	0	1	1	0	0	1	61.72512785	45.90091091	1	0.497	50.3	0.419	33.3	0	0	P10721	KIT	1	1	1	1	0	1	2.25	78.83606221	15.53398058	0.194	2.7	0.188	4.3	0	1	1	0	0	0	1	0	0	0	7	0	0	1	0	0	0	0
Q92529	SHC3	0	1	1	0	0	1	61.72512785	45.90091091	1	0.497	50.3	0.419	33.3	0	0	P08581	MET	1	1	1	1	1	1	1.44	79.58763195	13.14850398	0.169	0.2	0.153	2.9	0	1	1	0	0	0	1	0	0	0	8	0	0	1	0	0	1	0
Q92529	SHC3	0	1	1	0	0	1	61.72512785	45.90091091	1	0.497	50.3	0.419	33.3	0	0	P09619	PDGFRB	1	1	1	1	0	0	0	73.51148009	21.66131253	0.276	13.4	0.253	13.3	0	1	1	0	0	0	1	0	0	0	15	0	0	0	0	0	0	0
Q07889	SOS1	1	1	1	1	15.23	1	76.87428773	22.81191806	1	0.366	25.3	0.329	23.9	0	0	P10721	KIT	1	1	1	1	0	1	2.25	78.83606221	15.53398058	0.194	2.7	0.188	4.3	1	1	1	1	0	0	1	0	0	0	25	0	0	1	0	0	5	0
Q07889	SOS1	1	1	1	1	15.23	1	76.87428773	22.81191806	1	0.366	25.3	0.329	23.9	0	0	P08581	MET	1	1	1	1	1	1	1.44	79.58763195	13.14850398	0.169	0.2	0.153	2.9	1	1	1	1	0	0	1	0	0	0	27	0	0	3	0	0	25	0
Q07890	SOS2	1	1	1	0	0	1	74.96629863	23.3580705	1	0.318	21.2	0.303	23	0	0	P09619	PDGFRB	1	1	1	1	0	0	0	73.51148009	21.66131253	0.276	13.4	0.253	13.3	1	1	1	1	0	0	1	0	0	0	15	0	0	1	0	0	0	0
P15498	VAV	1	1	1	1	3.79	1	87.14541547	4.791546034	1	0.23	4.3	0.219	10.2	0	0	P35968	KDR	1	1	1	1	1	0	0	72.17869777	24.19430612	0.261	10.3	0.235	9.1	1	1	1	1	0	0	1	0	0	0	19	0	0	1	0	0	1	0
P28482	ERK2	1	1	1	1	8.33	1	90.98993833	3.259005146	1	0.135	0	0.145	3.3	0	0	P01584	IL1B	1	1	1	0	1	0	0	75.92467094	17.70157553	0.236	2.2	0.273	5.2	1	1	1	1	0	0	1	0	0	0	25	0	0	1	0	0	1	0
P27361	ERK1	1	1	1	1	6.07	1	89.25702258	6.258234519	1	0.204	6.6	0.209	11.9	0	0	P01584	IL1B	1	1	1	0	1	0	0	75.92467094	17.70157553	0.236	2.2	0.273	5.2	1	1	1	1	0	0	1	0	0	0	21	0	0	2	0	0	2	0
Q06124	PTPN11	1	1	1	0	0	1	86.22193232	10.33040569	1	0.375	14.5	0.331	17.4	0	0	O00329	PIK3CD	0	1	1	1	0	0	0	87.98496187	4.20438304	0.166	2.9	0.165	5.2	0	1	1	0	0	0	1	0	0	0	57	0	0	2	0	0	42	0
P12931	SRC	1	1	1	1	15.67	1	84.51330313	13.78737542	1	0.309	15.5	0.275	13.6	0	0	O00329	PIK3CD	0	1	1	1	0	0	0	87.98496187	4.20438304	0.166	2.9	0.165	5.2	0	1	1	0	0	0	1	0	0	0	71	0	0	45	0	0	1	0
P42702	LIFR	0	1	1	0	0	1	73.9403606	24.4947175	1	0.277	16	0.248	12.7	0	0	P23458	JAK1	1	1	1	1	0	0	0	86.15966112	7.129877071	0.227	5.3	0.206	4.9	0	1	1	0	0	0	1	0	0	0	41	0	0	4	0	0	3	0
P13725	OSM	0	1	1	0	0	1	79.62907805	20.64128257	1	0.424	31.7	0.373	26.2	0	0	P23458	JAK1	1	1	1	1	0	0	0	86.15966112	7.129877071	0.227	5.3	0.206	4.9	0	1	1	0	0	0	1	0	0	0	34	0	0	0	0	0	5	0
P13725	OSM	0	1	1	0	0	1	79.62907805	20.64128257	1	0.424	31.7	0.373	26.2	0	0	O60674	JAK2	1	1	1	1	0	0	0	87.78213107	5.722367276	0.19	1.1	0.19	2.1	0	1	1	0	0	0	1	0	0	0	35	0	0	0	0	0	1	0
Q02750	MEK1	1	1	1	0	0	1	83.71248342	11.74540682	1	0.321	14.2	0.287	17.3	0	0	P23458	JAK1	1	1	1	1	0	0	0	86.15966112	7.129877071	0.227	5.3	0.206	4.9	1	1	1	1	0	0	1	0	0	0	34	0	0	1	0	0	6	0
P28482	ERK2	1	1	1	1	8.33	1	90.98993833	3.259005146	1	0.135	0	0.145	3.3	0	0	P23458	JAK1	1	1	1	1	0	0	0	86.15966112	7.129877071	0.227	5.3	0.206	4.9	1	1	1	1	0	0	1	0	0	0	44	0	0	9	0	0	8	0
P42336	PI3K	1	1	1	0	0	1	92.61457815	1.100664985	1	0.137	1.6	0.137	2.2	0	0	P23458	JAK1	1	1	1	1	0	0	0	86.15966112	7.129877071	0.227	5.3	0.206	4.9	1	1	1	1	0	0	1	0	0	0	65	0	0	4	0	0	7	0
P42336	PI3K	1	1	1	0	0	1	92.61457815	1.100664985	1	0.137	1.6	0.137	2.2	0	0	P42345	MTOR	1	1	1	1	0	1	9.14	77.48096314	9.55291566	0.203	5.5	0.177	5.1	1	1	1	1	0	0	1	0	0	0	23	0	0	3	0	0	2	0
P42338	p110Ia	1	1	1	0	0	1	86.78984016	4.135294799	1	0.133	0.8	0.136	1.4	0	0	P23458	JAK1	1	1	1	1	0	0	0	86.15966112	7.129877071	0.227	5.3	0.206	4.9	1	1	1	1	0	0	1	0	0	0	38	0	0	1	0	0	4	0
P42338	p110Ia	1	1	1	0	0	1	86.78984016	4.135294799	1	0.133	0.8	0.136	1.4	0	0	P42345	MTOR	1	1	1	1	0	1	9.14	77.48096314	9.55291566	0.203	5.5	0.177	5.1	1	1	1	1	0	0	1	0	0	0	14	0	0	3	0	0	2	0
P27986	PIK3R1	1	1	1	1	1.93	1	83.78741892	8.111318513	1	0.347	13.4	0.289	15.6	0	0	P23458	JAK1	1	1	1	1	0	0	0	86.15966112	7.129877071	0.227	5.3	0.206	4.9	1	1	1	1	0	0	1	0	0	0	58	0	0	4	0	0	7	0
P17252	PRKCA	1	1	1	0	0	1	86.71925641	8.585203041	1	0.245	9.1	0.237	10.9	0	0	P42345	MTOR	1	1	1	1	0	1	9.14	77.48096314	9.55291566	0.203	5.5	0.177	5.1	1	1	1	1	0	0	1	0	0	0	16	0	0	5	0	0	2	0
Q05513	PRKCZ	1	1	1	0	0	1	80.53423217	13.27303324	1	0.25	9	0.256	17.4	0	0	P23458	JAK1	1	1	1	1	0	0	0	86.15966112	7.129877071	0.227	5.3	0.206	4.9	1	1	1	1	0	0	1	0	0	0	33	0	0	0	0	0	5	0
P17252	PRKCA	1	1	1	0	0	1	86.71925641	8.585203041	1	0.245	9.1	0.237	10.9	0	0	O00329	PIK3CD	0	1	1	1	0	0	0	87.98496187	4.20438304	0.166	2.9	0.165	5.2	0	1	1	0	0	0	1	0	0	0	60	0	0	37	0	0	2	0
P51168	SCNN1B	0	1	1	0	0	1	82.81130802	8.987663991	1	0.154	4.4	0.169	10.2	0	0	P04049	RAF1	1	1	1	1	0	1	4.17	68.68401773	33.80116959	0.293	20.7	0.28	22.2	0	1	1	0	0	0	1	0	0	0	4	0	0	0	0	0	0	0
P51170	SCNN1G	0	1	1	0	0	1	80.38739178	14.11336653	1	0.177	4.6	0.205	12.8	0	0	P04049	RAF1	1	1	1	1	0	1	4.17	68.68401773	33.80116959	0.293	20.7	0.28	22.2	0	1	1	0	0	0	1	0	0	0	4	0	0	0	0	0	0	0
Q9UQ13	SHOC2	0	1	1	1	14.6	1	88.07832781	13.75521863	1	0.294	16.3	0.217	16.3	0	0	P04049	RAF1	1	1	1	1	0	1	4.17	68.68401773	33.80116959	0.293	20.7	0.28	22.2	0	1	1	0	0	0	1	0	0	0	3	0	0	0	0	0	0	0
P06400	RB1	1	1	1	1	29.74	1	77.20564192	19.83903421	1	0.295	22.2	0.271	22.5	0	0	P04049	RAF1	1	1	1	1	0	1	4.17	68.68401773	33.80116959	0.293	20.7	0.28	22.2	1	1	1	1	0	0	1	0	0	0	7	0	0	0	0	0	0	0
Q04206	RELA	1	1	1	1	22.5	1	73.45657619	31.14676734	1	0.518	53.9	0.426	37.4	0	0	P04049	RAF1	1	1	1	1	0	1	4.17	68.68401773	33.80116959	0.293	20.7	0.28	22.2	1	1	1	1	0	0	1	0	0	0	21	0	0	7	0	0	5	0
P62834	RAP1A	1	1	1	0	0	1	92.45334485	0	1	0.188	0	0.199	6.5	0	0	P04049	RAF1	1	1	1	1	0	1	4.17	68.68401773	33.80116959	0.293	20.7	0.28	22.2	1	1	1	1	0	0	1	0	0	0	21	0	0	2	0	0	5	0
P61224	RAP1B	1	1	1	0	0	1	92.22666905	1.987662783	1	0.228	0	0.235	8.2	0	0	P04049	RAF1	1	1	1	1	0	1	4.17	68.68401773	33.80116959	0.293	20.7	0.28	22.2	1	1	1	1	0	0	1	0	0	0	20	0	0	2	0	0	6	0
P61586	RHOA	1	1	1	1	2.59	1	93.72214575	4.921259843	1	0.289	11.4	0.289	15.5	0	0	P04049	RAF1	1	1	1	1	0	1	4.17	68.68401773	33.80116959	0.293	20.7	0.28	22.2	1	1	1	1	0	0	1	0	0	0	23	0	0	5	0	0	3	0
P11831	SRF	1	1	1	0	0	1	53.05037942	70.39601218	1	0.587	69.3	0.475	44.3	0	0	P04049	RAF1	1	1	1	1	0	1	4.17	68.68401773	33.80116959	0.293	20.7	0.28	22.2	1	1	1	1	0	0	1	0	0	0	2	0	0	0	0	0	0	0
P63104	YWHAZ	0	1	1	1	4.9	1	94.30010785	3.444730077	1	0.321	11	0.285	9.8	0	0	P04049	RAF1	1	1	1	1	0	1	4.17	68.68401773	33.80116959	0.293	20.7	0.28	22.2	0	1	1	0	0	0	1	0	0	0	31	0	0	22	0	0	17	0
Q16254	E2F4	1	0	1	0	0	1	66.83090747	29.6500324	1	0.532	49.9	0.409	40.4	0	0	P11802	CDK4	1	1	1	1	0	0	0	88.25908684	3.661616162	0.242	7.3	0.252	12.5	1	0	1	0	0	0	1	0	0	0	8	0	0	2	0	0	2	0
P54756	EPHA5	0	1	1	0	0	1	80.61570842	14.80238628	1	0.219	3.7	0.193	4.1	0	0	P00519	ABL1	1	1	1	1	0	1	1.5	63.12244709	47.76119403	0.498	45	0.415	40.5	0	1	1	0	0	0	1	0	0	0	2	0	0	0	0	0	0	0
Q9UF33	EPHA6	0	1	1	0	0	1	79.10567242	13.71638142	1	0.177	1.1	0.172	1.5	0	0	P00519	ABL1	1	1	1	1	0	1	1.5	63.12244709	47.76119403	0.498	45	0.415	40.5	0	1	1	0	0	0	1	0	0	0	1	0	0	0	0	0	0	0
Q15375	EPHA7	0	1	1	0	0	1	82.99309606	10.20589731	1	0.208	1.1	0.189	1	0	0	P00519	ABL1	1	1	1	1	0	1	1.5	63.12244709	47.76119403	0.498	45	0.415	40.5	0	1	1	0	0	0	1	0	0	0	1	0	0	0	0	0	0	0
P09769	FGR	0	1	1	0	0	1	83.30842807	14.26182513	1	0.225	1.5	0.231	6.8	0	0	P00519	ABL1	1	1	1	1	0	1	1.5	63.12244709	47.76119403	0.498	45	0.415	40.5	0	1	1	0	0	0	1	0	0	0	13	0	0	2	0	0	0	0
P14210	HGF	0	1	1	0	0	1	83.85354335	7.656652361	1	0.205	0.7	0.195	1.1	0	0	P17948	FLT1	0	1	1	1	0	0	0	72.92583993	23.75283447	0.235	2.2	0.22	4.9	0	1	1	0	0	0	1	0	0	0	5	0	0	0	0	0	1	0
Q01344	IL5RA	0	1	1	0	0	1	83.97436348	14.09875074	1	0.144	1.9	0.151	1.4	0	0	P60568	IL2	1	1	1	0	0	0	0	84.44566116	4.541768045	0.125	0	0.14	2.6	0	1	1	0	0	0	1	0	0	0	15	0	0	4	0	0	2	0
Q9Y616	IRAK-M	1	1	1	0	0	1	71.3982812	31.03593192	1	0.194	8.4	0.198	9.9	0	0	P01584	IL1B	1	1	1	0	1	0	0	75.92467094	17.70157553	0.236	2.2	0.273	5.2	1	1	1	1	0	0	1	0	0	0	5	0	0	0	0	0	3	0
Q9NWZ3	IRAK4	1	1	1	1	3.91	1	83.86365155	12.11618257	1	0.285	8.9	0.255	11.7	0	0	P01584	IL1B	1	1	1	0	1	0	0	75.92467094	17.70157553	0.236	2.2	0.273	5.2	1	1	1	1	0	0	1	0	0	0	4	0	0	0	0	0	2	0
Q14114	APOER2	1	0	1	0	0	1	73.62178311	22.54915254	1	0.217	12.8	0.185	11.4	0	0	P00519	ABL1	1	1	1	1	0	1	1.5	63.12244709	47.76119403	0.498	45	0.415	40.5	1	0	1	0	0	0	1	0	0	0	2	0	0	0	0	0	1	0
O14733	MAP2K7	1	1	1	1	16.95	1	77.45261038	19.07479724	1	0.36	22.9	0.331	20	0	0	P11802	CDK4	1	1	1	1	0	0	0	88.25908684	3.661616162	0.242	7.3	0.252	12.5	1	1	1	1	0	0	1	0	0	0	14	0	0	0	0	0	0	0
Q99759	MEKK3	1	1	1	0	0	1	67.19937709	40.16475789	1	0.456	43.9	0.408	37.1	0	0	P01584	IL1B	1	1	1	0	1	0	0	75.92467094	17.70157553	0.236	2.2	0.273	5.2	1	1	1	1	0	0	1	0	0	0	7	0	0	5	0	0	6	0
O75030	MITF	1	1	1	0	0	1	61.67837349	42.293645	1	0.535	56.5	0.43	29.7	0	0	P08887	IL6R	1	1	1	0	1	0	0	78.68593824	23.64287683	0.35	17.5	0.321	21.6	1	1	1	1	0	0	1	0	0	0	6	0	0	0	0	0	0	0
O75925	PIAS	1	1	1	0	0	1	69.17369138	41.30262113	1	0.344	19.7	0.295	21	0	0	P08887	IL6R	1	1	1	0	1	0	0	78.68593824	23.64287683	0.35	17.5	0.321	21.6	1	1	1	1	0	0	1	0	0	0	5	0	0	2	0	0	2	0
Q07869	PPARA	1	1	1	0	0	1	81.10834576	20.29580937	1	0.172	6.4	0.19	12.8	0	0	O15379	HDAC3	1	1	1	1	0	0	0	91.20210965	6.877539176	0.178	10.3	0.185	11.7	1	1	1	1	0	0	1	0	0	0	10	0	0	9	0	0	7	0
P17612	PKA	1	1	1	0	0	1	95.82370125	0.661559889	1	0.157	2.3	0.184	4.6	0	0	O15379	HDAC3	1	1	1	1	0	0	0	91.20210965	6.877539176	0.178	10.3	0.185	11.7	1	1	1	1	0	0	1	0	0	0	15	0	0	0	0	0	6	0
Q9ULZ3	ASC	1	1	1	0	0	1	71.88260828	9.198423127	1	0.245	8.7	0.229	14.9	0	0	P01584	IL1B	1	1	1	0	1	0	0	75.92467094	17.70157553	0.236	2.2	0.273	5.2	1	1	1	1	0	0	1	0	0	0	2	0	0	0	0	0	0	0
P60763	RAC3	0	0	1	0	0	1	93.83371511	0	1	0.172	0	0.177	3.6	0	0	P00519	ABL1	1	1	1	1	0	1	1.5	63.12244709	47.76119403	0.498	45	0.415	40.5	0	0	1	0	0	0	1	0	0	0	12	0	0	1	0	0	4	0
O60216	RAD21	0	1	1	0	0	1	61.29619232	44.57472178	1	0.53	52.6	0.434	41.8	0	0	P01584	IL1B	1	1	1	0	1	0	0	75.92467094	17.70157553	0.236	2.2	0.273	5.2	0	1	1	0	0	0	1	0	0	0	5	0	0	0	0	0	0	0
Q16576	RBBP7	0	1	1	1	8.94	1	91.26777051	7.026386007	1	0.347	16.5	0.304	14.1	0	0	O15379	HDAC3	1	1	1	1	0	0	0	91.20210965	6.877539176	0.178	10.3	0.185	11.7	0	1	1	0	0	0	1	0	0	0	21	0	0	7	0	0	4	0
Q04864	REL	0	1	1	0	0	1	66.88284715	47.1383975	1	0.425	38.4	0.377	27.9	0	0	P01584	IL1B	1	1	1	0	1	0	0	75.92467094	17.70157553	0.236	2.2	0.273	5.2	0	1	1	0	0	0	1	0	0	0	4	0	0	1	0	0	0	0
O75116	ROCK2	1	1	1	0	0	1	77.01642575	9.957439262	1	0.394	34.9	0.325	20.3	0	0	P35968	KDR	1	1	1	1	1	0	0	72.17869777	24.19430612	0.261	10.3	0.235	9.1	1	1	1	1	0	0	1	0	0	0	7	0	0	5	0	0	0	0
Q6S5L8	SHC4	0	0	1	0	0	1	58.73580565	51.72342193	1	0.448	37.8	0.381	31.6	0	0	P00519	ABL1	1	1	1	1	0	1	1.5	63.12244709	47.76119403	0.498	45	0.415	40.5	0	0	1	0	0	0	1	0	0	0	9	0	0	1	0	0	0	0
Q99717	SMAD5	1	1	1	0	0	1	82.10176434	17.48232735	1	0.367	27.3	0.322	25.6	0	0	Q92769	HDAC2	0	1	1	1	0	0	0	85.72863661	14.6642655	0.32	26.2	0.281	24.4	0	1	1	0	0	0	1	0	0	0	4	0	0	0	0	0	1	0
Q9UQE7	SMC3	0	1	1	0	0	1	82.67322118	1.802436814	1	0.387	29.6	0.32	17.3	0	0	P00519	ABL1	1	1	1	1	0	1	1.5	63.12244709	47.76119403	0.498	45	0.415	40.5	0	1	1	0	0	0	1	0	0	0	1	0	0	0	0	0	0	0
P17405	SMPD1	1	1	1	1	14.1	1	88.39824664	12.81635959	1	0.182	4.6	0.179	7	0	0	P52333	JAK3	1	1	1	1	0	0	0	86.72970347	6.681058971	0.183	1.8	0.195	3.4	1	1	1	1	0	0	1	0	0	0	9	0	0	0	0	0	6	0
O14544	SOCS6	0	1	1	0	0	1	54.74505146	61.63597226	1	0.433	35.5	0.387	27.3	0	0	P23458	JAK1	1	1	1	1	0	0	0	86.15966112	7.129877071	0.227	5.3	0.206	4.9	0	1	1	0	0	0	1	0	0	0	9	0	0	2	0	0	3	0
P17947	SPI1	0	1	1	1	67.04	1	65.99687931	39.23357664	1	0.492	43.3	0.468	28.9	0	0	P09619	PDGFRB	1	1	1	1	0	0	0	73.51148009	21.66131253	0.276	13.4	0.253	13.3	0	1	1	0	0	0	1	0	0	0	18	0	0	1	0	0	0	0
Q9HCS4	TCF7L1	0	1	1	0	0	1	52.53293589	66.92360009	1	0.625	72.6	0.511	53.4	0	0	O15379	HDAC3	1	1	1	1	0	0	0	91.20210965	6.877539176	0.178	10.3	0.185	11.7	0	1	1	0	0	0	1	0	0	0	4	0	0	1	0	0	0	0
Q9NQB0	TCF7L2	1	1	1	1	21	1	54.24901269	60.78226312	1	0.61	65.4	0.498	52.3	0	0	Q9BY41	HDAC8	0	1	1	1	0	1	3.18	95.37996251	2.758855586	0.157	4	0.181	8	0	1	1	0	0	0	1	0	0	0	2	0	0	0	0	0	1	0
P04437	TRAV29DV5	0	0	1	0	0	1	87.59904928	3.590285111	1	0.182	10.1	0.237	15.1	0	0	Q9NZQ7	CD274	0	1	1	0	1	0	0	88.12120146	2.265925609	0.225	10.7	0.187	4.5	0	0	1	0	0	0	1	0	0	0	25	0	0	1	0	0	1	0
P51668	UBE2D1	1	1	1	0	0	1	96.50226456	0	1	0.228	0	0.281	19.7	0	0	P00533	EGFR	1	1	1	1	1	1	3.39	76.5209094	21.24148211	0.211	11.1	0.181	8.9	1	1	1	1	0	0	1	0	0	0	10	0	0	7	0	0	0	0
Q9Y6W5	WAVE2	1	1	1	0	0	1	68.5997208	28.45210128	1	0.683	71.5	0.526	51.4	0	0	P00519	ABL1	1	1	1	1	0	1	1.5	63.12244709	47.76119403	0.498	45	0.415	40.5	1	1	1	1	0	0	1	0	0	0	7	0	0	0	0	0	0	0
Q9GZV5	WWTR1	0	1	1	0	0	1	59.69608218	50.95438369	1	0.718	85.5	0.574	68	0	0	O15379	HDAC3	1	1	1	1	0	0	0	91.20210965	6.877539176	0.178	10.3	0.185	11.7	0	1	1	0	0	0	1	0	0	0	4	0	0	1	0	0	1	0
O14978	ZNF263	0	0	1	0	0	1	60.76233953	40.38745387	1	0.497	49.2	0.432	46	0	0	P00519	ABL1	1	1	1	1	0	1	1.5	63.12244709	47.76119403	0.498	45	0.415	40.5	0	0	1	0	0	0	1	0	0	0	2	0	0	0	0	0	0	0
P27361	ERK1	1	1	1	1	6.07	1	89.25702258	6.258234519	1	0.204	6.6	0.209	11.9	0	0	P21802	FGFR2	1	1	1	1	0	0	0	74.05804221	24.9070632	0.297	9	0.27	13.2	1	1	1	1	0	0	1	0	0	0	43	0	0	14	0	0	1	0
Q00653	NFKB2	0	1	1	1	33.44	1	76.08109982	22.34965446	1	0.469	40.2	0.377	28	0	0	P01584	IL1B	1	1	1	0	1	0	0	75.92467094	17.70157553	0.236	2.2	0.273	5.2	0	1	1	0	0	0	1	0	0	0	13	0	0	8	0	0	2	0
P35228	NOS2	0	1	1	0	0	1	85.50820896	8.830859248	1	0.252	7.8	0.234	7.5	0	0	P01584	IL1B	1	1	1	0	1	0	0	75.92467094	17.70157553	0.236	2.2	0.273	5.2	0	1	1	0	0	0	1	0	0	0	22	0	0	0	0	0	1	0
P42338	p110Ia	1	1	1	0	0	1	86.78984016	4.135294799	1	0.133	0.8	0.136	1.4	0	0	Q9UM73	ALK	0	1	1	1	0	0	0	67.27646614	28.49883036	0.332	19.7	0.289	14.2	0	1	1	0	0	0	1	0	0	0	10	0	0	1	0	0	1	0
O00329	PIK3CD	0	1	1	0	0	1	87.98496187	4.20438304	1	0.166	2.9	0.165	5.2	0	1	Q9UM73	ALK	0	1	1	1	0	0	0	67.27646614	28.49883036	0.332	19.7	0.289	14.2	0	1	1	0	0	0	1	0	0	0	10	0	0	1	0	0	1	0
O00459	p85beta	1	1	1	0	0	1	82.96145439	8.844483058	1	0.456	32.3	0.381	24.2	0	0	Q9UM73	ALK	0	1	1	1	0	0	0	67.27646614	28.49883036	0.332	19.7	0.289	14.2	0	1	1	0	0	0	1	0	0	0	10	0	0	1	0	0	1	0
P01236	PRL	0	1	1	0	0	1	86.33354468	7.993384785	1	0.198	4.4	0.184	4.8	0	0	O60674	JAK2	1	1	1	1	0	0	0	87.78213107	5.722367276	0.19	1.1	0.19	2.1	0	1	1	0	0	0	1	0	0	0	34	0	0	0	0	0	2	0
P40225	THPO	0	1	1	0	0	1	61.35898919	50.3945885	1	0.414	32	0.348	26.1	0	0	O60674	JAK2	1	1	1	1	0	0	0	87.78213107	5.722367276	0.19	1.1	0.19	2.1	0	1	1	0	0	0	1	0	0	0	38	0	0	0	0	0	1	0
A0A0A6YYK7	TRAV19	0	0	1	0	0	1	91.15648673	0	1	0.097	0	0.142	2.6	0	0	Q9NZQ7	CD274	0	1	1	0	1	0	0	88.12120146	2.265925609	0.225	10.7	0.187	4.5	0	0	1	0	0	0	1	0	0	0	25	0	0	1	0	0	1	0
Q99741	CDC6	0	1	1	1	3.75	1	69.83948047	29.7857794	1	0.312	24.8	0.275	19.5	0	0	P28074	PSMB5	0	0	1	1	0	0	0	83.01464079	17.46506986	0.15	1.1	0.176	5.3	0	0	1	0	0	0	1	0	0	0	21	0	0	0	0	0	0	0
O43889	CREB3	0	1	1	0	0	1	61.77498982	48.03448276	1	0.37	12.4	0.33	15.1	0	0	P15692	VEGFA	1	1	1	0	1	0	0	78.4114064	11.73036093	0.484	47.8	0.415	47.6	0	1	1	0	0	0	1	0	0	0	15	0	0	5	0	0	2	0
P07339	CTSD	0	1	1	0	0	1	85.85799094	9.869051421	1	0.163	0.5	0.164	1.5	1	0	P10415	BCL2	1	1	1	1	0	1	11.72	75.53412714	20.3125	0.287	24.7	0.269	21.3	0	1	1	0	0	0	1	0	0	0	6	0	0	0	0	0	5	0
Q9UBX1	CTSF	0	0	1	0	0	1	82.26323484	15.33333333	1	0.251	5.6	0.233	8.5	1	0	P10415	BCL2	1	1	1	1	0	1	11.72	75.53412714	20.3125	0.287	24.7	0.269	21.3	0	0	1	0	0	0	1	0	0	0	1	0	0	0	0	0	0	0
P09668	CTSH	0	1	1	0	0	1	94.32487822	4.144486692	1	0.151	0	0.172	0.3	1	0	P10415	BCL2	1	1	1	1	0	1	11.72	75.53412714	20.3125	0.287	24.7	0.269	21.3	0	1	1	0	0	0	1	0	0	0	6	0	0	0	0	0	5	0
P43234	CTSO	0	0	1	0	0	1	87.83820779	10.98857818	1	0.121	1.2	0.158	2.5	0	0	P10415	BCL2	1	1	1	1	0	1	11.72	75.53412714	20.3125	0.287	24.7	0.269	21.3	0	0	1	0	0	0	1	0	0	0	1	0	0	0	0	0	0	0
P56202	CTSW	0	0	1	0	0	1	84.4126727	12.53791709	1	0.235	7.2	0.253	9.3	0	0	P10415	BCL2	1	1	1	1	0	1	11.72	75.53412714	20.3125	0.287	24.7	0.269	21.3	0	0	1	0	0	0	1	0	0	0	1	0	0	0	0	0	0	0
Q9UBR2	CTSZ	0	0	1	0	0	1	92.63248001	6.798153588	1	0.201	0	0.188	3	1	0	P10415	BCL2	1	1	1	1	0	1	11.72	75.53412714	20.3125	0.287	24.7	0.269	21.3	0	0	1	0	0	0	1	0	0	0	1	0	0	0	0	0	0	0
P09038	FGF2	1	1	1	1	7.64	1	71.08581594	29.77346278	1	0.579	61.1	0.48	51.7	0	0	P04626	ERBB2	1	1	1	1	1	1	21.35	74.90918221	23.36197081	0.262	18.2	0.22	17.5	1	1	1	1	0	0	1	0	0	0	38	0	0	3	0	0	3	0
Q16665	HIF1A	1	1	1	1	42.01	1	61.01097271	50.11561585	1	0.448	41.5	0.376	31.1	0	0	P04626	ERBB2	1	1	1	1	1	1	21.35	74.90918221	23.36197081	0.262	18.2	0.22	17.5	1	1	1	1	0	0	1	0	0	0	35	0	0	13	0	0	32	0
P01112	HRAS	0	1	1	1	22.22	1	92.56108721	5.234899329	1	0.265	2.6	0.268	4.8	0	0	P60568	IL2	1	1	1	0	0	0	0	84.44566116	4.541768045	0.125	0	0.14	2.6	0	1	1	0	0	0	1	0	0	0	37	0	0	2	0	0	8	0
P01308	Ins	1	1	1	0	0	1	53.4416449	47.91418355	1	0.109	0	0.151	3.6	0	0	P35916	FLT4	1	1	1	1	0	1	2.71	72.74058002	23.08193669	0.258	12.9	0.238	12.9	1	1	1	1	0	0	1	0	0	0	5	0	0	1	0	0	3	0
Q9NWZ3	IRAK4	1	1	1	1	3.91	1	83.86365155	12.11618257	1	0.285	8.9	0.255	11.7	0	0	P04626	ERBB2	1	1	1	1	1	1	21.35	74.90918221	23.36197081	0.262	18.2	0.22	17.5	1	1	1	1	0	0	1	0	0	0	48	0	0	0	0	0	2	0
P35568	IRS1	1	1	1	1	3.46	1	50.22620386	76.72479151	1	0.642	77.6	0.535	65.1	0	0	P35916	FLT4	1	1	1	1	0	1	2.71	72.74058002	23.08193669	0.258	12.9	0.238	12.9	1	1	1	1	0	0	1	0	0	0	13	0	0	0	0	0	1	0
Q9H063	MAF1	0	1	1	0	0	1	77.69816243	23.32838039	1	0.328	23	0.354	31.2	0	0	Q13547	HDAC1	1	1	1	1	0	1	21.99	86.30522225	12.45478036	0.308	23.2	0.275	21.4	0	1	1	0	0	0	1	0	0	0	4	0	0	4	0	0	2	0
P52564	MAP2K6	1	1	1	1	12.87	1	82.11616705	10.53231939	1	0.259	10.8	0.263	12.6	0	0	P05231	IL6	1	1	1	0	1	1	8.96	86.04387852	3.247143716	0.271	7.5	0.265	12.3	1	1	1	1	0	0	1	0	0	0	12	0	0	9	0	0	0	0
P53778	p38gamma	1	1	1	1	3.81	1	88.28537449	5.116909522	1	0.22	7.4	0.213	9.8	1	0	P10415	BCL2	1	1	1	1	0	1	11.72	75.53412714	20.3125	0.287	24.7	0.269	21.3	1	1	1	1	0	0	1	0	0	0	37	0	0	0	0	0	24	0
Q15596	NCOA2	1	1	1	1	14.07	1	48.45926181	69.6187736	1	0.654	82.1	0.532	65.1	0	0	P10415	BCL2	1	1	1	1	0	1	11.72	75.53412714	20.3125	0.287	24.7	0.269	21.3	1	1	1	1	0	0	1	0	0	0	4	0	0	0	0	0	3	0
O95644	NFATC1	1	1	1	1	75.29	1	57.53372614	60.92873176	1	0.543	55.4	0.455	40.3	0	0	P11802	CDK4	1	1	1	1	0	0	0	88.25908684	3.661616162	0.242	7.3	0.252	12.5	1	1	1	1	0	0	1	0	0	0	8	0	0	0	0	0	2	0
O95644	NFATC1	1	1	1	1	75.29	1	57.53372614	60.92873176	1	0.543	55.4	0.455	40.3	0	0	Q9NZQ7	CD274	0	1	1	0	1	0	0	88.12120146	2.265925609	0.225	10.7	0.187	4.5	0	1	1	0	0	0	1	0	0	0	5	0	0	0	0	0	2	0
P34130	NTF5	1	1	1	0	0	1	78.83112234	9.13126189	1	0.314	14.8	0.285	7.6	0	0	P10721	KIT	1	1	1	1	0	1	2.25	78.83606221	15.53398058	0.194	2.7	0.188	4.3	1	1	1	1	0	0	1	0	0	0	5	0	0	0	0	0	0	0
P49763	PGF	0	0	1	0	0	1	71.15482955	22.18370884	1	0.342	27.1	0.329	28.5	0	0	P04626	ERBB2	1	1	1	1	1	1	21.35	74.90918221	23.36197081	0.262	18.2	0.22	17.5	0	0	1	0	0	0	1	0	0	0	9	0	0	2	0	0	2	0
Q08752	PPID	0	0	1	0	0	1	96.55435147	0	1	0.298	11.9	0.278	12.4	1	0	P10415	BCL2	1	1	1	1	0	1	11.72	75.53412714	20.3125	0.287	24.7	0.269	21.3	0	0	1	0	0	0	1	0	0	0	5	0	0	0	0	0	3	0
Q00005	PPP2R2B	0	1	1	0	0	1	90.41175498	4.504257072	1	0.258	5.4	0.231	5	0	0	P10415	BCL2	1	1	1	1	0	1	11.72	75.53412714	20.3125	0.287	24.7	0.269	21.3	0	1	1	0	0	0	1	0	0	0	11	0	0	0	0	0	5	0
Q9Y2T4	PPP2R2C	0	1	1	0	0	1	89.64258067	5.078664091	1	0.265	10.1	0.239	9.2	0	0	P10415	BCL2	1	1	1	1	0	1	11.72	75.53412714	20.3125	0.287	24.7	0.269	21.3	0	1	1	0	0	0	1	0	0	0	11	0	0	0	0	0	5	0
Q66LE6	PPP2R2D	0	1	1	0	0	1	91.8099318	1.993990713	1	0.252	8.6	0.226	10.4	0	0	P10415	BCL2	1	1	1	1	0	1	11.72	75.53412714	20.3125	0.287	24.7	0.269	21.3	0	1	1	0	0	0	1	0	0	0	11	0	0	0	0	0	2	0
Q15172	PPP2R5A	0	1	1	0	0	1	88.68896728	8.003029538	1	0.195	13.4	0.2	16.3	0	0	P10415	BCL2	1	1	1	1	0	1	11.72	75.53412714	20.3125	0.287	24.7	0.269	21.3	0	1	1	0	0	0	1	0	0	0	4	0	0	0	0	0	4	0
Q14738	PPP2R5D	0	1	1	0	0	1	81.11743258	18.82472138	1	0.301	22.9	0.276	22.6	0	0	P10415	BCL2	1	1	1	1	0	1	11.72	75.53412714	20.3125	0.287	24.7	0.269	21.3	0	1	1	0	0	0	1	0	0	0	5	0	0	0	0	0	5	0
P31321	PRKAR1B	0	1	1	1	9.45	1	87.20259077	5.841584158	1	0.296	13.4	0.27	12.9	0	0	P10415	BCL2	1	1	1	1	0	1	11.72	75.53412714	20.3125	0.287	24.7	0.269	21.3	0	1	1	0	0	0	1	0	0	0	2	0	0	0	0	0	2	0
P31323	PRKAR2B	0	1	1	0	0	1	80.07731061	12.83076923	1	0.34	22.5	0.286	20.8	0	0	P10415	BCL2	1	1	1	1	0	1	11.72	75.53412714	20.3125	0.287	24.7	0.269	21.3	0	1	1	0	0	0	1	0	0	0	2	0	0	0	0	0	2	0
Q15262	PTPRK	0	1	1	0	0	1	83.40652107	9.979829869	1	0.253	7.6	0.23	7.6	0	0	P00533	EGFR	1	1	1	1	1	1	3.39	76.5209094	21.24148211	0.211	11.1	0.181	8.9	0	1	1	0	0	0	1	0	0	0	8	0	0	0	0	0	1	0
Q06330	RBPJ	0	1	1	0	0	1	85.80714313	11.14527287	1	0.334	18.6	0.298	17.6	0	0	Q13547	HDAC1	1	1	1	1	0	1	21.99	86.30522225	12.45478036	0.308	23.2	0.275	21.4	0	1	1	0	0	0	1	0	0	0	11	0	0	10	0	0	5	0
Q04206	RELA	1	1	1	1	22.5	1	73.45657619	31.14676734	1	0.518	53.9	0.426	37.4	0	0	P28074	PSMB5	0	0	1	1	0	0	0	83.01464079	17.46506986	0.15	1.1	0.176	5.3	0	0	1	0	0	0	1	0	0	0	22	0	0	0	0	0	1	0
Q01201	RELB	0	1	1	0	0	1	69.7969986	35.76007326	1	0.467	42	0.396	35.4	0	0	P10415	BCL2	1	1	1	1	0	1	11.72	75.53412714	20.3125	0.287	24.7	0.269	21.3	0	1	1	0	0	0	1	0	0	0	5	0	0	0	0	0	1	0
P62979	RPS27A	0	0	1	0	0	1	89.51078611	0	1	0.324	12.8	0.362	29.5	0	0	P04049	RAF1	1	1	1	1	0	1	4.17	68.68401773	33.80116959	0.293	20.7	0.28	22.2	0	0	1	0	0	0	1	0	0	0	15	0	0	0	0	0	1	0
P19793	RXRA	0	1	1	1	33.77	1	76.51226428	28.27004219	1	0.343	33.1	0.301	32.5	0	0	O15379	HDAC3	1	1	1	1	0	0	0	91.20210965	6.877539176	0.178	10.3	0.185	11.7	0	1	1	0	0	0	1	0	0	0	24	0	0	16	0	0	22	0
O15047	SETD1A	0	0	1	0	0	1	49.86826386	65.89520318	1	0.657	69.7	0.521	55.1	0	0	Q13547	HDAC1	1	1	1	1	0	1	21.99	86.30522225	12.45478036	0.308	23.2	0.275	21.4	0	0	1	0	0	0	1	0	0	0	2	0	0	0	0	0	0	0
P29353	SHC1	1	1	1	1	8.4	1	63.38228005	43.13236627	1	0.56	57.5	0.465	50.3	0	0	P17948	FLT1	0	1	1	1	0	0	0	72.92583993	23.75283447	0.235	2.2	0.22	4.9	0	1	1	0	0	0	1	0	0	0	23	0	0	3	0	0	3	0
Q15797	SMAD1	1	1	1	1	10.97	1	81.78024492	17.78623878	1	0.378	27.5	0.321	24.9	0	0	Q13547	HDAC1	1	1	1	1	0	1	21.99	86.30522225	12.45478036	0.308	23.2	0.275	21.4	1	1	1	1	0	0	1	0	0	0	8	0	0	1	0	0	1	0
Q15796	SMAD2	1	1	1	1	58.89	1	78.15752235	23.82376938	1	0.314	19.1	0.286	18.8	0	0	Q92769	HDAC2	0	1	1	1	0	0	0	85.72863661	14.6642655	0.32	26.2	0.281	24.4	0	1	1	0	0	0	1	0	0	0	6	0	0	0	0	0	3	0
Q9HCE7	SMURF1	1	1	1	0	0	1	73.20000989	21.40974967	1	0.313	23.2	0.28	18.2	0	0	Q13547	HDAC1	1	1	1	1	0	1	21.99	86.30522225	12.45478036	0.308	23.2	0.275	21.4	1	1	1	1	0	0	1	0	0	0	4	0	0	1	0	0	2	0
P08047	SP1	1	1	1	1	29.17	1	39.8655717	85.23893805	1	0.545	51.6	0.422	35.5	0	0	P10721	KIT	1	1	1	1	0	1	2.25	78.83606221	15.53398058	0.194	2.7	0.188	4.3	1	1	1	1	0	0	1	0	0	0	11	0	0	4	0	0	1	0
P08047	SP1	1	1	1	1	29.17	1	39.8655717	85.23893805	1	0.545	51.6	0.422	35.5	0	0	P15391	CD19	1	1	1	0	1	1	2.7	63.28155888	42.96003717	0.494	47.7	0.457	46.4	1	1	1	1	0	0	1	0	0	0	2	0	0	1	0	0	0	0
P17947	SPI1	0	1	1	1	67.04	1	65.99687931	39.23357664	1	0.492	43.3	0.468	28.9	0	0	P01584	IL1B	1	1	1	0	1	0	0	75.92467094	17.70157553	0.236	2.2	0.273	5.2	0	1	1	0	0	0	1	0	0	0	16	0	0	0	0	0	2	0
P51692	STAT5B	1	1	1	0	0	1	85.69874458	10.32685931	1	0.263	8.5	0.231	5.8	0	0	P10415	BCL2	1	1	1	1	0	1	11.72	75.53412714	20.3125	0.287	24.7	0.269	21.3	1	1	1	1	0	0	1	0	0	0	10	0	0	0	0	0	0	0
Q9UMX1	SUFU	1	1	1	1	16.94	1	83.18246984	16.68418287	1	0.388	27.7	0.347	24.6	0	0	P28074	PSMB5	0	0	1	1	0	0	0	83.01464079	17.46506986	0.15	1.1	0.176	5.3	0	0	1	0	0	0	1	0	0	0	10	0	0	0	0	0	1	0
Q53T94	TAF1B	0	0	1	0	0	1	79.0631725	16.04785479	1	0.185	1.5	0.197	6.8	0	0	Q13547	HDAC1	1	1	1	1	0	1	21.99	86.30522225	12.45478036	0.308	23.2	0.275	21.4	0	0	1	0	0	0	1	0	0	0	7	0	0	4	0	0	2	0
P05549	TFAP2A	0	1	1	0	0	1	67.62589211	43.97519197	1	0.515	49.9	0.43	37.1	0	0	P10415	BCL2	1	1	1	1	0	1	11.72	75.53412714	20.3125	0.287	24.7	0.269	21.3	0	1	1	0	0	0	1	0	0	0	9	0	0	0	0	0	4	0
Q92754	TFAP2C	0	0	1	0	0	1	66.88803007	43.65056407	1	0.462	37.8	0.385	28	0	0	P10415	BCL2	1	1	1	1	0	1	11.72	75.53412714	20.3125	0.287	24.7	0.269	21.3	0	0	1	0	0	0	1	0	0	0	4	0	0	0	0	0	2	0
O15350	TP73	1	1	1	1	3.3	1	66.4142143	45.35597381	1	0.489	48.9	0.413	38.8	0	0	P28074	PSMB5	0	0	1	1	0	0	0	83.01464079	17.46506986	0.15	1.1	0.176	5.3	0	0	1	0	0	0	1	0	0	0	8	0	0	0	0	0	3	0
Q9Y4K3	TRAF6	1	1	1	0	0	1	86.19180115	11.67830484	1	0.208	4.4	0.193	4.2	0	0	P10721	KIT	1	1	1	1	0	1	2.25	78.83606221	15.53398058	0.194	2.7	0.188	4.3	1	1	1	1	0	0	1	0	0	0	44	0	0	2	0	0	2	0
Q9Y4K3	TRAF6	1	1	1	0	0	1	86.19180115	11.67830484	1	0.208	4.4	0.193	4.2	0	0	P10415	BCL2	1	1	1	1	0	1	11.72	75.53412714	20.3125	0.287	24.7	0.269	21.3	1	1	1	1	0	0	1	0	0	0	15	0	0	0	0	0	11	0
Q99816	TSG101	0	0	1	0	0	1	83.61628247	15.65836299	1	0.345	30.5	0.276	12.6	0	0	P00533	EGFR	1	1	1	1	1	1	3.39	76.5209094	21.24148211	0.211	11.1	0.181	8.9	0	0	1	0	0	0	1	0	0	0	3	0	0	0	0	0	1	0
P40337	VHL	0	1	1	1	100	1	85.59088716	10.81081081	1	0.501	42.3	0.437	39.9	0	0	P28074	PSMB5	0	0	1	1	0	0	0	83.01464079	17.46506986	0.15	1.1	0.176	5.3	0	0	1	0	0	0	1	0	0	0	7	0	0	0	0	0	0	0
P61964	WDR5	0	0	1	0	0	1	93.82450695	6.172360248	1	0.214	8.7	0.211	10.5	1	0	Q13547	HDAC1	1	1	1	1	0	1	21.99	86.30522225	12.45478036	0.308	23.2	0.275	21.4	0	0	1	0	0	0	1	0	0	0	5	0	0	2	0	0	2	0
P01308	Ins	1	1	1	0	0	1	53.4416449	47.91418355	1	0.109	0	0.151	3.6	0	0	P36888	FLT3	0	1	1	1	0	1	3.22	75.52465027	16.08065532	0.155	1.6	0.169	7.2	0	1	1	0	0	0	1	0	0	0	11	0	0	4	0	0	2	0
P01308	Ins	1	1	1	0	0	1	53.4416449	47.91418355	1	0.109	0	0.151	3.6	0	0	P17948	FLT1	0	1	1	1	0	0	0	72.92583993	23.75283447	0.235	2.2	0.22	4.9	0	1	1	0	0	0	1	0	0	0	5	0	0	1	0	0	2	0
P35568	IRS1	1	1	1	1	3.46	1	50.22620386	76.72479151	1	0.642	77.6	0.535	65.1	0	0	P17948	FLT1	0	1	1	1	0	0	0	72.92583993	23.75283447	0.235	2.2	0.22	4.9	0	1	1	0	0	0	1	0	0	0	11	0	0	0	0	0	1	0
Q13177	PAK2	1	1	1	1	48.09	1	75.00299217	28.03141875	1	0.411	38.9	0.353	33.6	0	0	P15056	BRAF	1	1	1	1	0	1	4.44	68.03876342	35.93328841	0.352	28.6	0.327	26.5	1	1	1	1	0	0	1	0	0	0	6	0	0	1	0	0	0	0
O43252	PAPSS1	0	0	1	0	0	1	93.56377262	3.555644837	1	0.244	3.5	0.228	4.6	0	0	P15056	BRAF	1	1	1	1	0	1	4.44	68.03876342	35.93328841	0.352	28.6	0.327	26.5	0	0	1	0	0	0	1	0	0	0	6	0	0	0	0	0	0	0
P01127	PDGFB	0	1	1	1	5.81	1	73.57086006	17.77661248	1	0.385	26.1	0.36	35.3	0	0	P35968	KDR	1	1	1	1	1	0	0	72.17869777	24.19430612	0.261	10.3	0.235	9.1	0	1	1	0	0	0	1	0	0	0	13	0	0	3	0	0	0	0
P35232	PHB	0	0	1	0	0	1	88.09648583	1.997146933	1	0.168	0	0.154	2.6	0	0	P15056	BRAF	1	1	1	1	0	1	4.44	68.03876342	35.93328841	0.352	28.6	0.327	26.5	0	0	1	0	0	0	1	0	0	0	4	0	0	0	0	0	0	0
Q5UE93	PIK3R6	0	0	1	0	0	1	75.33466063	23.34571236	1	0.278	8.8	0.26	9.7	0	0	P00533	EGFR	1	1	1	1	1	1	3.39	76.5209094	21.24148211	0.211	11.1	0.181	8.9	0	0	1	0	0	0	1	0	0	0	10	0	0	1	0	0	0	0
Q00722	PLCB2	0	1	1	0	0	1	84.80565788	12.92517007	1	0.354	23.5	0.305	19.1	0	0	P16234	PDGFRA	1	1	1	1	1	0	0	73.4248023	20.43372376	0.238	9.4	0.219	8.3	0	1	1	0	0	0	1	0	0	0	3	0	0	0	0	0	0	0
P22612	PRKACG	0	1	1	0	0	1	94.84434567	1.609517145	1	0.148	4	0.185	6.6	0	0	P15056	BRAF	1	1	1	1	0	1	4.44	68.03876342	35.93328841	0.352	28.6	0.327	26.5	0	1	1	0	0	0	1	0	0	0	8	0	0	0	0	0	6	0
Q02156	PRKCE	1	1	1	0	0	1	79.6824625	16.59292035	1	0.25	15.7	0.236	16.7	0	0	P11802	CDK4	1	1	1	1	0	0	0	88.25908684	3.661616162	0.242	7.3	0.252	12.5	1	1	1	1	0	0	1	0	0	0	9	0	0	1	0	0	5	0
P05129	PRKCG	1	1	1	0	0	1	83.33165335	11.0467222	1	0.245	9.5	0.236	7.9	0	0	P15056	BRAF	1	1	1	1	0	1	4.44	68.03876342	35.93328841	0.352	28.6	0.327	26.5	1	1	1	1	0	0	1	0	0	0	12	0	0	0	0	0	2	0
Q04759	PRKCQ	0	1	1	0	0	1	79.85454261	15.02003833	1	0.168	2	0.165	4.8	0	0	P15056	BRAF	1	1	1	1	0	1	4.44	68.03876342	35.93328841	0.352	28.6	0.327	26.5	0	1	1	0	0	0	1	0	0	0	7	0	0	0	0	0	2	0
P62070	RRAS2	0	0	1	0	0	1	88.06208154	7.303712721	1	0.281	10.3	0.284	11.8	0	0	P15056	BRAF	1	1	1	1	0	1	4.44	68.03876342	35.93328841	0.352	28.6	0.327	26.5	0	0	1	0	0	0	1	0	0	0	9	0	0	0	0	0	0	0
P31947	SFN	0	1	1	0	0	1	93.38504373	3.235747304	1	0.376	18.5	0.318	16.5	0	0	P15056	BRAF	1	1	1	1	0	1	4.44	68.03876342	35.93328841	0.352	28.6	0.327	26.5	0	1	1	0	0	0	1	0	0	0	14	0	0	4	0	0	0	0
Q15464	SHB	0	0	1	0	0	1	61.72412581	40.89498189	1	0.51	48.9	0.449	41.7	0	0	P35968	KDR	1	1	1	1	1	0	0	72.17869777	24.19430612	0.261	10.3	0.235	9.1	0	0	1	0	0	0	1	0	0	0	12	0	0	8	0	0	0	0
P98077	SHC2	0	1	1	0	0	1	63.23852131	40.41331803	1	0.481	39	0.386	29.9	0	0	P16234	PDGFRA	1	1	1	1	1	0	0	73.4248023	20.43372376	0.238	9.4	0.219	8.3	0	1	1	0	0	0	1	0	0	0	12	0	0	0	0	0	0	0
Q92529	SHC3	0	1	1	0	0	1	61.72512785	45.90091091	1	0.497	50.3	0.419	33.3	0	0	P16234	PDGFRA	1	1	1	1	1	0	0	73.4248023	20.43372376	0.238	9.4	0.219	8.3	0	1	1	0	0	0	1	0	0	0	9	0	0	0	0	0	0	0
Q9UQ13	SHOC2	0	1	1	1	14.6	1	88.07832781	13.75521863	1	0.294	16.3	0.217	16.3	0	0	P15056	BRAF	1	1	1	1	0	1	4.44	68.03876342	35.93328841	0.352	28.6	0.327	26.5	0	1	1	0	0	0	1	0	0	0	3	0	0	0	0	0	0	0
Q6STE5	SMARCD3	0	1	1	0	0	1	80.95370915	16.56758852	1	0.431	34.4	0.366	20.9	0	0	O15379	HDAC3	1	1	1	1	0	0	0	91.20210965	6.877539176	0.178	10.3	0.185	11.7	0	1	1	0	0	0	1	0	0	0	5	0	0	5	0	0	5	0
Q7KZF4	SND1	0	1	1	1	1.1	1	89.92048162	3.257238307	1	0.306	15.3	0.27	11.8	0	0	P15056	BRAF	1	1	1	1	0	1	4.44	68.03876342	35.93328841	0.352	28.6	0.327	26.5	0	1	1	0	0	0	1	0	0	0	6	0	0	0	0	0	0	0
P40763	STAT3	1	1	1	1	4.42	1	85.76562598	9.204141055	1	0.254	9.6	0.233	10.8	0	0	O15379	HDAC3	1	1	1	1	0	0	0	91.20210965	6.877539176	0.178	10.3	0.185	11.7	1	1	1	1	0	0	1	0	0	0	9	0	0	4	0	0	5	0
Q9BXT5	TEX15	0	0	1	0	0	1	35.59270562	92.94586998	1	0.366	28.4	0.314	20.1	0	0	P11802	CDK4	1	1	1	1	0	0	0	88.25908684	3.661616162	0.242	7.3	0.252	12.5	0	0	1	0	0	0	1	0	0	0	2	0	0	0	0	0	0	0
Q12933	TRAF2	1	1	1	0	0	1	90.79679575	3.514622884	1	0.144	0	0.141	1.6	0	0	P28074	PSMB5	0	0	1	1	0	0	0	83.01464079	17.46506986	0.15	1.1	0.176	5.3	0	0	1	0	0	0	1	0	0	0	13	0	0	0	0	0	2	0
O15164	TRIM24	0	1	1	0	0	1	64.0060178	43.37525949	1	0.447	41.8	0.374	37	0	0	P15056	BRAF	1	1	1	1	0	1	4.44	68.03876342	35.93328841	0.352	28.6	0.327	26.5	0	1	1	0	0	0	1	0	0	0	6	0	0	0	0	0	0	0
Q92738	RNTRE	1	0	1	0	0	1	62.86038947	50.09772966	1	0.467	52.2	0.406	46.1	0	0	P00533	EGFR	1	1	1	1	1	1	3.39	76.5209094	21.24148211	0.211	11.1	0.181	8.9	1	0	1	0	0	0	1	0	0	0	2	0	0	1	0	0	0	0
P31946	YWHAB	0	1	1	0	0	1	93.88126971	3.098019299	1	0.378	23.2	0.32	11.8	1	0	P15056	BRAF	1	1	1	1	0	1	4.44	68.03876342	35.93328841	0.352	28.6	0.327	26.5	0	1	1	0	0	0	1	0	0	0	32	0	0	8	0	0	5	0
P61981	YWHAG	0	1	1	0	0	1	94.50279107	1.914357683	1	0.325	10.1	0.28	10.5	0	0	P15056	BRAF	1	1	1	1	0	1	4.44	68.03876342	35.93328841	0.352	28.6	0.327	26.5	0	1	1	0	0	0	1	0	0	0	11	0	0	9	0	0	7	0
Q04917	P1433	1	1	1	0	0	1	95.42142423	0.656565657	1	0.277	4.9	0.25	8.9	1	0	P15056	BRAF	1	1	1	1	0	1	4.44	68.03876342	35.93328841	0.352	28.6	0.327	26.5	1	1	1	1	0	0	1	0	0	0	12	0	0	10	0	0	8	0
Q96PM9	ZNF385A	0	0	1	0	0	1	62.74017558	34.36401968	1	0.607	60.4	0.486	46.4	0	0	Q92769	HDAC2	0	1	1	1	0	0	0	85.72863661	14.6642655	0.32	26.2	0.281	24.4	0	0	1	0	0	0	1	0	0	0	1	0	0	1	0	0	1	0
P16220	CREB1	1	1	1	1	18.35	1	62.23766881	44.22294548	1	0.567	64.2	0.411	28.1	0	0	P15692	VEGFA	1	1	1	0	1	0	0	78.4114064	11.73036093	0.484	47.8	0.415	47.6	1	1	1	1	0	0	1	0	0	0	25	0	0	8	0	0	4	0
Q03060	CREM	1	1	1	0	0	1	61.86954861	46.56635802	1	0.562	65.2	0.446	34.2	0	0	P10415	BCL2	1	1	1	1	0	1	11.72	75.53412714	20.3125	0.287	24.7	0.269	21.3	1	1	1	1	0	0	1	0	0	0	17	0	0	0	0	0	5	0
P25774	CTSS	0	1	1	0	0	1	94.54173653	3.305471125	1	0.199	0	0.195	2.1	1	0	P10415	BCL2	1	1	1	1	0	1	11.72	75.53412714	20.3125	0.287	24.7	0.269	21.3	0	1	1	0	0	0	1	0	0	0	4	0	0	0	0	0	3	0
P41240	CSK	1	1	1	0	0	1	91.69148428	0.757575758	1	0.177	0	0.166	2.2	0	0	Q9NZQ7	CD274	0	1	1	0	1	0	0	88.12120146	2.265925609	0.225	10.7	0.187	4.5	0	1	1	0	0	0	1	0	0	0	25	0	0	8	0	0	1	0
Q09472	EP300	1	1	1	1	76.93	1	54.69891698	58.0646909	1	0.633	66.9	0.51	57.1	0	0	Q00534	CDK6	1	1	1	1	0	1	11.66	85.94231531	9.192307692	0.207	5.2	0.209	7.1	1	1	1	1	0	0	1	0	0	0	8	0	0	1	0	0	8	0
P01570	IFNA14	0	0	1	0	0	1	85.86091622	1.364522417	1	0.138	0	0.18	3.7	0	0	P00533	EGFR	1	1	1	1	1	1	3.39	76.5209094	21.24148211	0.211	11.1	0.181	8.9	0	0	1	0	0	0	1	0	0	0	19	0	0	1	0	0	0	0
P01743	IGHV1-46	0	0	1	0	0	1	91.46411236	3.307607497	1	0.216	0	0.277	6	0	0	Q06187	BTK	1	1	1	1	0	0	0	84.98775136	6.557377049	0.246	10.5	0.224	9.9	0	0	1	0	0	0	1	0	0	0	103	0	0	102	0	0	0	0
P01742	IGHV1-69	0	0	1	0	0	1	90.77089812	1.795735129	1	0.17	0	0.231	5.1	0	0	Q06187	BTK	1	1	1	1	0	0	0	84.98775136	6.557377049	0.246	10.5	0.224	9.9	0	0	1	0	0	0	1	0	0	0	103	0	0	102	0	0	0	0
P01817	IGHV2-5	0	0	1	0	0	1	91.71650863	0.862068966	1	0.18	0	0.23	7.6	0	0	Q06187	BTK	1	1	1	1	0	0	0	84.98775136	6.557377049	0.246	10.5	0.224	9.9	0	0	1	0	0	0	1	0	0	0	103	0	0	102	0	0	0	0
P01814	IGHV2-70	0	0	1	0	0	1	91.92894296	0	1	0.136	0	0.181	5	0	0	Q06187	BTK	1	1	1	1	0	0	0	84.98775136	6.557377049	0.246	10.5	0.224	9.9	0	0	1	0	0	0	1	0	0	0	103	0	0	102	0	0	0	0
P01762	IGHV3-11	0	0	1	0	0	1	90.91866731	1.872246696	1	0.082	0	0.137	3.4	0	0	Q06187	BTK	1	1	1	1	0	0	0	84.98775136	6.557377049	0.246	10.5	0.224	9.9	0	0	1	0	0	0	1	0	0	0	103	0	0	102	0	0	0	0
P01766	IGHV3-13	0	0	1	0	0	1	91.18597288	0	1	0.12	0	0.181	3.4	0	0	Q06187	BTK	1	1	1	1	0	0	0	84.98775136	6.557377049	0.246	10.5	0.224	9.9	0	0	1	0	0	0	1	0	0	0	103	0	0	102	0	0	0	0
P01764	IGHV3-23	0	0	1	0	0	1	90.72015845	1.923076923	1	0.109	0	0.168	3.4	0	0	Q06187	BTK	1	1	1	1	0	0	0	84.98775136	6.557377049	0.246	10.5	0.224	9.9	0	0	1	0	0	0	1	0	0	0	103	0	0	102	0	0	0	0
P01768	IGHV3-30	0	0	1	0	0	1	90.89137204	0.878155873	1	0.099	0	0.151	4.3	0	0	Q06187	BTK	1	1	1	1	0	0	0	84.98775136	6.557377049	0.246	10.5	0.224	9.9	0	0	1	0	0	0	1	0	0	0	103	0	0	102	0	0	0	0
P01772	IGHV3-33	0	0	1	0	0	1	90.89221514	0.868621064	1	0.087	0	0.138	4.3	0	0	Q06187	BTK	1	1	1	1	0	0	0	84.98775136	6.557377049	0.246	10.5	0.224	9.9	0	0	1	0	0	0	1	0	0	0	103	0	0	102	0	0	0	0
P01763	IGHV3-48	0	0	1	0	0	1	91.35330361	0	1	0.083	0	0.132	3.4	0	0	Q06187	BTK	1	1	1	1	0	0	0	84.98775136	6.557377049	0.246	10.5	0.224	9.9	0	0	1	0	0	0	1	0	0	0	103	0	0	102	0	0	0	0
P01767	IGHV3-53	0	0	1	0	0	1	90.40560116	1.893095768	1	0.099	0	0.156	4.3	0	0	Q06187	BTK	1	1	1	1	0	0	0	84.98775136	6.557377049	0.246	10.5	0.224	9.9	0	0	1	0	0	0	1	0	0	0	103	0	0	102	0	0	0	0
P01780	IGHV3-7	0	0	1	0	0	1	91.01748393	0	1	0.104	0	0.166	3.4	0	0	Q06187	BTK	1	1	1	1	0	0	0	84.98775136	6.557377049	0.246	10.5	0.224	9.9	0	0	1	0	0	0	1	0	0	0	103	0	0	102	0	0	0	0
P01782	IGHV3-9	0	0	1	0	0	1	91.00900006	0.879120879	1	0.099	0	0.159	4.2	0	0	Q06187	BTK	1	1	1	1	0	0	0	84.98775136	6.557377049	0.246	10.5	0.224	9.9	0	0	1	0	0	0	1	0	0	0	103	0	0	102	0	0	0	0
P06331	IGHV4-34	0	0	1	0	0	1	89.69898655	0	1	0.106	0	0.16	3.3	0	0	Q06187	BTK	1	1	1	1	0	0	0	84.98775136	6.557377049	0.246	10.5	0.224	9.9	0	0	1	0	0	0	1	0	0	0	103	0	0	102	0	0	0	0
P01824	IGHV4-39	0	0	1	0	0	1	90.53760195	0	1	0.099	0	0.152	3.2	0	0	Q06187	BTK	1	1	1	1	0	0	0	84.98775136	6.557377049	0.246	10.5	0.224	9.9	0	0	1	0	0	0	1	0	0	0	103	0	0	102	0	0	0	0
P01825	IGHV4-59	0	0	1	0	0	1	90.89276508	0	1	0.105	0	0.15	2.6	0	0	Q06187	BTK	1	1	1	1	0	0	0	84.98775136	6.557377049	0.246	10.5	0.224	9.9	0	0	1	0	0	0	1	0	0	0	103	0	0	102	0	0	0	0
A0A0B4J1V7	IGHV7-81	0	0	1	0	0	1	90.62006605	0.880088009	1	0.117	0	0.174	3.4	0	0	Q06187	BTK	1	1	1	1	0	0	0	84.98775136	6.557377049	0.246	10.5	0.224	9.9	0	0	1	0	0	0	1	0	0	0	103	0	0	102	0	0	0	0
P01834	IGKC	0	0	1	0	0	1	96.85217657	0	1	0.36	14	0.353	20.6	0	0	Q06187	BTK	1	1	1	1	0	0	0	84.98775136	6.557377049	0.246	10.5	0.224	9.9	0	0	1	0	0	0	1	0	0	0	103	0	0	102	0	0	0	0
A0A0C4DH73	IGKV1-12	0	0	1	0	0	1	90.54625005	0.900900901	1	0.186	0	0.273	8.5	0	0	Q06187	BTK	1	1	1	1	0	0	0	84.98775136	6.557377049	0.246	10.5	0.224	9.9	0	0	1	0	0	0	1	0	0	0	103	0	0	102	0	0	0	0
P04430	IGKV1-16	0	0	1	0	0	1	89.20245467	8.14479638	1	0.163	0	0.248	6.8	0	0	Q06187	BTK	1	1	1	1	0	0	0	84.98775136	6.557377049	0.246	10.5	0.224	9.9	0	0	1	0	0	0	1	0	0	0	103	0	0	102	0	0	0	0
P01599	IGKV1-17	0	0	1	0	0	1	90.07513954	1.783723523	1	0.238	0	0.313	7.7	0	0	Q06187	BTK	1	1	1	1	0	0	0	84.98775136	6.557377049	0.246	10.5	0.224	9.9	0	0	1	0	0	0	1	0	0	0	103	0	0	102	0	0	0	0
P01594	IGKV1-33	0	0	1	0	0	1	90.81007785	0.887902331	1	0.217	0	0.286	9.4	0	0	Q06187	BTK	1	1	1	1	0	0	0	84.98775136	6.557377049	0.246	10.5	0.224	9.9	0	0	1	0	0	0	1	0	0	0	103	0	0	102	0	0	0	0
P01597	IGKV1-39	0	0	1	0	0	1	90.67227354	0.895856663	1	0.191	0	0.269	9.4	0	0	Q06187	BTK	1	1	1	1	0	0	0	84.98775136	6.557377049	0.246	10.5	0.224	9.9	0	0	1	0	0	0	1	0	0	0	103	0	0	102	0	0	0	0
P01602	IGKV1-5	0	0	1	0	0	1	90.50896303	2.564102564	1	0.172	0	0.253	6.8	0	0	Q06187	BTK	1	1	1	1	0	0	0	84.98775136	6.557377049	0.246	10.5	0.224	9.9	0	0	1	0	0	0	1	0	0	0	103	0	0	102	0	0	0	0
P01611	IGKV1D-12	0	0	1	0	0	1	90.80292648	0.903954802	1	0.18	0	0.268	7.7	0	0	Q06187	BTK	1	1	1	1	0	0	0	84.98775136	6.557377049	0.246	10.5	0.224	9.9	0	0	1	0	0	0	1	0	0	0	103	0	0	102	0	0	0	0
P01601	IGKV1D-16	0	0	1	0	0	1	88.99960739	7.174887892	1	0.171	0	0.261	6.8	0	0	Q06187	BTK	1	1	1	1	0	0	0	84.98775136	6.557377049	0.246	10.5	0.224	9.9	0	0	1	0	0	0	1	0	0	0	103	0	0	102	0	0	0	0
A2NJV5	IGKV2-29	0	0	1	0	0	1	90.69455949	0.870511425	1	0.179	0	0.246	3.3	0	0	Q06187	BTK	1	1	1	1	0	0	0	84.98775136	6.557377049	0.246	10.5	0.224	9.9	0	0	1	0	0	0	1	0	0	0	103	0	0	102	0	0	0	0
P06310	IGKV2-30	0	0	1	0	0	1	90.22849871	0.863930886	1	0.277	7.5	0.323	13.3	0	0	Q06187	BTK	1	1	1	1	0	0	0	84.98775136	6.557377049	0.246	10.5	0.224	9.9	0	0	1	0	0	0	1	0	0	0	103	0	0	102	0	0	0	0
P01615	IGKV2D-28	0	0	1	0	0	1	90.58370722	0.880088009	1	0.231	0	0.288	5.8	0	0	Q06187	BTK	1	1	1	1	0	0	0	84.98775136	6.557377049	0.246	10.5	0.224	9.9	0	0	1	0	0	0	1	0	0	0	103	0	0	102	0	0	0	0
A0A075B6S6	IGKV2D-30	0	0	1	0	0	1	90.53184036	0.861141012	1	0.24	0	0.293	5.8	0	0	Q06187	BTK	1	1	1	1	0	0	0	84.98775136	6.557377049	0.246	10.5	0.224	9.9	0	0	1	0	0	0	1	0	0	0	103	0	0	102	0	0	0	0
P01614	IGKV2D-40	0	0	1	0	0	1	90.32974306	2.034261242	1	0.255	5	0.312	9.9	0	0	Q06187	BTK	1	1	1	1	0	0	0	84.98775136	6.557377049	0.246	10.5	0.224	9.9	0	0	1	0	0	0	1	0	0	0	103	0	0	102	0	0	0	0
P04433	IGKV3-11	0	0	1	0	0	1	89.29329232	2.81848929	1	0.212	0	0.283	6.1	0	0	Q06187	BTK	1	1	1	1	0	0	0	84.98775136	6.557377049	0.246	10.5	0.224	9.9	0	0	1	0	0	0	1	0	0	0	103	0	0	102	0	0	0	0
P01624	IGKV3-15	0	0	1	0	0	1	89.62081833	1.931818182	1	0.223	0	0.297	4.3	0	0	Q06187	BTK	1	1	1	1	0	0	0	84.98775136	6.557377049	0.246	10.5	0.224	9.9	0	0	1	0	0	0	1	0	0	0	103	0	0	102	0	0	0	0
P01619	IGKV3-20	0	0	1	0	0	1	89.02557089	5.988700565	1	0.241	0	0.324	8.6	0	0	Q06187	BTK	1	1	1	1	0	0	0	84.98775136	6.557377049	0.246	10.5	0.224	9.9	0	0	1	0	0	0	1	0	0	0	103	0	0	102	0	0	0	0
A0A0C4DH25	IGKV3D-20	0	0	1	0	0	1	89.46380922	1.927437642	1	0.211	0	0.287	8.6	0	0	Q06187	BTK	1	1	1	1	0	0	0	84.98775136	6.557377049	0.246	10.5	0.224	9.9	0	0	1	0	0	0	1	0	0	0	103	0	0	102	0	0	0	0
P06312	IGKV4-1	0	0	1	0	0	1	90.88514316	2.545068929	1	0.167	0	0.239	3.3	0	0	Q06187	BTK	1	1	1	1	0	0	0	84.98775136	6.557377049	0.246	10.5	0.224	9.9	0	0	1	0	0	0	1	0	0	0	103	0	0	102	0	0	0	0
P06315	IGKV5-2	0	0	1	0	0	1	89.46537917	2.34375	1	0.236	2.6	0.305	5.2	0	0	Q06187	BTK	1	1	1	1	0	0	0	84.98775136	6.557377049	0.246	10.5	0.224	9.9	0	0	1	0	0	0	1	0	0	0	103	0	0	102	0	0	0	0
P0CG04	IGLC1	0	0	1	0	0	1	96.16395973	0.877192982	1	0.458	38.7	0.411	23.6	0	0	Q06187	BTK	1	1	1	1	0	0	0	84.98775136	6.557377049	0.246	10.5	0.224	9.9	0	0	1	0	0	0	1	0	0	0	103	0	0	102	0	0	0	0
P0DOY2	IGLC2	0	0	1	0	0	1	96.11947121	0.881612091	1	0.44	36.8	0.402	22.6	0	0	Q06187	BTK	1	1	1	1	0	0	0	84.98775136	6.557377049	0.246	10.5	0.224	9.9	0	0	1	0	0	0	1	0	0	0	103	0	0	102	0	0	0	0
P0DOY3	IGLC3	0	0	1	0	0	1	96.21599729	0.883838384	1	0.434	34	0.396	20.8	0	0	Q06187	BTK	1	1	1	1	0	0	0	84.98775136	6.557377049	0.246	10.5	0.224	9.9	0	0	1	0	0	0	1	0	0	0	103	0	0	102	0	0	0	0
P0CF74	IGLC6	0	0	1	0	0	1	96.38860002	0.882723834	1	0.45	35.8	0.411	25.5	0	0	Q06187	BTK	1	1	1	1	0	0	0	84.98775136	6.557377049	0.246	10.5	0.224	9.9	0	0	1	0	0	0	1	0	0	0	103	0	0	102	0	0	0	0
A0M8Q6	IGLC7	0	0	1	0	0	1	95.98479148	0.884955752	1	0.462	35.8	0.419	21.7	0	0	Q06187	BTK	1	1	1	1	0	0	0	84.98775136	6.557377049	0.246	10.5	0.224	9.9	0	0	1	0	0	0	1	0	0	0	103	0	0	102	0	0	0	0
P01701	IGLV	0	0	1	0	0	1	88.89704304	4.656577416	1	0.294	6	0.36	14.5	0	0	Q06187	BTK	1	1	1	1	0	0	0	84.98775136	6.557377049	0.246	10.5	0.224	9.9	0	0	1	0	0	0	1	0	0	0	206	0	0	204	0	0	0	0
P01703	IGLV1-40	0	0	1	0	0	1	89.50163003	2.080924855	1	0.317	6.8	0.387	15.3	0	0	Q06187	BTK	1	1	1	1	0	0	0	84.98775136	6.557377049	0.246	10.5	0.224	9.9	0	0	1	0	0	0	1	0	0	0	103	0	0	102	0	0	0	0
P01699	IGLV1-44	0	0	1	0	0	1	89.81989522	3.033838973	1	0.358	21.4	0.423	30.8	0	0	Q06187	BTK	1	1	1	1	0	0	0	84.98775136	6.557377049	0.246	10.5	0.224	9.9	0	0	1	0	0	0	1	0	0	0	103	0	0	102	0	0	0	0
P01700	IGLV1-47	0	0	1	0	0	1	89.77645845	2.083333333	1	0.297	17.9	0.369	18.8	0	0	Q06187	BTK	1	1	1	1	0	0	0	84.98775136	6.557377049	0.246	10.5	0.224	9.9	0	0	1	0	0	0	1	0	0	0	103	0	0	102	0	0	0	0
P01706	IGLV2-11	0	0	1	0	0	1	85.8727333	7.311586052	1	0.286	7.6	0.342	5.9	0	0	Q06187	BTK	1	1	1	1	0	0	0	84.98775136	6.557377049	0.246	10.5	0.224	9.9	0	0	1	0	0	0	1	0	0	0	103	0	0	102	0	0	0	0
P01704	IGLV2-14	0	0	1	0	0	1	86.43484736	4.632768362	1	0.319	5	0.358	8.3	0	0	Q06187	BTK	1	1	1	1	0	0	0	84.98775136	6.557377049	0.246	10.5	0.224	9.9	0	0	1	0	0	0	1	0	0	0	103	0	0	102	0	0	0	0
P01705	IGLV2-23	0	0	1	0	0	1	87.79816581	5.755395683	1	0.299	4.4	0.37	14.2	0	0	Q06187	BTK	1	1	1	1	0	0	0	84.98775136	6.557377049	0.246	10.5	0.224	9.9	0	0	1	0	0	0	1	0	0	0	103	0	0	102	0	0	0	0
P01709	IGLV2-8	0	0	1	0	0	1	87.13559129	6.429391504	1	0.356	23.7	0.4	24.6	0	0	Q06187	BTK	1	1	1	1	0	0	0	84.98775136	6.557377049	0.246	10.5	0.224	9.9	0	0	1	0	0	0	1	0	0	0	103	0	0	102	0	0	0	0
P01715	IGLV3-1	0	0	1	0	0	1	89.26026678	1.506373117	1	0.295	7.8	0.356	25.2	0	0	Q06187	BTK	1	1	1	1	0	0	0	84.98775136	6.557377049	0.246	10.5	0.224	9.9	0	0	1	0	0	0	1	0	0	0	103	0	0	102	0	0	0	0
P01714	IGLV3-19	0	0	1	0	0	1	89.32241135	0	1	0.285	7.1	0.335	27.7	0	0	Q06187	BTK	1	1	1	1	0	0	0	84.98775136	6.557377049	0.246	10.5	0.224	9.9	0	0	1	0	0	0	1	0	0	0	103	0	0	102	0	0	0	0
P80748	IGLV3-21	0	0	1	0	0	1	89.96342823	2.857142857	1	0.386	19.7	0.412	29.9	0	0	Q06187	BTK	1	1	1	1	0	0	0	84.98775136	6.557377049	0.246	10.5	0.224	9.9	0	0	1	0	0	0	1	0	0	0	103	0	0	102	0	0	0	0
P01717	IGLV3-25	0	0	1	0	0	1	89.63614916	0	1	0.348	12.5	0.4	19.6	0	0	Q06187	BTK	1	1	1	1	0	0	0	84.98775136	6.557377049	0.246	10.5	0.224	9.9	0	0	1	0	0	0	1	0	0	0	103	0	0	102	0	0	0	0
P01718	IGLV3-27	0	0	1	0	0	1	89.5874968	1.988304094	1	0.245	4.4	0.314	14.2	0	0	Q06187	BTK	1	1	1	1	0	0	0	84.98775136	6.557377049	0.246	10.5	0.224	9.9	0	0	1	0	0	0	1	0	0	0	103	0	0	102	0	0	0	0
P01721	IGLV6-57	0	0	1	0	0	1	89.92607662	0	1	0.368	20.5	0.426	29.1	0	0	Q06187	BTK	1	1	1	1	0	0	0	84.98775136	6.557377049	0.246	10.5	0.224	9.9	0	0	1	0	0	0	1	0	0	0	103	0	0	102	0	0	0	0
P04211	IGLV7-43	0	0	1	0	0	1	89.19811878	2.052451539	1	0.224	2.6	0.284	1.7	0	0	Q06187	BTK	1	1	1	1	0	0	0	84.98775136	6.557377049	0.246	10.5	0.224	9.9	0	0	1	0	0	0	1	0	0	0	103	0	0	102	0	0	0	0
Q9Y616	IRAK-M	1	1	1	0	0	1	71.3982812	31.03593192	1	0.194	8.4	0.198	9.9	0	0	Q06187	BTK	1	1	1	1	0	0	0	84.98775136	6.557377049	0.246	10.5	0.224	9.9	1	1	1	1	0	0	1	0	0	0	1	0	0	0	0	0	1	0
P21583	KITLG	0	1	1	1	9.89	1	72.42966824	17.69585253	1	0.219	11.7	0.216	11.7	0	0	P36888	FLT3	0	1	1	1	0	1	3.22	75.52465027	16.08065532	0.155	1.6	0.169	7.2	0	1	1	0	0	0	1	0	0	0	15	0	0	0	0	0	0	0
P01116	KRAS	0	1	1	1	17.99	1	92.28097555	0.856954515	1	0.239	0	0.251	4.2	0	0	Q9UM73	ALK	0	1	1	1	0	0	0	67.27646614	28.49883036	0.332	19.7	0.289	14.2	0	1	1	0	0	0	1	0	0	0	15	0	0	2	0	0	1	0
P28482	ERK2	1	1	1	1	8.33	1	90.98993833	3.259005146	1	0.135	0	0.145	3.3	0	0	P21802	FGFR2	1	1	1	1	0	0	0	74.05804221	24.9070632	0.297	9	0.27	13.2	1	1	1	1	0	0	1	0	0	0	47	0	0	16	0	0	1	0
P01106	MYC	1	1	1	1	57.86	1	62.69887385	34.98686898	1	0.528	44.9	0.469	44.3	0	0	P22607	FGFR3	1	1	1	1	0	0	0	75.36963815	21.49926984	0.331	16	0.294	14.5	1	1	1	1	0	0	1	0	0	0	15	0	0	2	0	0	0	0
Q96RE7	NACC1	0	1	1	0	0	1	64.21520709	44.68562874	1	0.453	44.8	0.382	34.2	0	0	Q92769	HDAC2	0	1	1	1	0	0	0	85.72863661	14.6642655	0.32	26.2	0.281	24.4	0	1	1	0	0	0	1	0	0	0	2	0	0	0	0	0	2	0
Q13133	NR1H3	0	1	1	0	0	1	81.80242984	19.06647808	1	0.307	26.6	0.29	30.2	0	0	P11802	CDK4	1	1	1	1	0	0	0	88.25908684	3.661616162	0.242	7.3	0.252	12.5	0	1	1	0	0	0	1	0	0	0	4	0	0	0	0	0	1	0
P01111	RAS	1	1	1	1	6.35	1	92.2966779	3.167115903	1	0.234	0	0.248	4.8	0	0	Q9UM73	ALK	0	1	1	1	0	0	0	67.27646614	28.49883036	0.332	19.7	0.289	14.2	0	1	1	0	0	0	1	0	0	0	14	0	0	2	0	0	0	0
Q4LE51	PIK3CA VARIANT PROTEIN	0	0	1	0	0	0	0	0	1	0.138	1.7	0.138	2.3	0	0	Q9UM73	ALK	0	1	1	1	0	0	0	67.27646614	28.49883036	0.332	19.7	0.289	14.2	0	0	1	0	0	0	1	0	0	0	10	0	0	7	0	0	1	0
O00329	PIK3CD	0	1	1	0	0	1	87.98496187	4.20438304	1	0.166	2.9	0.165	5.2	0	1	Q06187	BTK	1	1	1	1	0	0	0	84.98775136	6.557377049	0.246	10.5	0.224	9.9	0	1	1	0	0	0	1	0	0	0	17	0	0	6	0	0	0	0
P27986	PIK3R1	1	1	1	1	1.93	1	83.78741892	8.111318513	1	0.347	13.4	0.289	15.6	0	0	Q9UM73	ALK	0	1	1	1	0	0	0	67.27646614	28.49883036	0.332	19.7	0.289	14.2	0	1	1	0	0	0	1	0	0	0	9	0	0	1	0	0	0	0
O00459	p85beta	1	1	1	0	0	1	82.96145439	8.844483058	1	0.456	32.3	0.381	24.2	0	0	Q06187	BTK	1	1	1	1	0	0	0	84.98775136	6.557377049	0.246	10.5	0.224	9.9	1	1	1	1	0	0	1	0	0	0	18	0	0	6	0	0	0	0
P16885	PLCG2	1	1	1	0	0	1	83.20572791	6.204379562	1	0.24	3.2	0.227	5.5	0	0	Q9UM73	ALK	0	1	1	1	0	0	0	67.27646614	28.49883036	0.332	19.7	0.289	14.2	0	1	1	0	0	0	1	0	0	0	10	0	0	0	0	0	1	0
P53041	PPP5C	1	1	1	1	25.85	1	92.9504602	3.725931483	1	0.249	8.4	0.241	13.4	0	0	P15056	BRAF	1	1	1	1	0	1	4.44	68.03876342	35.93328841	0.352	28.6	0.327	26.5	1	1	1	1	0	0	1	0	0	0	5	0	0	0	0	0	0	0
P49792	RANBP2	1	1	1	0	0	1	69.27797055	30.88712586	1	0.367	26.3	0.323	23.4	0	0	Q13547	HDAC1	1	1	1	1	0	1	21.99	86.30522225	12.45478036	0.308	23.2	0.275	21.4	1	1	1	1	0	0	1	0	0	0	4	0	0	0	0	0	0	0
P61586	RHOA	1	1	1	1	2.59	1	93.72214575	4.921259843	1	0.289	11.4	0.289	15.5	0	0	P42345	MTOR	1	1	1	1	0	1	9.14	77.48096314	9.55291566	0.203	5.5	0.177	5.1	1	1	1	1	0	0	1	0	0	0	10	0	0	5	0	0	0	0
P62979	RPS27A	0	0	1	0	0	1	89.51078611	0	1	0.324	12.8	0.362	29.5	0	0	P28074	PSMB5	0	0	1	1	0	0	0	83.01464079	17.46506986	0.15	1.1	0.176	5.3	0	0	1	0	0	0	1	0	0	0	89	0	0	0	0	0	0	0
Q01196	RUNX1	0	1	1	0	0	1	61.81771357	53.51414407	1	0.549	56.1	0.472	45	0	0	Q92769	HDAC2	0	1	1	1	0	0	0	85.72863661	14.6642655	0.32	26.2	0.281	24.4	0	1	1	0	0	0	1	0	0	0	10	0	0	4	0	0	3	0
Q96B97	SH3KBP1	1	1	1	1	15.19	1	62.907432	50.58365759	1	0.63	64.7	0.511	53.7	0	0	Q06187	BTK	1	1	1	1	0	0	0	84.98775136	6.557377049	0.246	10.5	0.224	9.9	1	1	1	1	0	0	1	0	0	0	73	0	0	72	0	0	0	0
Q07889	SOS1	1	1	1	1	15.23	1	76.87428773	22.81191806	1	0.366	25.3	0.329	23.9	0	0	Q06187	BTK	1	1	1	1	0	0	0	84.98775136	6.557377049	0.246	10.5	0.224	9.9	1	1	1	1	0	0	1	0	0	0	122	0	0	87	0	0	0	0
P42229	STAT5A	1	1	1	0	0	1	85.87160865	11.04678454	1	0.249	6.5	0.216	5.4	0	0	Q92769	HDAC2	0	1	1	1	0	0	0	85.72863661	14.6642655	0.32	26.2	0.281	24.4	0	1	1	0	0	0	1	0	0	0	11	0	0	0	0	0	5	0
P51692	STAT5B	1	1	1	0	0	1	85.69874458	10.32685931	1	0.263	8.5	0.231	5.8	0	0	P36888	FLT3	0	1	1	1	0	1	3.22	75.52465027	16.08065532	0.155	1.6	0.169	7.2	0	1	1	0	0	0	1	0	0	0	4	0	0	2	0	0	0	0
P43405	SYK	1	1	1	0	0	1	84.33036462	12.01970443	1	0.277	11.3	0.244	13.4	0	0	O00329	PIK3CD	0	1	1	1	0	0	0	87.98496187	4.20438304	0.166	2.9	0.165	5.2	0	1	1	0	0	0	1	0	0	0	35	0	0	6	0	0	0	0
Q15573	TAF1A	0	0	1	0	0	1	86.11634261	10.31149302	1	0.123	2	0.149	6.4	0	0	Q92769	HDAC2	0	1	1	1	0	0	0	85.72863661	14.6642655	0.32	26.2	0.281	24.4	0	0	1	0	0	0	1	0	0	0	6	0	0	0	0	0	1	0
P01848	TRAC	0	0	1	0	0	1	92.04940217	0	1	0.198	4.3	0.243	8.6	0	0	Q9NZQ7	CD274	0	1	1	0	1	0	0	88.12120146	2.265925609	0.225	10.7	0.187	4.5	0	0	1	0	0	0	1	0	0	0	25	0	0	1	0	0	1	0
P01848	TRAC	0	0	1	0	0	1	92.04940217	0	1	0.198	4.3	0.243	8.6	0	0	Q15116	PDCD1	0	1	1	0	1	0	0	74.1841889	15.86021505	0.397	29.9	0.393	33.3	0	0	1	0	0	0	1	0	0	0	26	0	0	1	0	0	2	0
Q12933	TRAF2	1	1	1	0	0	1	90.79679575	3.514622884	1	0.144	0	0.141	1.6	0	0	Q06187	BTK	1	1	1	1	0	0	0	84.98775136	6.557377049	0.246	10.5	0.224	9.9	1	1	1	1	0	0	1	0	0	0	14	0	0	0	0	0	0	0
Q13114	TRAF3	0	1	1	0	0	1	87.91462014	5.797423367	1	0.207	5.5	0.203	9.5	0	0	Q06187	BTK	1	1	1	1	0	0	0	84.98775136	6.557377049	0.246	10.5	0.224	9.9	0	1	1	0	0	0	1	0	0	0	10	0	0	0	0	0	0	0
Q9Y4K3	TRAF6	1	1	1	0	0	1	86.19180115	11.67830484	1	0.208	4.4	0.193	4.2	0	0	O00329	PIK3CD	0	1	1	1	0	0	0	87.98496187	4.20438304	0.166	2.9	0.165	5.2	0	1	1	0	0	0	1	0	0	0	38	0	0	0	0	0	2	0
P01737	TRAV8-4	0	0	1	0	0	1	90.75301266	0	1	0.078	0	0.134	5.3	0	0	Q15116	PDCD1	0	1	1	0	1	0	0	74.1841889	15.86021505	0.397	29.9	0.393	33.3	0	0	1	0	0	0	1	0	0	0	26	0	0	1	0	0	2	0
P62987	UBA52	0	0	1	0	0	1	93.48034932	0	1	0.334	15.6	0.309	18.8	0	0	P28074	PSMB5	0	0	1	1	0	0	0	83.01464079	17.46506986	0.15	1.1	0.176	5.3	0	0	1	0	0	0	1	0	0	0	89	0	0	0	0	0	0	0
P0CG47	Ub	1	0	1	0	0	1	93.71150292	0.607734807	1	0.349	10.5	0.333	17.9	0	0	P28074	PSMB5	0	0	1	1	0	0	0	83.01464079	17.46506986	0.15	1.1	0.176	5.3	0	0	1	0	0	0	1	0	0	0	89	0	0	0	0	0	0	0
P61077	UBE2D3	1	0	1	0	0	1	96.62933597	0	1	0.225	0	0.276	17	0	0	P00533	EGFR	1	1	1	1	1	1	3.39	76.5209094	21.24148211	0.211	11.1	0.181	8.9	1	0	1	0	0	0	1	0	0	0	9	0	0	6	0	0	0	0
P63279	UBC9	1	1	1	0	0	1	97.46993673	0	1	0.288	0	0.297	9.5	0	0	Q92769	HDAC2	0	1	1	1	0	0	0	85.72863661	14.6642655	0.32	26.2	0.281	24.4	0	1	1	0	0	0	1	0	0	0	9	0	0	3	0	0	2	0
Q5NV67	V1-11	0	0	1	0	0	0	0	0	1	0.386	20.2	0.397	28.3	0	0	Q06187	BTK	1	1	1	1	0	0	0	84.98775136	6.557377049	0.246	10.5	0.224	9.9	0	0	1	0	0	0	1	0	0	0	98	0	0	64	0	0	0	0
Q5NV69	V1-13	0	0	1	0	0	0	0	0	1	0.451	36	0.466	29	0	0	Q06187	BTK	1	1	1	1	0	0	0	84.98775136	6.557377049	0.246	10.5	0.224	9.9	0	0	1	0	0	0	1	0	0	0	98	0	0	64	0	0	0	0
Q5NV81	V1-16	0	0	1	0	0	0	0	0	1	0.514	52.5	0.517	48.5	0	0	Q06187	BTK	1	1	1	1	0	0	0	84.98775136	6.557377049	0.246	10.5	0.224	9.9	0	0	1	0	0	0	1	0	0	0	98	0	0	64	0	0	0	0
Q5NV86	V1-20	0	0	1	0	0	0	0	0	1	0.55	65.3	0.535	58.2	0	0	Q06187	BTK	1	1	1	1	0	0	0	84.98775136	6.557377049	0.246	10.5	0.224	9.9	0	0	1	0	0	0	1	0	0	0	98	0	0	64	0	0	0	0
Q5NV84	V1-3	0	0	1	0	0	0	0	0	1	0.378	23.2	0.412	23.2	0	0	Q06187	BTK	1	1	1	1	0	0	0	84.98775136	6.557377049	0.246	10.5	0.224	9.9	0	0	1	0	0	0	1	0	0	0	98	0	0	64	0	0	0	0
Q5NV65	V1-5	0	0	1	0	0	0	0	0	1	0.486	53.5	0.486	42.4	0	0	Q06187	BTK	1	1	1	1	0	0	0	84.98775136	6.557377049	0.246	10.5	0.224	9.9	0	0	1	0	0	0	1	0	0	0	98	0	0	64	0	0	0	0
Q5NV89	V1-7	0	0	1	0	0	0	0	0	1	0.378	21.2	0.424	24.2	0	0	Q06187	BTK	1	1	1	1	0	0	0	84.98775136	6.557377049	0.246	10.5	0.224	9.9	0	0	1	0	0	0	1	0	0	0	98	0	0	64	0	0	0	0
Q5NV66	V1-9	0	0	1	0	0	0	0	0	1	0.246	0	0.302	13.1	0	0	Q06187	BTK	1	1	1	1	0	0	0	84.98775136	6.557377049	0.246	10.5	0.224	9.9	0	0	1	0	0	0	1	0	0	0	98	0	0	64	0	0	0	0
Q5NV64	V2-11	0	0	1	0	0	0	0	0	1	0.31	5.2	0.368	20.6	0	0	Q06187	BTK	1	1	1	1	0	0	0	84.98775136	6.557377049	0.246	10.5	0.224	9.9	0	0	1	0	0	0	1	0	0	0	98	0	0	64	0	0	0	0
Q5NV75	V2-15	0	0	1	0	0	0	0	0	1	0.515	52.6	0.501	38.9	0	0	Q06187	BTK	1	1	1	1	0	0	0	84.98775136	6.557377049	0.246	10.5	0.224	9.9	0	0	1	0	0	0	1	0	0	0	98	0	0	64	0	0	0	0
Q5NV90	V2-17	0	0	1	0	0	0	0	0	1	0.475	49.5	0.487	35.1	0	0	Q06187	BTK	1	1	1	1	0	0	0	84.98775136	6.557377049	0.246	10.5	0.224	9.9	0	0	1	0	0	0	1	0	0	0	98	0	0	64	0	0	0	0
Q5NV91	V2-19	0	0	1	0	0	0	0	0	1	0.379	15.8	0.424	24.2	0	0	Q06187	BTK	1	1	1	1	0	0	0	84.98775136	6.557377049	0.246	10.5	0.224	9.9	0	0	1	0	0	0	1	0	0	0	98	0	0	64	0	0	0	0
Q5NV85	V2-8	0	0	1	0	0	0	0	0	1	0.479	33	0.493	47.4	0	0	Q06187	BTK	1	1	1	1	0	0	0	84.98775136	6.557377049	0.246	10.5	0.224	9.9	0	0	1	0	0	0	1	0	0	0	98	0	0	64	0	0	0	0
Q5NV80	V3-2	0	0	1	0	0	0	0	0	1	0.311	7.1	0.34	10.2	0	0	Q06187	BTK	1	1	1	1	0	0	0	84.98775136	6.557377049	0.246	10.5	0.224	9.9	0	0	1	0	0	0	1	0	0	0	98	0	0	64	0	0	0	0
Q5NV83	V3-3	0	0	1	0	0	0	0	0	1	0.34	6.1	0.37	11.2	0	0	Q06187	BTK	1	1	1	1	0	0	0	84.98775136	6.557377049	0.246	10.5	0.224	9.9	0	0	1	0	0	0	1	0	0	0	98	0	0	64	0	0	0	0
Q5NV62	V3-4	0	0	1	0	0	0	0	0	1	0.349	13.1	0.367	18.2	0	0	Q06187	BTK	1	1	1	1	0	0	0	84.98775136	6.557377049	0.246	10.5	0.224	9.9	0	0	1	0	0	0	1	0	0	0	98	0	0	64	0	0	0	0
Q5NV68	V4-1	0	0	1	0	0	0	0	0	1	0.383	27.9	0.418	28.8	0	0	Q06187	BTK	1	1	1	1	0	0	0	84.98775136	6.557377049	0.246	10.5	0.224	9.9	0	0	1	0	0	0	1	0	0	0	98	0	0	64	0	0	0	0
Q5NV82	V4-2	0	0	1	0	0	0	0	0	1	0.323	16.3	0.394	33.7	0	0	Q06187	BTK	1	1	1	1	0	0	0	84.98775136	6.557377049	0.246	10.5	0.224	9.9	0	0	1	0	0	0	1	0	0	0	98	0	0	64	0	0	0	0
Q5NV87	V4-6	0	0	1	0	0	0	0	0	1	0.425	25	0.47	31.7	0	0	Q06187	BTK	1	1	1	1	0	0	0	84.98775136	6.557377049	0.246	10.5	0.224	9.9	0	0	1	0	0	0	1	0	0	0	98	0	0	64	0	0	0	0
Q5NV61	V5-1	0	0	1	0	0	0	0	0	1	0.469	40.8	0.478	42.7	0	0	Q06187	BTK	1	1	1	1	0	0	0	84.98775136	6.557377049	0.246	10.5	0.224	9.9	0	0	1	0	0	0	1	0	0	0	98	0	0	64	0	0	0	0
Q5NV79	V5-4	0	0	1	0	0	0	0	0	1	0.36	12.1	0.413	19.2	0	0	Q06187	BTK	1	1	1	1	0	0	0	84.98775136	6.557377049	0.246	10.5	0.224	9.9	0	0	1	0	0	0	1	0	0	0	98	0	0	64	0	0	0	0
Q5NV92	V5-6	0	0	1	0	0	0	0	0	1	0.406	27.3	0.462	42.4	0	0	Q06187	BTK	1	1	1	1	0	0	0	84.98775136	6.557377049	0.246	10.5	0.224	9.9	0	0	1	0	0	0	1	0	0	0	98	0	0	64	0	0	0	0
P52735	VAV2	1	1	1	0	0	1	83.49050413	9.20073044	1	0.22	6.8	0.216	8.2	0	0	Q06187	BTK	1	1	1	1	0	0	0	84.98775136	6.557377049	0.246	10.5	0.224	9.9	1	1	1	1	0	0	1	0	0	0	118	0	0	81	0	0	0	0
O14980	XPO1	0	1	1	1	0.65	1	91.62301772	0.992040604	1	0.121	0.8	0.112	2.2	0	0	P11802	CDK4	1	1	1	1	0	0	0	88.25908684	3.661616162	0.242	7.3	0.252	12.5	0	1	1	0	0	0	1	0	0	0	6	0	0	0	0	0	0	0
P07947	YES1	0	1	1	0	0	1	83.11075215	15.07009346	1	0.257	7	0.232	9.2	0	0	P00519	ABL1	1	1	1	1	0	1	1.5	63.12244709	47.76119403	0.498	45	0.415	40.5	0	1	1	0	0	0	1	0	0	0	15	0	0	2	0	0	1	0
P05231	IL6	1	1	1	1	8.96	1	86.04387852	3.247143716	1	0.271	7.5	0.265	12.3	0	1	P52333	JAK3	1	1	1	1	0	0	0	86.72970347	6.681058971	0.183	1.8	0.195	3.4	1	1	1	1	0	0	1	0	0	0	30	0	0	5	0	0	4	0
O60911	CTSV	0	0	1	0	0	1	93.32421866	1.143292683	1	0.226	0	0.227	2.1	1	0	P10415	BCL2	1	1	1	1	0	1	11.72	75.53412714	20.3125	0.287	24.7	0.269	21.3	0	0	1	0	0	0	1	0	0	0	1	0	0	0	0	0	0	0
Q9NP95	FGF20	0	0	1	0	0	1	83.30027728	18.19277108	1	0.286	10.9	0.328	29.4	0	0	P04626	ERBB2	1	1	1	1	1	1	21.35	74.90918221	23.36197081	0.262	18.2	0.22	17.5	0	0	1	0	0	0	1	0	0	0	35	0	0	2	0	0	0	0
Q9HCT0	FGF22	0	0	1	0	0	1	88.71355605	10.41666667	1	0.252	11.8	0.291	17.1	0	0	P04626	ERBB2	1	1	1	1	1	1	21.35	74.90918221	23.36197081	0.262	18.2	0.22	17.5	0	0	1	0	0	0	1	0	0	0	34	0	0	2	0	0	0	0
P01138	NGF	1	1	1	0	0	1	73.21108064	20.40063258	1	0.322	17.8	0.303	16.2	0	0	P35916	FLT4	1	1	1	1	0	1	2.71	72.74058002	23.08193669	0.258	12.9	0.238	12.9	1	1	1	1	0	0	1	0	0	0	6	0	0	2	0	0	0	0
P20783	NTF3	0	1	1	0	0	1	73.7230083	18.82581271	1	0.355	18.3	0.312	14.4	0	0	P35916	FLT4	1	1	1	1	0	1	2.71	72.74058002	23.08193669	0.258	12.9	0.238	12.9	0	1	1	0	0	0	1	0	0	0	4	0	0	0	0	0	0	0
O00459	p85beta	1	1	1	0	0	1	82.96145439	8.844483058	1	0.456	32.3	0.381	24.2	0	0	P15391	CD19	1	1	1	0	1	1	2.7	63.28155888	42.96003717	0.494	47.7	0.457	46.4	1	1	1	1	0	0	1	0	0	0	10	0	0	0	0	0	0	0
Q92569	p55gamma	1	1	1	0	0	1	81.06806765	15.71801567	1	0.319	5.6	0.289	6.1	0	0	P15391	CD19	1	1	1	0	1	1	2.7	63.28155888	42.96003717	0.494	47.7	0.457	46.4	1	1	1	1	0	0	1	0	0	0	3	0	0	0	0	0	0	0
Q4LE43	PLCG1 VARIANT PROTEIN	0	0	1	0	0	0	0	0	1	0.28	9.8	0.256	11.7	0	0	P35916	FLT4	1	1	1	1	0	1	2.71	72.74058002	23.08193669	0.258	12.9	0.238	12.9	0	0	1	0	0	0	1	0	0	0	8	0	0	0	0	0	0	0
P16885	PLCG2	1	1	1	0	0	1	83.20572791	6.204379562	1	0.24	3.2	0.227	5.5	0	0	P35916	FLT4	1	1	1	1	0	1	2.71	72.74058002	23.08193669	0.258	12.9	0.238	12.9	1	1	1	1	0	0	1	0	0	0	12	0	0	0	0	0	0	0
Q9UBK2	PPARGC1A	1	1	1	1	27.44	1	52.86144359	60.65060995	1	0.557	58.4	0.484	46.9	0	0	O15379	HDAC3	1	1	1	1	0	0	0	91.20210965	6.877539176	0.178	10.3	0.185	11.7	1	1	1	1	0	0	1	0	0	0	14	0	0	12	0	0	2	0
Q04206	RELA	1	1	1	1	22.5	1	73.45657619	31.14676734	1	0.518	53.9	0.426	37.4	0	0	Q9NZQ7	CD274	0	1	1	0	1	0	0	88.12120146	2.265925609	0.225	10.7	0.187	4.5	0	1	1	0	0	0	1	0	0	0	6	0	0	1	0	0	0	0
P23443	RPS6KB1	1	1	1	1	19.81	1	71.68407901	33.28523329	1	0.344	26.5	0.336	28.4	0	0	P10721	KIT	1	1	1	1	0	1	2.25	78.83606221	15.53398058	0.194	2.7	0.188	4.3	1	1	1	1	0	0	1	0	0	0	10	0	0	2	0	0	0	0
Q14188	TFDP2	0	0	1	0	0	1	66.45447595	42.15402432	1	0.407	25.8	0.333	16.4	0	0	Q13547	HDAC1	1	1	1	1	0	1	21.99	86.30522225	12.45478036	0.308	23.2	0.275	21.4	0	0	1	0	0	0	1	0	0	0	6	0	0	0	0	0	0	0
P52735	VAV2	1	1	1	0	0	1	83.49050413	9.20073044	1	0.22	6.8	0.216	8.2	0	0	P15391	CD19	1	1	1	0	1	1	2.7	63.28155888	42.96003717	0.494	47.7	0.457	46.4	1	1	1	1	0	0	1	0	0	0	8	0	0	4	0	0	0	0
P09693	CD3G	0	1	1	1	36.81	1	74.71923478	4.659248957	1	0.204	8.2	0.235	19.2	0	0	Q9NZQ7	CD274	0	1	1	0	1	0	0	88.12120146	2.265925609	0.225	10.7	0.187	4.5	0	1	1	0	0	0	1	0	0	0	27	0	0	4	0	0	1	0
P33681	CD80	0	0	1	0	0	1	86.30076726	6.120689655	1	0.206	3.8	0.189	5.2	0	0	Q9NZQ7	CD274	0	1	1	0	1	0	0	88.12120146	2.265925609	0.225	10.7	0.187	4.5	0	0	1	0	0	0	1	0	0	0	10	0	0	8	0	0	0	0
P01906	HLA-DQA2	0	0	1	0	0	1	89.47761254	1.469842879	1	0.161	0	0.167	1.6	0	0	Q9NZQ7	CD274	0	1	1	0	1	0	0	88.12120146	2.265925609	0.225	10.7	0.187	4.5	0	0	1	0	0	0	1	0	0	0	26	0	0	1	0	0	1	0
P01920	HLA-DQB1	0	0	1	0	0	1	87.11209749	4.261363636	1	0.238	2.3	0.232	3.4	0	0	Q9NZQ7	CD274	0	1	1	0	1	0	0	88.12120146	2.265925609	0.225	10.7	0.187	4.5	0	0	1	0	0	0	1	0	0	0	26	0	0	1	0	0	1	0
P05538	HLA-DQB2	0	0	1	0	0	1	87.04595957	1.821578702	1	0.223	6.3	0.219	5.6	0	0	Q9NZQ7	CD274	0	1	1	0	1	0	0	88.12120146	2.265925609	0.225	10.7	0.187	4.5	0	0	1	0	0	0	1	0	0	0	25	0	0	1	0	0	1	0
P01903	HLA-DRA	0	1	1	0	0	1	89.58586555	1.285855589	1	0.156	1.2	0.149	2.4	0	0	Q9NZQ7	CD274	0	1	1	0	1	0	0	88.12120146	2.265925609	0.225	10.7	0.187	4.5	0	1	1	0	0	0	1	0	0	0	28	0	0	3	0	0	1	0
P01911	HLA-DRB1	0	0	1	0	0	1	89.12496918	3.837044055	1	0.199	0	0.211	3	0	0	Q9NZQ7	CD274	0	1	1	0	1	0	0	88.12120146	2.265925609	0.225	10.7	0.187	4.5	0	0	1	0	0	0	1	0	0	0	27	0	0	3	0	0	1	0
P79483	HLA-DRB3	0	0	1	0	0	1	89.2051138	4.304635762	1	0.212	0	0.218	3.4	1	0	Q9NZQ7	CD274	0	1	1	0	1	0	0	88.12120146	2.265925609	0.225	10.7	0.187	4.5	0	0	1	0	0	0	1	0	0	0	26	0	0	1	0	0	1	0
P13762	HLA-DRB4	0	0	1	0	0	1	88.07114895	5.745489079	1	0.199	0	0.202	3	0	0	Q9NZQ7	CD274	0	1	1	0	1	0	0	88.12120146	2.265925609	0.225	10.7	0.187	4.5	0	0	1	0	0	0	1	0	0	0	26	0	0	1	0	0	1	0
Q30154	HLA-DRB5	0	0	1	0	0	1	88.2778386	3.916941954	1	0.23	0	0.229	3.4	0	0	Q9NZQ7	CD274	0	1	1	0	1	0	0	88.12120146	2.265925609	0.225	10.7	0.187	4.5	0	0	1	0	0	0	1	0	0	0	26	0	0	1	0	0	1	0
P23083	IGHV	0	0	1	0	0	1	91.08565674	1.737242128	1	0.179	0	0.23	5.1	0	0	Q06187	BTK	1	1	1	1	0	0	0	84.98775136	6.557377049	0.246	10.5	0.224	9.9	0	0	1	0	0	0	1	0	0	0	206	0	0	204	0	0	0	0
P08700	IL3	0	1	1	0	0	1	83.31613553	5.119735756	1	0.249	0	0.226	3.9	0	0	P00533	EGFR	1	1	1	1	1	1	3.39	76.5209094	21.24148211	0.211	11.1	0.181	8.9	0	1	1	0	0	0	1	0	0	0	15	0	0	2	0	0	2	0
P23229	ITGA6	1	1	1	0	0	1	80.21859559	13.3707235	1	0.272	10	0.236	7.3	0	0	P00533	EGFR	1	1	1	1	1	1	3.39	76.5209094	21.24148211	0.211	11.1	0.181	8.9	1	1	1	1	0	0	1	0	0	0	12	0	0	2	0	0	0	0
P05412	c-JUN	1	1	1	0	0	1	62.21126752	38.22471012	1	0.577	63.7	0.458	28.7	0	0	Q9NZQ7	CD274	0	1	1	0	1	0	0	88.12120146	2.265925609	0.225	10.7	0.187	4.5	0	1	1	0	0	0	1	0	0	0	13	0	0	4	0	0	3	0
P07948	LYN	1	1	1	1	12.11	1	83.72669978	14.18525703	1	0.239	11.7	0.235	13.9	0	0	P16410	CTLA4	1	1	1	0	1	0	0	79.90385415	8.043981481	0.09	0	0.126	4.5	1	1	1	1	0	0	1	0	0	0	3	0	0	0	0	0	0	0
Q15466	SHP	1	1	1	0	0	1	82.33662928	10.7106599	1	0.136	3.1	0.153	7	1	0	Q92769	HDAC2	0	1	1	1	0	0	0	85.72863661	14.6642655	0.32	26.2	0.281	24.4	0	1	1	0	0	0	1	0	0	0	10	0	0	2	0	0	8	0
P49763	PGF	0	0	1	0	0	1	71.15482955	22.18370884	1	0.342	27.1	0.329	28.5	0	0	P22607	FGFR3	1	1	1	1	0	0	0	75.36963815	21.49926984	0.331	16	0.294	14.5	0	0	1	0	0	0	1	0	0	0	4	0	0	0	0	0	0	0
P06401	PGR	1	1	1	1	66.13	1	57.70727805	60.50927924	1	0.396	43.2	0.337	29.6	0	0	P11802	CDK4	1	1	1	1	0	0	0	88.25908684	3.661616162	0.242	7.3	0.252	12.5	1	1	1	1	0	0	1	0	0	0	6	0	0	0	0	0	0	0
Q01196	RUNX1	0	1	1	0	0	1	61.81771357	53.51414407	1	0.549	56.1	0.472	45	0	0	P00519	ABL1	1	1	1	1	0	1	1.5	63.12244709	47.76119403	0.498	45	0.415	40.5	0	1	1	0	0	0	1	0	0	0	4	0	0	2	0	0	3	0
P01737	TRAV8-4	0	0	1	0	0	1	90.75301266	0	1	0.078	0	0.134	5.3	0	0	Q9NZQ7	CD274	0	1	1	0	1	0	0	88.12120146	2.265925609	0.225	10.7	0.187	4.5	0	0	1	0	0	0	1	0	0	0	25	0	0	1	0	0	1	0
P01850	TRBC1	0	0	1	0	0	1	94.02379207	0	1	0.198	5.1	0.225	7.4	0	0	Q9NZQ7	CD274	0	1	1	0	1	0	0	88.12120146	2.265925609	0.225	10.7	0.187	4.5	0	0	1	0	0	0	1	0	0	0	25	0	0	1	0	0	1	0
P01733	TRBV12-3	0	0	1	0	0	1	89.78342887	0	1	0.217	3.5	0.266	7	0	0	Q9NZQ7	CD274	0	1	1	0	1	0	0	88.12120146	2.265925609	0.225	10.7	0.187	4.5	0	0	1	0	0	0	1	0	0	0	25	0	0	1	0	0	1	0
P04435	TRBV7-9	0	0	1	0	0	1	90.87647427	0	1	0.285	11.3	0.347	12.2	0	0	Q9NZQ7	CD274	0	1	1	0	1	0	0	88.12120146	2.265925609	0.225	10.7	0.187	4.5	0	0	1	0	0	0	1	0	0	0	25	0	0	1	0	0	1	0
P49767	VEGFC	0	1	1	0	0	1	73.73951496	19.85880909	1	0.141	2.4	0.142	2.1	0	0	P22607	FGFR3	1	1	1	1	0	0	0	75.36963815	21.49926984	0.331	16	0.294	14.5	0	1	1	0	0	0	1	0	0	0	8	0	0	0	0	0	0	0
Q92851	CASP10	1	1	1	0	0	1	69.95198555	33.28502415	1	0.259	14.6	0.244	18.2	0	0	P10415	BCL2	1	1	1	1	0	1	11.72	75.53412714	20.3125	0.287	24.7	0.269	21.3	1	1	1	1	0	0	1	0	0	0	3	0	0	2	0	0	2	0
P06493	CDK1	1	1	1	0	0	1	89.3155052	2.910602911	1	0.15	0	0.171	4	0	0	P28074	PSMB5	0	0	1	1	0	0	0	83.01464079	17.46506986	0.15	1.1	0.176	5.3	0	0	1	0	0	0	1	0	0	0	30	0	0	0	0	0	1	0
P14921	ETS1	1	1	1	1	9.75	1	65.44690428	44.81690141	1	0.264	3.6	0.285	7.5	0	0	P11802	CDK4	1	1	1	1	0	0	0	88.25908684	3.661616162	0.242	7.3	0.252	12.5	1	1	1	1	0	0	1	0	0	0	12	0	0	0	0	0	2	0
P08620	FGF4	0	1	1	0	0	1	82.70282324	17.74919614	1	0.181	3.9	0.206	9.7	0	0	P17948	FLT1	0	1	1	1	0	0	0	72.92583993	23.75283447	0.235	2.2	0.22	4.9	0	1	1	0	0	0	1	0	0	0	16	0	0	0	0	0	0	0
P07900	Hsp90	1	1	1	0	0	1	85.46772132	8.094917536	1	0.354	22.1	0.286	15.4	0	0	P00533	EGFR	1	1	1	1	1	1	3.39	76.5209094	21.24148211	0.211	11.1	0.181	8.9	1	1	1	1	0	0	1	0	0	0	23	0	0	8	0	0	4	0
Q9NWZ3	IRAK4	1	1	1	1	3.91	1	83.86365155	12.11618257	1	0.285	8.9	0.255	11.7	0	0	P21802	FGFR2	1	1	1	1	0	0	0	74.05804221	24.9070632	0.297	9	0.27	13.2	1	1	1	1	0	0	1	0	0	0	40	0	0	0	0	0	1	0
O60674	JAK2	1	1	1	0	0	1	87.78213107	5.722367276	1	0.19	1.1	0.19	2.1	0	1	P11802	CDK4	1	1	1	1	0	0	0	88.25908684	3.661616162	0.242	7.3	0.252	12.5	1	1	1	1	0	0	1	0	0	0	19	0	0	1	0	0	2	0
P21583	KITLG	0	1	1	1	9.89	1	72.42966824	17.69585253	1	0.219	11.7	0.216	11.7	0	0	P11362	FGFR1	0	1	1	1	0	0	0	76.04377134	21.53273348	0.317	15.9	0.281	12.3	0	1	1	0	0	0	1	0	0	0	12	0	0	0	0	0	0	0
Q13094	LCP2	1	1	1	0	0	1	62.80432235	43.76470588	1	0.673	66.2	0.563	65.5	0	0	Q06187	BTK	1	1	1	1	0	0	0	84.98775136	6.557377049	0.246	10.5	0.224	9.9	1	1	1	1	0	0	1	0	0	0	123	0	0	80	0	0	0	0
Q9UDY8	MALT1	0	1	1	1	3.64	1	80.43073054	18.27027027	1	0.228	8.4	0.205	7.5	0	0	O00329	PIK3CD	0	1	1	1	0	0	0	87.98496187	4.20438304	0.166	2.9	0.165	5.2	0	1	1	0	0	0	1	0	0	0	3	0	0	0	0	0	1	0
P36507	MEK2	1	1	1	0	0	1	82.94490892	14.8670298	1	0.34	14.8	0.301	17.8	0	0	P11802	CDK4	1	1	1	1	0	0	0	88.25908684	3.661616162	0.242	7.3	0.252	12.5	1	1	1	1	0	0	1	0	0	0	17	0	0	1	0	0	1	0
P46734	MEK3	1	1	1	0	0	1	81.51620211	11.8010167	1	0.286	13.5	0.271	15.3	0	0	P15056	BRAF	1	1	1	1	0	1	4.44	68.03876342	35.93328841	0.352	28.6	0.327	26.5	1	1	1	1	0	0	1	0	0	0	7	0	0	3	0	0	0	0
O14807	MRAS	0	1	1	0	0	1	86.87214422	12.56700417	1	0.275	12	0.298	20.7	0	0	P15056	BRAF	1	1	1	1	0	1	4.44	68.03876342	35.93328841	0.352	28.6	0.327	26.5	0	1	1	0	0	0	1	0	0	0	10	0	0	0	0	0	0	0
Q99836	MYD88	1	1	1	0	0	1	81.53912873	3.56223176	1	0.206	6.8	0.196	5.4	0	0	P11362	FGFR1	0	1	1	1	0	0	0	76.04377134	21.53273348	0.317	15.9	0.281	12.3	0	1	1	0	0	0	1	0	0	0	38	0	0	0	0	0	10	0
Q12968	NFATC3	0	1	1	0	0	1	54.65197434	66.13737075	1	0.518	52.3	0.449	39.2	0	0	P11802	CDK4	1	1	1	1	0	0	0	88.25908684	3.661616162	0.242	7.3	0.252	12.5	0	1	1	0	0	0	1	0	0	0	7	0	0	0	0	0	3	0
P19838	NFkB	1	1	1	0	0	1	74.49951394	26.15800135	1	0.35	20.2	0.294	15.2	0	0	Q9NZQ7	CD274	0	1	1	0	1	0	0	88.12120146	2.265925609	0.225	10.7	0.187	4.5	0	1	1	0	0	0	1	0	0	0	8	0	0	1	0	0	0	0
P19838	NFkB	1	1	1	0	0	1	74.49951394	26.15800135	1	0.35	20.2	0.294	15.2	0	0	O60674	JAK2	1	1	1	1	0	0	0	87.78213107	5.722367276	0.19	1.1	0.19	2.1	1	1	1	1	0	0	1	0	0	0	71	0	0	36	0	0	2	0
O96028	NSD2	0	1	1	1	35.6	1	66.04728095	38.052765	1	0.352	31.5	0.303	25.2	0	0	Q92769	HDAC2	0	1	1	1	0	0	0	85.72863661	14.6642655	0.32	26.2	0.281	24.4	0	1	1	0	0	0	1	0	0	0	5	0	0	2	0	0	2	0
P01127	PDGFB	0	1	1	1	5.81	1	73.57086006	17.77661248	1	0.385	26.1	0.36	35.3	0	0	P36888	FLT3	0	1	1	1	0	1	3.22	75.52465027	16.08065532	0.155	1.6	0.169	7.2	0	1	1	0	0	0	1	0	0	0	17	0	0	0	0	0	0	0
P42336	PI3K	1	1	1	0	0	1	92.61457815	1.100664985	1	0.137	1.6	0.137	2.2	0	0	P11802	CDK4	1	1	1	1	0	0	0	88.25908684	3.661616162	0.242	7.3	0.252	12.5	1	1	1	1	0	0	1	0	0	0	22	0	0	2	0	0	3	0
P42336	PI3K	1	1	1	0	0	1	92.61457815	1.100664985	1	0.137	1.6	0.137	2.2	0	0	P21802	FGFR2	1	1	1	1	0	0	0	74.05804221	24.9070632	0.297	9	0.27	13.2	1	1	1	1	0	0	1	0	0	0	47	0	0	1	0	0	0	0
P42336	PI3K	1	1	1	0	0	1	92.61457815	1.100664985	1	0.137	1.6	0.137	2.2	0	0	P16234	PDGFRA	1	1	1	1	1	0	0	73.4248023	20.43372376	0.238	9.4	0.219	8.3	1	1	1	1	0	0	1	0	0	0	56	0	0	1	0	0	0	0
Q4LE51	PIK3CA VARIANT PROTEIN	0	0	1	0	0	0	0	0	1	0.138	1.7	0.138	2.3	0	0	P21802	FGFR2	1	1	1	1	0	0	0	74.05804221	24.9070632	0.297	9	0.27	13.2	0	0	1	0	0	0	1	0	0	0	14	0	0	0	0	0	0	0
P42338	p110Ia	1	1	1	0	0	1	86.78984016	4.135294799	1	0.133	0.8	0.136	1.4	0	0	P21802	FGFR2	1	1	1	1	0	0	0	74.05804221	24.9070632	0.297	9	0.27	13.2	1	1	1	1	0	0	1	0	0	0	29	0	0	0	0	0	0	0
P27986	PIK3R1	1	1	1	1	1.93	1	83.78741892	8.111318513	1	0.347	13.4	0.289	15.6	0	0	P11802	CDK4	1	1	1	1	0	0	0	88.25908684	3.661616162	0.242	7.3	0.252	12.5	1	1	1	1	0	0	1	0	0	0	20	0	0	2	0	0	1	0
P27986	PIK3R1	1	1	1	1	1.93	1	83.78741892	8.111318513	1	0.347	13.4	0.289	15.6	0	0	P04049	RAF1	1	1	1	1	0	1	4.17	68.68401773	33.80116959	0.293	20.7	0.28	22.2	1	1	1	1	0	0	1	0	0	0	31	0	0	13	0	0	5	0
Q13526	PIN1	1	1	1	1	7.36	1	92.65670008	4.290171607	1	0.502	41.7	0.489	38.7	1	0	P11802	CDK4	1	1	1	1	0	0	0	88.25908684	3.661616162	0.242	7.3	0.252	12.5	1	1	1	1	0	0	1	0	0	0	3	0	0	0	0	0	0	0
Q01970	PLCB3	0	1	1	1	36.87	1	83.63035973	15.70637687	1	0.429	36.8	0.361	25	0	0	P11362	FGFR1	0	1	1	1	0	0	0	76.04377134	21.53273348	0.317	15.9	0.281	12.3	0	1	1	0	0	0	1	0	0	0	7	0	0	0	0	0	0	0
Q15147	PLCB4	0	0	1	0	0	1	85.93371952	8.596565614	1	0.324	23.7	0.286	16.8	0	0	P10721	KIT	1	1	1	1	0	1	2.25	78.83606221	15.53398058	0.194	2.7	0.188	4.3	0	0	1	0	0	0	1	0	0	0	4	0	0	1	0	0	0	0
Q07869	PPARA	1	1	1	0	0	1	81.10834576	20.29580937	1	0.172	6.4	0.19	12.8	0	0	P11802	CDK4	1	1	1	1	0	0	0	88.25908684	3.661616162	0.242	7.3	0.252	12.5	1	1	1	1	0	0	1	0	0	0	7	0	0	0	0	0	1	0
P30153	PPP2R1A	0	1	1	0	0	1	95.14651588	0.764525994	1	0.139	0	0.122	1.2	0	0	P15056	BRAF	1	1	1	1	0	1	4.44	68.03876342	35.93328841	0.352	28.6	0.327	26.5	0	1	1	0	0	0	1	0	0	0	16	0	0	6	0	0	6	0
Q00005	PPP2R2B	0	1	1	0	0	1	90.41175498	4.504257072	1	0.258	5.4	0.231	5	0	0	P15056	BRAF	1	1	1	1	0	1	4.44	68.03876342	35.93328841	0.352	28.6	0.327	26.5	0	1	1	0	0	0	1	0	0	0	11	0	0	6	0	0	1	0
P22694	PKAc	1	1	1	0	0	1	95.62886207	1.009046625	1	0.143	3.1	0.169	4.3	0	0	P15056	BRAF	1	1	1	1	0	1	4.44	68.03876342	35.93328841	0.352	28.6	0.327	26.5	1	1	1	1	0	0	1	0	0	0	8	0	0	0	0	0	6	0
Q04759	PRKCQ	0	1	1	0	0	1	79.85454261	15.02003833	1	0.168	2	0.165	4.8	0	0	P11802	CDK4	1	1	1	1	0	0	0	88.25908684	3.661616162	0.242	7.3	0.252	12.5	0	1	1	0	0	0	1	0	0	0	15	0	0	1	0	0	10	0
P63000	RAC1	1	1	1	1	7.29	1	93.69618852	0.597609562	1	0.162	0	0.168	3.6	0	0	P11802	CDK4	1	1	1	1	0	0	0	88.25908684	3.661616162	0.242	7.3	0.252	12.5	1	1	1	1	0	0	1	0	0	0	23	0	0	1	0	0	1	0
P15153	RAC2	0	1	1	0	0	1	93.54570756	2.325581395	1	0.165	0	0.165	3.6	0	0	P00519	ABL1	1	1	1	1	0	1	1.5	63.12244709	47.76119403	0.498	45	0.415	40.5	0	1	1	0	0	0	1	0	0	0	12	0	0	1	0	0	4	0
O75943	RAD17	1	1	1	0	0	1	69.15872288	28.78759919	1	0.314	17.8	0.301	20.1	0	0	P11802	CDK4	1	1	1	1	0	0	0	88.25908684	3.661616162	0.242	7.3	0.252	12.5	1	1	1	1	0	0	1	0	0	0	3	0	0	0	0	0	0	0
Q99638	RAD9	1	1	1	0	0	1	76.95814872	29.32708403	1	0.343	31.2	0.301	32	0	0	P11802	CDK4	1	1	1	1	0	0	0	88.25908684	3.661616162	0.242	7.3	0.252	12.5	1	1	1	1	0	0	1	0	0	0	2	0	0	0	0	0	0	0
P20936	RASGAP	1	1	1	0	0	1	78.11711106	15.40903541	1	0.248	8.2	0.225	6.9	0	0	P17948	FLT1	0	1	1	1	0	0	0	72.92583993	23.75283447	0.235	2.2	0.22	4.9	0	1	1	0	0	0	1	0	0	0	11	0	0	0	0	0	2	0
Q13972	RASGRF	1	1	1	0	0	1	72.82493243	23.44638306	1	0.295	15.6	0.259	12.6	0	0	P11802	CDK4	1	1	1	1	0	0	0	88.25908684	3.661616162	0.242	7.3	0.252	12.5	1	1	1	1	0	0	1	0	0	0	2	0	0	0	0	0	1	0
Q04206	RELA	1	1	1	1	22.5	1	73.45657619	31.14676734	1	0.518	53.9	0.426	37.4	0	0	P60568	IL2	1	1	1	0	0	0	0	84.44566116	4.541768045	0.125	0	0.14	2.6	1	1	1	1	0	0	1	0	0	0	34	0	0	17	0	0	2	0
P19793	RXRA	0	1	1	1	33.77	1	76.51226428	28.27004219	1	0.343	33.1	0.301	32.5	0	0	P11802	CDK4	1	1	1	1	0	0	0	88.25908684	3.661616162	0.242	7.3	0.252	12.5	0	1	1	0	0	0	1	0	0	0	11	0	0	0	0	0	4	0
P29353	SHC1	1	1	1	1	8.4	1	63.38228005	43.13236627	1	0.56	57.5	0.465	50.3	0	0	P11802	CDK4	1	1	1	1	0	0	0	88.25908684	3.661616162	0.242	7.3	0.252	12.5	1	1	1	1	0	0	1	0	0	0	16	0	0	1	0	0	3	0
Q13485	SMAD4	1	1	1	1	1.63	1	74.66121331	31.76581237	1	0.376	28.3	0.312	26.6	0	0	Q92769	HDAC2	0	1	1	1	0	0	0	85.72863661	14.6642655	0.32	26.2	0.281	24.4	0	1	1	0	0	0	1	0	0	0	15	0	0	0	0	0	5	0
Q12824	SMARCB1	0	1	1	0	0	1	80.94520982	10.81342802	1	0.348	18.7	0.31	15.3	0	0	P11802	CDK4	1	1	1	1	0	0	0	88.25908684	3.661616162	0.242	7.3	0.252	12.5	0	1	1	0	0	0	1	0	0	0	2	0	0	0	0	0	0	0
Q07890	SOS2	1	1	1	0	0	1	74.96629863	23.3580705	1	0.318	21.2	0.303	23	0	0	P22607	FGFR3	1	1	1	1	0	0	0	75.36963815	21.49926984	0.331	16	0.294	14.5	1	1	1	1	0	0	1	0	0	0	18	0	0	0	0	0	2	0
P08047	SP1	1	1	1	1	29.17	1	39.8655717	85.23893805	1	0.545	51.6	0.422	35.5	0	0	Q06187	BTK	1	1	1	1	0	0	0	84.98775136	6.557377049	0.246	10.5	0.224	9.9	1	1	1	1	0	0	1	0	0	0	8	0	0	1	0	0	0	0
Q7Z699	SPRED1	1	0	1	0	0	1	63.79722959	44.22367301	1	0.327	17.3	0.305	18	0	0	P28074	PSMB5	0	0	1	1	0	0	0	83.01464079	17.46506986	0.15	1.1	0.176	5.3	0	0	1	0	0	0	1	0	0	0	2	0	0	0	0	0	0	0
P36956	SREBF1	0	1	1	0	0	1	65.47140954	37.15987388	1	0.395	35.1	0.324	29.3	0	0	P42345	MTOR	1	1	1	1	0	1	9.14	77.48096314	9.55291566	0.203	5.5	0.177	5.1	0	1	1	0	0	0	1	0	0	0	4	0	0	0	0	0	2	0
Q92844	TANK	0	1	1	0	0	1	60.39346249	51.99642431	1	0.467	40.7	0.404	30.8	0	0	P11802	CDK4	1	1	1	1	0	0	0	88.25908684	3.661616162	0.242	7.3	0.252	12.5	0	1	1	0	0	0	1	0	0	0	2	0	0	0	0	0	0	0
P40225	THPO	0	1	1	0	0	1	61.35898919	50.3945885	1	0.414	32	0.348	26.1	0	0	P09619	PDGFRB	1	1	1	1	0	0	0	73.51148009	21.66131253	0.276	13.4	0.253	13.3	0	1	1	0	0	0	1	0	0	0	8	0	0	0	0	0	0	0
P20333	TNFR2	1	1	1	0	0	1	67.52873843	43.94525439	1	0.43	44.7	0.353	40.1	0	0	P11802	CDK4	1	1	1	1	0	0	0	88.25908684	3.661616162	0.242	7.3	0.252	12.5	1	1	1	1	0	0	1	0	0	0	3	0	0	0	0	0	0	0
Q13077	TRAF1	0	1	1	0	0	1	79.78814098	20.3835447	1	0.243	10.1	0.223	7.2	0	0	P11802	CDK4	1	1	1	1	0	0	0	88.25908684	3.661616162	0.242	7.3	0.252	12.5	0	1	1	0	0	0	1	0	0	0	8	0	0	0	0	0	0	0
Q12933	TRAF2	1	1	1	0	0	1	90.79679575	3.514622884	1	0.144	0	0.141	1.6	0	0	P11802	CDK4	1	1	1	1	0	0	0	88.25908684	3.661616162	0.242	7.3	0.252	12.5	1	1	1	1	0	0	1	0	0	0	18	0	0	0	0	0	2	0
Q9Y4K3	TRAF6	1	1	1	0	0	1	86.19180115	11.67830484	1	0.208	4.4	0.193	4.2	0	0	P11802	CDK4	1	1	1	1	0	0	0	88.25908684	3.661616162	0.242	7.3	0.252	12.5	1	1	1	1	0	0	1	0	0	0	16	0	0	0	0	0	1	0
Q9NZC2	TREM2	0	0	1	1	26.96	1	77.049922	22.24080268	1	0.232	5.7	0.235	10.9	0	0	Q06187	BTK	1	1	1	1	0	0	0	84.98775136	6.557377049	0.246	10.5	0.224	9.9	0	0	1	0	0	0	1	0	0	0	12	0	0	0	0	0	0	0
O43914	TYROBP	0	1	1	0	0	1	64.54929663	11.48886284	1	0.226	14.2	0.274	32.7	0	0	Q06187	BTK	1	1	1	1	0	0	0	84.98775136	6.557377049	0.246	10.5	0.224	9.9	0	1	1	0	0	0	1	0	0	0	14	0	0	0	0	0	0	0
O14933	UBE2L6	0	0	1	0	0	1	95.98148823	0	1	0.248	0	0.247	10.5	0	0	P23458	JAK1	1	1	1	1	0	0	0	86.15966112	7.129877071	0.227	5.3	0.206	4.9	0	0	1	0	0	0	1	0	0	0	3	0	0	0	0	0	0	0
Q9UMW8	USP18	0	0	1	0	0	1	84.0559308	16.35638298	1	0.149	6.7	0.167	8.3	0	0	P23458	JAK1	1	1	1	1	0	0	0	86.15966112	7.129877071	0.227	5.3	0.206	4.9	0	0	1	0	0	0	1	0	0	0	4	0	0	1	0	0	0	0
O43915	VEGFD	0	1	1	0	0	1	70.47844297	21.29399218	1	0.176	5.6	0.186	7.3	0	0	P04626	ERBB2	1	1	1	1	1	1	21.35	74.90918221	23.36197081	0.262	18.2	0.22	17.5	0	1	1	0	0	0	1	0	0	0	13	0	0	4	0	0	2	0
O43915	VEGFD	0	1	1	0	0	1	70.47844297	21.29399218	1	0.176	5.6	0.186	7.3	0	0	P22607	FGFR3	1	1	1	1	0	0	0	75.36963815	21.49926984	0.331	16	0.294	14.5	0	1	1	0	0	0	1	0	0	0	8	0	0	0	0	0	0	0
O43915	VEGFD	0	1	1	0	0	1	70.47844297	21.29399218	1	0.176	5.6	0.186	7.3	0	0	P16234	PDGFRA	1	1	1	1	1	0	0	73.4248023	20.43372376	0.238	9.4	0.219	8.3	0	1	1	0	0	0	1	0	0	0	8	0	0	2	0	0	0	0
Q9BQA1	WDR77	0	0	1	0	0	1	91.00188282	6.160402945	1	0.222	9.1	0.205	8.2	0	0	P11802	CDK4	1	1	1	1	0	0	0	88.25908684	3.661616162	0.242	7.3	0.252	12.5	0	0	1	0	0	0	1	0	0	0	2	0	0	0	0	0	1	0
Q15910	EZH2	0	1	1	1	25.2	1	76.59589905	20.83960529	1	0.374	30.8	0.326	29.8	0	0	Q92769	HDAC2	0	1	1	1	0	0	0	85.72863661	14.6642655	0.32	26.2	0.281	24.4	0	1	1	0	0	0	1	0	0	0	8	0	0	0	0	0	2	0
P51617	IRAK1	1	1	1	1	4.35	1	70.38750045	35.20133605	1	0.399	33.7	0.328	30.6	0	0	P21802	FGFR2	1	1	1	1	0	0	0	74.05804221	24.9070632	0.297	9	0.27	13.2	1	1	1	1	0	0	1	0	0	0	41	0	0	0	0	0	1	0
Q9NWZ3	IRAK4	1	1	1	1	3.91	1	83.86365155	12.11618257	1	0.285	8.9	0.255	11.7	0	0	P15391	CD19	1	1	1	0	1	1	2.7	63.28155888	42.96003717	0.494	47.7	0.457	46.4	1	1	1	1	0	0	1	0	0	0	10	0	0	0	0	0	1	0
Q9NWZ3	IRAK4	1	1	1	1	3.91	1	83.86365155	12.11618257	1	0.285	8.9	0.255	11.7	0	0	P11362	FGFR1	0	1	1	1	0	0	0	76.04377134	21.53273348	0.317	15.9	0.281	12.3	0	1	1	0	0	0	1	0	0	0	38	0	0	0	0	0	11	0
P51948	MNAT1	0	1	1	0	0	1	85.31843258	5.330151154	1	0.312	5.2	0.243	5.5	0	0	Q00534	CDK6	1	1	1	1	0	1	11.66	85.94231531	9.192307692	0.207	5.2	0.209	7.1	0	1	1	0	0	0	1	0	0	0	5	0	0	0	0	0	3	0
Q15291	RBBP5	0	0	1	0	0	1	78.8232476	18.11402454	1	0.388	35.3	0.354	33.6	0	0	Q13547	HDAC1	1	1	1	1	0	1	21.99	86.30522225	12.45478036	0.308	23.2	0.275	21.4	0	0	1	0	0	0	1	0	0	0	5	0	0	2	0	0	2	0
P04437	TRAV29DV5	0	0	1	0	0	1	87.59904928	3.590285111	1	0.182	10.1	0.237	15.1	0	0	Q15116	PDCD1	0	1	1	0	1	0	0	74.1841889	15.86021505	0.397	29.9	0.393	33.3	0	0	1	0	0	0	1	0	0	0	26	0	0	1	0	0	2	0
P43403	ZAP70	1	1	1	1	10.02	1	85.74682165	10.13251784	1	0.249	12.1	0.22	11.1	0	0	O00329	PIK3CD	0	1	1	1	0	0	0	87.98496187	4.20438304	0.166	2.9	0.165	5.2	0	1	1	0	0	0	1	0	0	0	12	0	0	0	0	0	0	0
P08631	HCK	1	1	1	1	14.83	1	84.19661642	14.94746896	1	0.304	12.7	0.271	11	0	0	P00519	ABL1	1	1	1	1	0	1	1.5	63.12244709	47.76119403	0.498	45	0.415	40.5	1	1	1	1	0	0	1	0	0	0	19	0	0	4	0	0	0	0
Q15759	MAPK11	1	1	1	0	0	1	89.96470298	3.879162376	1	0.245	12.4	0.239	14.8	0	0	P52333	JAK3	1	1	1	1	0	0	0	86.72970347	6.681058971	0.183	1.8	0.195	3.4	1	1	1	1	0	0	1	0	0	0	18	0	0	1	0	0	6	0
P27986	PIK3R1	1	1	1	1	1.93	1	83.78741892	8.111318513	1	0.347	13.4	0.289	15.6	0	0	P52333	JAK3	1	1	1	1	0	0	0	86.72970347	6.681058971	0.183	1.8	0.195	3.4	1	1	1	1	0	0	1	0	0	0	35	0	0	1	0	0	5	0
Q96RS0	TGS1	0	0	1	1	1.88	1	61.30407409	46.68825434	1	0.441	44.8	0.391	38	0	0	O15379	HDAC3	1	1	1	1	0	0	0	91.20210965	6.877539176	0.178	10.3	0.185	11.7	0	0	1	0	0	0	1	0	0	0	5	0	0	5	0	0	5	0
P11802	CDK4	1	1	1	0	0	1	88.25908684	3.661616162	1	0.242	7.3	0.252	12.5	0	1	O60674	JAK2	1	1	1	1	0	0	0	87.78213107	5.722367276	0.19	1.1	0.19	2.1	1	1	1	1	0	0	1	0	0	0	19	0	0	1	0	0	2	0
P00533	EGFR	1	1	1	1	3.39	1	76.5209094	21.24148211	1	0.211	11.1	0.181	8.9	0	1	P49765	VEGFB	0	0	1	0	0	1	33.33	75.30385665	12.45858184	0.521	47.3	0.415	41.1	0	0	1	0	0	0	1	0	0	0	10	0	0	5	0	0	0	0
P15336	ATF2	1	1	1	0	0	1	58.75741512	47.64767381	1	0.634	76.8	0.495	43.4	0	0	Q13547	HDAC1	1	1	1	1	0	1	21.99	86.30522225	12.45478036	0.308	23.2	0.275	21.4	1	1	1	1	0	0	1	0	0	0	11	0	0	9	0	0	4	0
P38398	BRCA1	1	1	1	1	83.2	1	41.68268591	79.77319588	1	0.527	61	0.44	44.1	0	0	Q92769	HDAC2	0	1	1	1	0	0	0	85.72863661	14.6642655	0.32	26.2	0.281	24.4	0	1	1	0	0	0	1	0	0	0	15	0	0	3	0	0	6	0
P51686	CCR9	0	1	1	0	0	1	82.83469975	9.772650153	1	0.029	0	0.072	6	0	0	O60674	JAK2	1	1	1	1	0	0	0	87.78213107	5.722367276	0.19	1.1	0.19	2.1	0	1	1	0	0	0	1	0	0	0	3	0	0	0	0	0	2	0
P07766	CD3E	1	1	1	1	42.03	1	73.51280199	15.20935961	1	0.317	19.8	0.367	35.7	0	0	P60568	IL2	1	1	1	0	0	0	0	84.44566116	4.541768045	0.125	0	0.14	2.6	1	1	1	1	0	0	1	0	0	0	14	0	0	3	0	0	7	0
P01730	CD4	1	1	1	1	13.54	1	85.57181064	8.217270195	1	0.238	5.2	0.241	8.1	0	0	P28074	PSMB5	0	0	1	1	0	0	0	83.01464079	17.46506986	0.15	1.1	0.176	5.3	0	0	1	0	0	0	1	0	0	0	8	0	0	0	0	0	4	0
P16220	CREB1	1	1	1	1	18.35	1	62.23766881	44.22294548	1	0.567	64.2	0.411	28.1	0	0	P01584	IL1B	1	1	1	0	1	0	0	75.92467094	17.70157553	0.236	2.2	0.273	5.2	1	1	1	1	0	0	1	0	0	0	11	0	0	1	0	0	2	0
P16220	CREB1	1	1	1	1	18.35	1	62.23766881	44.22294548	1	0.567	64.2	0.411	28.1	0	0	O14788	TNFSF11	0	1	1	0	1	0	0	79.79495211	15.26778577	0.268	13.6	0.262	15.1	0	1	1	0	0	0	1	0	0	0	2	0	0	0	0	0	1	0
P49238	CX3CR1	0	1	1	0	0	1	80.21817097	10.37140855	1	0.023	0	0.064	3.4	1	0	O60674	JAK2	1	1	1	1	0	0	0	87.78213107	5.722367276	0.19	1.1	0.19	2.1	0	1	1	0	0	0	1	0	0	0	3	0	0	0	0	0	2	0
P25025	CXCR2	0	1	1	0	0	1	78.62106201	11.6643454	1	0.045	0.3	0.082	6.1	0	0	O60674	JAK2	1	1	1	1	0	0	0	87.78213107	5.722367276	0.19	1.1	0.19	2.1	0	1	1	0	0	0	1	0	0	0	3	0	0	0	0	0	2	0
P49682	CXCR3	0	1	1	0	0	1	80.64541099	13.36131515	1	0.066	2.4	0.106	8.2	1	0	O60674	JAK2	1	1	1	1	0	0	0	87.78213107	5.722367276	0.19	1.1	0.19	2.1	0	1	1	0	0	0	1	0	0	0	5	0	0	0	0	0	4	0
P15509	CSF2RA	0	1	1	0	0	1	82.07854363	16.28264209	1	0.182	0	0.186	2.2	0	0	P05231	IL6	1	1	1	0	1	1	8.96	86.04387852	3.247143716	0.271	7.5	0.265	12.3	0	1	1	0	0	0	1	0	0	0	5	0	0	2	0	0	0	0
P19235	EPOR	1	1	1	0	0	1	68.22763582	37.72856039	1	0.284	16.5	0.276	16.9	0	0	P05231	IL6	1	1	1	0	1	1	8.96	86.04387852	3.247143716	0.271	7.5	0.265	12.3	1	1	1	1	0	0	1	0	0	0	8	0	0	4	0	0	0	0
Q15303	ERBB4	0	1	1	0	0	1	73.09161506	26.85841998	1	0.228	14.6	0.194	10.8	0	0	P49765	VEGFB	0	0	1	0	0	1	33.33	75.30385665	12.45858184	0.521	47.3	0.415	41.1	0	0	1	0	0	0	1	0	0	0	5	0	0	4	0	0	2	0
Q92731	ESR2	1	1	1	1	19.43	1	69.73493595	39.73894126	1	0.237	9.2	0.209	9.2	0	0	P10415	BCL2	1	1	1	1	0	1	11.72	75.53412714	20.3125	0.287	24.7	0.269	21.3	1	1	1	1	0	0	1	0	0	0	13	0	0	0	0	0	5	0
P31994	FCGR2B	0	1	1	0	0	1	79.03060048	20.44221944	1	0.33	16.8	0.319	22.9	0	0	P04049	RAF1	1	1	1	1	0	1	4.17	68.68401773	33.80116959	0.293	20.7	0.28	22.2	0	1	1	0	0	0	1	0	0	0	4	0	0	1	0	0	0	0
P05230	FGF1	0	1	1	0	0	1	91.1767724	4.227642276	1	0.33	5.8	0.341	7.7	0	0	P00533	EGFR	1	1	1	1	1	1	3.39	76.5209094	21.24148211	0.211	11.1	0.181	8.9	0	1	1	0	0	0	1	0	0	0	29	0	0	2	0	0	0	0
O15520	FGF10	0	1	1	0	0	1	81.54000598	19.93920973	1	0.236	8.7	0.261	18.3	0	0	P00533	EGFR	1	1	1	1	1	1	3.39	76.5209094	21.24148211	0.211	11.1	0.181	8.9	0	1	1	0	0	0	1	0	0	0	28	0	0	2	0	0	0	0
O43320	FGF16	0	0	1	0	0	1	81.88612119	15.58596074	1	0.235	2.4	0.282	16.9	0	0	P00533	EGFR	1	1	1	1	1	1	3.39	76.5209094	21.24148211	0.211	11.1	0.181	8.9	0	0	1	0	0	0	1	0	0	0	29	0	0	2	0	0	0	0
O60258	FGF17	0	1	1	0	0	1	86.10001692	2.8	1	0.428	28.2	0.4	32.4	0	0	P00533	EGFR	1	1	1	1	1	1	3.39	76.5209094	21.24148211	0.211	11.1	0.181	8.9	0	1	1	0	0	0	1	0	0	0	29	0	0	2	0	0	0	0
O76093	FGF18	0	1	1	0	0	1	87.67060523	4.033214709	1	0.328	21.3	0.321	24.2	0	0	P00533	EGFR	1	1	1	1	1	1	3.39	76.5209094	21.24148211	0.211	11.1	0.181	8.9	0	1	1	0	0	0	1	0	0	0	29	0	0	2	0	0	0	0
O95750	FGF19	0	1	1	0	0	1	79.54819799	6.342620036	1	0.224	6.5	0.241	12.5	0	0	P00533	EGFR	1	1	1	1	1	1	3.39	76.5209094	21.24148211	0.211	11.1	0.181	8.9	0	1	1	0	0	0	1	0	0	0	24	0	0	2	0	0	0	0
P09038	FGF2	1	1	1	1	7.64	1	71.08581594	29.77346278	1	0.579	61.1	0.48	51.7	0	0	P00533	EGFR	1	1	1	1	1	1	3.39	76.5209094	21.24148211	0.211	11.1	0.181	8.9	1	1	1	1	0	0	1	0	0	0	34	0	0	3	0	0	2	0
Q9NP95	FGF20	0	0	1	0	0	1	83.30027728	18.19277108	1	0.286	10.9	0.328	29.4	0	0	P00533	EGFR	1	1	1	1	1	1	3.39	76.5209094	21.24148211	0.211	11.1	0.181	8.9	0	0	1	0	0	0	1	0	0	0	29	0	0	2	0	0	0	0
Q9NSA1	FGF21	0	0	1	0	0	1	77.219466	12.46026701	1	0.467	44	0.412	41.1	0	0	P00533	EGFR	1	1	1	1	1	1	3.39	76.5209094	21.24148211	0.211	11.1	0.181	8.9	0	0	1	0	0	0	1	0	0	0	1	0	0	0	0	0	0	0
Q9HCT0	FGF22	0	0	1	0	0	1	88.71355605	10.41666667	1	0.252	11.8	0.291	17.1	0	0	P00533	EGFR	1	1	1	1	1	1	3.39	76.5209094	21.24148211	0.211	11.1	0.181	8.9	0	0	1	0	0	0	1	0	0	0	28	0	0	2	0	0	0	0
Q9GZV9	FGF23	0	1	1	0	0	1	77.72502797	16.13231552	1	0.337	30.7	0.31	31.1	0	0	P00533	EGFR	1	1	1	1	1	1	3.39	76.5209094	21.24148211	0.211	11.1	0.181	8.9	0	1	1	0	0	0	1	0	0	0	29	0	0	2	0	0	0	0
P11487	FGF3	0	1	1	0	0	1	79.02395139	15.75342466	1	0.4	30.1	0.387	31.4	0	0	P00533	EGFR	1	1	1	1	1	1	3.39	76.5209094	21.24148211	0.211	11.1	0.181	8.9	0	1	1	0	0	0	1	0	0	0	28	0	0	2	0	0	0	0
P08620	FGF4	0	1	1	0	0	1	82.70282324	17.74919614	1	0.181	3.9	0.206	9.7	0	0	P00533	EGFR	1	1	1	1	1	1	3.39	76.5209094	21.24148211	0.211	11.1	0.181	8.9	0	1	1	0	0	0	1	0	0	0	29	0	0	2	0	0	0	0
P12034	FGF5	0	1	1	0	0	1	76.04547731	18.1294964	1	0.407	29.5	0.387	42.9	0	0	P00533	EGFR	1	1	1	1	1	1	3.39	76.5209094	21.24148211	0.211	11.1	0.181	8.9	0	1	1	0	0	0	1	0	0	0	28	0	0	2	0	0	0	0
P10767	FGF6	0	1	1	0	0	1	79.74695168	19.70260223	1	0.141	0	0.158	2.9	0	0	P00533	EGFR	1	1	1	1	1	1	3.39	76.5209094	21.24148211	0.211	11.1	0.181	8.9	0	1	1	0	0	0	1	0	0	0	32	0	0	3	0	0	0	0
P21781	FGF7	0	0	1	0	0	1	82.22664138	11.74603175	1	0.206	2.6	0.206	10.3	0	0	P00533	EGFR	1	1	1	1	1	1	3.39	76.5209094	21.24148211	0.211	11.1	0.181	8.9	0	0	1	0	0	0	1	0	0	0	28	0	0	2	0	0	0	0
P55075	FGF8	0	1	1	0	0	1	81.18745998	19.07824223	1	0.36	17.2	0.333	21.5	0	0	P00533	EGFR	1	1	1	1	1	1	3.39	76.5209094	21.24148211	0.211	11.1	0.181	8.9	0	1	1	0	0	0	1	0	0	0	29	0	0	2	0	0	0	0
P31371	FGF9	0	0	1	0	0	1	83.9468011	17.74290887	1	0.272	9.1	0.301	19.2	0	0	P00533	EGFR	1	1	1	1	1	1	3.39	76.5209094	21.24148211	0.211	11.1	0.181	8.9	0	0	1	0	0	0	1	0	0	0	29	0	0	2	0	0	0	0
P49771	FLT3LG	0	1	1	0	0	1	82.04150071	12.4260355	1	0.211	11.9	0.219	15.7	0	0	P00533	EGFR	1	1	1	1	1	1	3.39	76.5209094	21.24148211	0.211	11.1	0.181	8.9	0	1	1	0	0	0	1	0	0	0	12	0	0	1	0	0	0	0
P01100	FOS	1	1	1	1	43.42	1	58.76732033	50.71904595	1	0.488	50.5	0.394	33.4	0	0	P60568	IL2	1	1	1	0	0	0	0	84.44566116	4.541768045	0.125	0	0.14	2.6	1	1	1	1	0	0	1	0	0	0	31	0	0	12	0	0	6	0
Q13480	GAB1	1	1	1	1	83.29	1	53.25528599	61.88265874	1	0.607	78.4	0.497	56.1	0	0	P05231	IL6	1	1	1	0	1	1	8.96	86.04387852	3.247143716	0.271	7.5	0.265	12.3	1	1	1	1	0	0	1	0	0	0	17	0	0	4	0	0	2	0
P39905	GDNF	1	1	1	1	18.96	1	75.02626762	18.84406984	1	0.363	32.7	0.335	35.1	0	0	P00533	EGFR	1	1	1	1	1	1	3.39	76.5209094	21.24148211	0.211	11.1	0.181	8.9	1	1	1	1	0	0	1	0	0	0	12	0	0	1	0	0	0	0
P62879	Tb	1	1	1	0	0	1	97.17992307	0	1	0.163	0	0.178	4.1	0	0	O00329	PIK3CD	0	1	1	1	0	0	0	87.98496187	4.20438304	0.166	2.9	0.165	5.2	0	1	1	0	0	0	1	0	0	0	27	0	0	3	0	0	0	0
P04792	HSP27	1	1	1	0	0	1	67.97572935	29.67101179	1	0.445	37.1	0.393	29.3	0	0	P10415	BCL2	1	1	1	1	0	1	11.72	75.53412714	20.3125	0.287	24.7	0.269	21.3	1	1	1	1	0	0	1	0	0	0	6	0	0	2	0	0	2	0
P05015	IFNA16	0	0	1	0	0	1	83.90555763	1.902887139	1	0.064	0	0.107	3.2	0	0	P00533	EGFR	1	1	1	1	1	1	3.39	76.5209094	21.24148211	0.211	11.1	0.181	8.9	0	0	1	0	0	0	1	0	0	0	19	0	0	1	0	0	0	0
P01571	IFNA17	0	0	1	0	0	1	86.4397636	0.394218134	1	0.132	0	0.172	2.6	0	0	P00533	EGFR	1	1	1	1	1	1	3.39	76.5209094	21.24148211	0.211	11.1	0.181	8.9	0	0	1	0	0	0	1	0	0	0	19	0	0	1	0	0	0	0
P01563	IFNA	1	0	1	0	0	1	85.85126497	2.847682119	1	0.102	0	0.138	3.7	0	0	P00533	EGFR	1	1	1	1	1	1	3.39	76.5209094	21.24148211	0.211	11.1	0.181	8.9	1	0	1	0	0	0	1	0	0	0	19	0	0	1	0	0	0	0
P01568	IFNA21	0	0	1	0	0	1	85.40666896	1.573770492	1	0.115	0	0.165	2.6	0	0	P00533	EGFR	1	1	1	1	1	1	3.39	76.5209094	21.24148211	0.211	11.1	0.181	8.9	0	0	1	0	0	0	1	0	0	0	19	0	0	1	0	0	0	0
P05014	IFNA4	0	0	1	0	0	1	85.95952297	1.568627451	1	0.121	0	0.164	3.7	0	0	P00533	EGFR	1	1	1	1	1	1	3.39	76.5209094	21.24148211	0.211	11.1	0.181	8.9	0	0	1	0	0	0	1	0	0	0	19	0	0	1	0	0	0	0
P01569	IFNA5	0	0	1	0	0	1	87.38124568	1.500326158	1	0.136	0	0.178	3.2	0	0	P00533	EGFR	1	1	1	1	1	1	3.39	76.5209094	21.24148211	0.211	11.1	0.181	8.9	0	0	1	0	0	0	1	0	0	0	19	0	0	1	0	0	0	0
P05013	IFNA6	0	0	1	0	0	1	87.27547088	1.032258065	1	0.115	0	0.142	3.7	0	0	P00533	EGFR	1	1	1	1	1	1	3.39	76.5209094	21.24148211	0.211	11.1	0.181	8.9	0	0	1	0	0	0	1	0	0	0	19	0	0	1	0	0	0	0
P01567	IFNA7	0	0	1	0	0	1	84.19595093	2.127659574	1	0.109	0	0.165	3.7	0	0	P00533	EGFR	1	1	1	1	1	1	3.39	76.5209094	21.24148211	0.211	11.1	0.181	8.9	0	0	1	0	0	0	1	0	0	0	19	0	0	1	0	0	0	0
P32881	IFNA8	0	0	1	0	0	1	85.24545959	0	1	0.087	0	0.145	2.6	0	0	P00533	EGFR	1	1	1	1	1	1	3.39	76.5209094	21.24148211	0.211	11.1	0.181	8.9	0	0	1	0	0	0	1	0	0	0	19	0	0	1	0	0	0	0
P01574	IFNB1	0	1	1	0	0	1	89.80077754	0	1	0.058	0	0.079	0.5	0	0	P00533	EGFR	1	1	1	1	1	1	3.39	76.5209094	21.24148211	0.211	11.1	0.181	8.9	0	1	1	0	0	0	1	0	0	0	20	0	0	1	0	0	0	0
P01579	IFNG	1	1	1	0	0	1	85.72905907	1.617647059	1	0.214	6.6	0.229	10.8	0	0	P00533	EGFR	1	1	1	1	1	1	3.39	76.5209094	21.24148211	0.211	11.1	0.181	8.9	1	1	1	1	0	0	1	0	0	0	17	0	0	7	0	0	2	0
P15260	IFNGR1	1	1	1	0	0	1	66.62910749	40.77466632	1	0.312	29	0.293	24.7	0	0	P05231	IL6	1	1	1	0	1	1	8.96	86.04387852	3.247143716	0.271	7.5	0.265	12.3	1	1	1	1	0	0	1	0	0	0	7	0	0	3	0	0	1	0
P05019	IGF1	1	1	1	1	10.77	1	60.04879897	27.36220472	1	0.387	40	0.385	41.5	0	0	P04626	ERBB2	1	1	1	1	1	1	21.35	74.90918221	23.36197081	0.262	18.2	0.22	17.5	1	1	1	1	0	0	1	0	0	0	15	0	0	6	0	0	2	0
P08069	IGF1R	1	1	1	0	0	1	78.50275596	15.22099448	1	0.236	11.8	0.21	10.2	0	0	P49765	VEGFB	0	0	1	0	0	1	33.33	75.30385665	12.45858184	0.521	47.3	0.415	41.1	0	0	1	0	0	0	1	0	0	0	3	0	0	2	0	0	0	0
P01344	IGF2	0	1	1	0	0	1	59.24031159	27.05382436	1	0.269	17.8	0.277	16.7	0	0	P00533	EGFR	1	1	1	1	1	1	3.39	76.5209094	21.24148211	0.211	11.1	0.181	8.9	0	1	1	0	0	0	1	0	0	0	3	0	0	0	0	0	0	0
P40933	IL15	0	1	1	0	0	1	84.25343386	4.746835443	1	0.099	0	0.135	4.3	0	0	P00533	EGFR	1	1	1	1	1	1	3.39	76.5209094	21.24148211	0.211	11.1	0.181	8.9	0	1	1	0	0	0	1	0	0	0	8	0	0	0	0	0	1	0
Q9NPH3	IL1RAP	0	1	1	0	0	1	86.22484264	6.704274246	1	0.151	1.8	0.154	4	0	0	P00533	EGFR	1	1	1	1	1	1	3.39	76.5209094	21.24148211	0.211	11.1	0.181	8.9	0	1	1	0	0	0	1	0	0	0	52	0	0	0	0	0	2	0
Q01638	IL1RL1	0	0	1	0	0	1	82.64701813	4.711689477	1	0.154	0.4	0.158	3.4	0	0	P00533	EGFR	1	1	1	1	1	1	3.39	76.5209094	21.24148211	0.211	11.1	0.181	8.9	0	0	1	0	0	0	1	0	0	0	47	0	0	0	0	0	1	0
P60568	IL2	1	1	1	0	0	1	84.44566116	4.541768045	1	0.125	0	0.14	2.6	0	1	P00533	EGFR	1	1	1	1	1	1	3.39	76.5209094	21.24148211	0.211	11.1	0.181	8.9	1	1	1	1	0	0	1	0	0	0	32	0	0	4	0	0	4	0
Q9HBE4	IL21	0	1	1	0	0	1	84.1228684	3.220858896	1	0.377	27.8	0.374	29.6	0	0	P00533	EGFR	1	1	1	1	1	1	3.39	76.5209094	21.24148211	0.211	11.1	0.181	8.9	0	1	1	0	0	0	1	0	0	0	10	0	0	2	0	0	1	0
Q8N6P7	IL22RA1	0	1	1	0	0	1	62.66061253	51.5990991	1	0.411	36.8	0.378	35.4	0	0	P05231	IL6	1	1	1	0	1	1	8.96	86.04387852	3.247143716	0.271	7.5	0.265	12.3	0	1	1	0	0	0	1	0	0	0	1	0	0	0	0	0	1	0
Q9NPF7	IL23A	0	1	1	0	0	1	80.95746388	5.894448252	1	0.262	14.8	0.262	12.2	0	0	P00533	EGFR	1	1	1	1	1	1	3.39	76.5209094	21.24148211	0.211	11.1	0.181	8.9	0	1	1	0	0	0	1	0	0	0	15	0	0	2	0	0	2	0
P14784	IL2RB	0	1	1	0	0	1	65.81702503	37.04819277	1	0.343	27.2	0.32	24.3	0	0	P05231	IL6	1	1	1	0	1	1	8.96	86.04387852	3.247143716	0.271	7.5	0.265	12.3	0	1	1	0	0	0	1	0	0	0	15	0	0	7	0	0	3	0
O95760	IL33	0	0	1	0	0	1	66.90332241	32.01856148	1	0.247	4.1	0.247	9.6	0	0	P00533	EGFR	1	1	1	1	1	1	3.39	76.5209094	21.24148211	0.211	11.1	0.181	8.9	0	0	1	0	0	0	1	0	0	0	48	0	0	0	0	0	1	0
P05112	IL4	1	1	1	0	0	1	87.1739726	4.241435563	1	0.158	0	0.176	5.9	0	0	P00533	EGFR	1	1	1	1	1	1	3.39	76.5209094	21.24148211	0.211	11.1	0.181	8.9	1	1	1	1	0	0	1	0	0	0	12	0	0	2	0	0	2	0
P05231	IL6	1	1	1	1	8.96	1	86.04387852	3.247143716	1	0.271	7.5	0.265	12.3	0	1	P00533	EGFR	1	1	1	1	1	1	3.39	76.5209094	21.24148211	0.211	11.1	0.181	8.9	1	1	1	1	0	0	1	0	0	0	18	0	0	5	0	0	1	0
P13232	IL7	0	1	1	0	0	1	74.18424621	17.55130927	1	0.161	8.5	0.177	9.6	0	0	P00533	EGFR	1	1	1	1	1	1	3.39	76.5209094	21.24148211	0.211	11.1	0.181	8.9	0	1	1	0	0	0	1	0	0	0	9	0	0	0	0	0	1	0
P01308	Ins	1	1	1	0	0	1	53.4416449	47.91418355	1	0.109	0	0.151	3.6	0	0	P00533	EGFR	1	1	1	1	1	1	3.39	76.5209094	21.24148211	0.211	11.1	0.181	8.9	1	1	1	1	0	0	1	0	0	0	21	0	0	6	0	0	4	0
P01308	Ins	1	1	1	0	0	1	53.4416449	47.91418355	1	0.109	0	0.151	3.6	0	0	P04626	ERBB2	1	1	1	1	1	1	21.35	74.90918221	23.36197081	0.262	18.2	0.22	17.5	1	1	1	1	0	0	1	0	0	0	16	0	0	2	0	0	3	0
Q9NWZ3	IRAK4	1	1	1	1	3.91	1	83.86365155	12.11618257	1	0.285	8.9	0.255	11.7	0	0	P00533	EGFR	1	1	1	1	1	1	3.39	76.5209094	21.24148211	0.211	11.1	0.181	8.9	1	1	1	1	0	0	1	0	0	0	53	0	0	3	0	0	5	0
P56199	ITGA1	1	0	1	0	0	1	84.10378026	3.613802112	1	0.235	2.1	0.201	0.7	0	0	P00533	EGFR	1	1	1	1	1	1	3.39	76.5209094	21.24148211	0.211	11.1	0.181	8.9	1	0	1	0	0	0	1	0	0	0	8	0	0	1	0	0	0	0
P26006	ITGA3	0	0	1	0	0	1	84.16932547	7.220392731	1	0.239	6.5	0.209	5.8	1	0	P00533	EGFR	1	1	1	1	1	1	3.39	76.5209094	21.24148211	0.211	11.1	0.181	8.9	0	0	1	0	0	0	1	0	0	0	7	0	0	1	0	0	0	0
P17535	JUND	0	1	1	0	0	1	63.8714863	37.35864297	1	0.561	59.4	0.438	31.4	0	0	P05231	IL6	1	1	1	0	1	1	8.96	86.04387852	3.247143716	0.271	7.5	0.265	12.3	0	1	1	0	0	0	1	0	0	0	14	0	0	0	0	0	0	0
P21583	KITLG	0	1	1	1	9.89	1	72.42966824	17.69585253	1	0.219	11.7	0.216	11.7	0	0	P00533	EGFR	1	1	1	1	1	1	3.39	76.5209094	21.24148211	0.211	11.1	0.181	8.9	0	1	1	0	0	0	1	0	0	0	22	0	0	2	0	0	3	0
P41159	LEP	1	1	1	0	0	1	80.44427897	0	1	0.109	0	0.137	3	0	0	P00533	EGFR	1	1	1	1	1	1	3.39	76.5209094	21.24148211	0.211	11.1	0.181	8.9	1	1	1	1	0	0	1	0	0	0	5	0	0	3	0	0	1	0
P15018	LIF	0	1	1	0	0	1	87.63305374	11.74951582	1	0.144	0	0.133	1	0	0	P00533	EGFR	1	1	1	1	1	1	3.39	76.5209094	21.24148211	0.211	11.1	0.181	8.9	0	1	1	0	0	0	1	0	0	0	3	0	0	0	0	0	1	0
Q92633	LPAR1	0	1	1	0	0	1	84.50204456	13.01631378	1	0.071	3.6	0.128	12.4	1	0	P00533	EGFR	1	1	1	1	1	1	3.39	76.5209094	21.24148211	0.211	11.1	0.181	8.9	0	1	1	0	0	0	1	0	0	0	14	0	0	0	0	0	0	0
Q9HBW0	EDG4	1	1	1	0	0	1	85.58216191	7.692307692	1	0.049	0	0.078	5.7	1	0	P00533	EGFR	1	1	1	1	1	1	3.39	76.5209094	21.24148211	0.211	11.1	0.181	8.9	1	1	1	1	0	0	1	0	0	0	13	0	0	0	0	0	0	0
Q9UBY5	GPCR	1	1	1	0	0	1	81.89258237	11.11900533	1	0.072	2	0.12	10.2	1	0	P00533	EGFR	1	1	1	1	1	1	3.39	76.5209094	21.24148211	0.211	11.1	0.181	8.9	1	1	1	1	0	0	1	0	0	0	14	0	0	0	0	0	0	0
P45983	JNK	1	1	1	0	0	1	83.65007691	14.41654357	1	0.251	17.1	0.227	18.5	0	0	P04626	ERBB2	1	1	1	1	1	1	21.35	74.90918221	23.36197081	0.262	18.2	0.22	17.5	1	1	1	1	0	0	1	0	0	0	30	0	0	3	0	0	2	0
Q01362	MS4A2	0	0	1	0	0	1	74.88832871	17.40999463	1	0.131	3.7	0.184	10.7	0	0	Q06187	BTK	1	1	1	1	0	0	0	84.98775136	6.557377049	0.246	10.5	0.224	9.9	0	0	1	0	0	0	1	0	0	0	17	0	0	11	0	0	4	0
P26927	MST1	0	1	1	0	0	1	83.62029134	5.613785752	1	0.265	5.9	0.249	7.2	0	0	P00533	EGFR	1	1	1	1	1	1	3.39	76.5209094	21.24148211	0.211	11.1	0.181	8.9	0	1	1	0	0	0	1	0	0	0	2	0	0	1	0	0	0	0
P26927	MST1	0	1	1	0	0	1	83.62029134	5.613785752	1	0.265	5.9	0.249	7.2	0	0	P04626	ERBB2	1	1	1	1	1	1	21.35	74.90918221	23.36197081	0.262	18.2	0.22	17.5	0	1	1	0	0	0	1	0	0	0	4	0	0	1	0	0	0	0
P01106	MYC	1	1	1	1	57.86	1	62.69887385	34.98686898	1	0.528	44.9	0.469	44.3	0	0	Q92769	HDAC2	0	1	1	1	0	0	0	85.72863661	14.6642655	0.32	26.2	0.281	24.4	0	1	1	0	0	0	1	0	0	0	69	0	0	16	0	0	59	0
P01106	MYC	1	1	1	1	57.86	1	62.69887385	34.98686898	1	0.528	44.9	0.469	44.3	0	0	P04626	ERBB2	1	1	1	1	1	1	21.35	74.90918221	23.36197081	0.262	18.2	0.22	17.5	1	1	1	1	0	0	1	0	0	0	27	0	0	12	0	0	22	0
Q99836	MYD88	1	1	1	0	0	1	81.53912873	3.56223176	1	0.206	6.8	0.196	5.4	0	0	P00533	EGFR	1	1	1	1	1	1	3.39	76.5209094	21.24148211	0.211	11.1	0.181	8.9	1	1	1	1	0	0	1	0	0	0	70	0	0	1	0	0	1	0
P08651	NFIC	0	1	1	0	0	1	62.86832011	51.28925198	1	0.509	54.9	0.433	46.1	0	0	P05231	IL6	1	1	1	0	1	1	8.96	86.04387852	3.247143716	0.271	7.5	0.265	12.3	0	1	1	0	0	0	1	0	0	0	4	0	0	0	0	0	2	0
P19838	NFkB	1	1	1	0	0	1	74.49951394	26.15800135	1	0.35	20.2	0.294	15.2	0	0	P10415	BCL2	1	1	1	1	0	1	11.72	75.53412714	20.3125	0.287	24.7	0.269	21.3	1	1	1	1	0	0	1	0	0	0	38	0	0	1	0	0	17	0
Q00653	NFKB2	0	1	1	1	33.44	1	76.08109982	22.34965446	1	0.469	40.2	0.377	28	0	0	P00533	EGFR	1	1	1	1	1	1	3.39	76.5209094	21.24148211	0.211	11.1	0.181	8.9	0	1	1	0	0	0	1	0	0	0	12	0	0	1	0	0	0	0
P01138	NGF	1	1	1	0	0	1	73.21108064	20.40063258	1	0.322	17.8	0.303	16.2	0	0	P00533	EGFR	1	1	1	1	1	1	3.39	76.5209094	21.24148211	0.211	11.1	0.181	8.9	1	1	1	1	0	0	1	0	0	0	20	0	0	2	0	0	5	0
P20783	NTF3	0	1	1	0	0	1	73.7230083	18.82581271	1	0.355	18.3	0.312	14.4	0	0	P00533	EGFR	1	1	1	1	1	1	3.39	76.5209094	21.24148211	0.211	11.1	0.181	8.9	0	1	1	0	0	0	1	0	0	0	8	0	0	0	0	0	1	0
P34130	NTF5	1	1	1	0	0	1	78.83112234	9.13126189	1	0.314	14.8	0.285	7.6	0	0	P00533	EGFR	1	1	1	1	1	1	3.39	76.5209094	21.24148211	0.211	11.1	0.181	8.9	1	1	1	1	0	0	1	0	0	0	6	0	0	0	0	0	1	0
P13725	OSM	0	1	1	0	0	1	79.62907805	20.64128257	1	0.424	31.7	0.373	26.2	0	0	P00533	EGFR	1	1	1	1	1	1	3.39	76.5209094	21.24148211	0.211	11.1	0.181	8.9	0	1	1	0	0	0	1	0	0	0	6	0	0	3	0	0	0	0
P04085	PDGF	1	1	1	0	0	1	77.99169452	20.15457788	1	0.345	19.9	0.302	21.3	1	0	P00533	EGFR	1	1	1	1	1	1	3.39	76.5209094	21.24148211	0.211	11.1	0.181	8.9	1	1	1	1	0	0	1	0	0	0	13	0	0	0	0	0	0	0
P01127	PDGFB	0	1	1	1	5.81	1	73.57086006	17.77661248	1	0.385	26.1	0.36	35.3	0	0	P00533	EGFR	1	1	1	1	1	1	3.39	76.5209094	21.24148211	0.211	11.1	0.181	8.9	0	1	1	0	0	0	1	0	0	0	39	0	0	4	0	0	0	0
Q9NRA1	PDGFC	0	0	1	0	0	1	77.816154	17.64491433	1	0.191	6.4	0.203	10.4	0	0	P00533	EGFR	1	1	1	1	1	1	3.39	76.5209094	21.24148211	0.211	11.1	0.181	8.9	0	0	1	0	0	0	1	0	0	0	3	0	0	0	0	0	0	0
Q9GZP0	PDGFD	0	0	1	0	0	1	74.78983388	25.37363002	1	0.241	0	0.239	2.2	0	0	P00533	EGFR	1	1	1	1	1	1	3.39	76.5209094	21.24148211	0.211	11.1	0.181	8.9	0	0	1	0	0	0	1	0	0	0	4	0	0	0	0	0	1	0
P49763	PGF	0	0	1	0	0	1	71.15482955	22.18370884	1	0.342	27.1	0.329	28.5	0	0	P00533	EGFR	1	1	1	1	1	1	3.39	76.5209094	21.24148211	0.211	11.1	0.181	8.9	0	0	1	0	0	0	1	0	0	0	7	0	0	3	0	0	0	0
Q4LE51	PIK3CA VARIANT PROTEIN	0	0	1	0	0	0	0	0	1	0.138	1.7	0.138	2.3	0	0	P00533	EGFR	1	1	1	1	1	1	3.39	76.5209094	21.24148211	0.211	11.1	0.181	8.9	0	0	1	0	0	0	1	0	0	0	38	0	0	23	0	0	3	0
Q4LE51	PIK3CA VARIANT PROTEIN	0	0	1	0	0	0	0	0	1	0.138	1.7	0.138	2.3	0	0	P10721	KIT	1	1	1	1	0	1	2.25	78.83606221	15.53398058	0.194	2.7	0.188	4.3	0	0	1	0	0	0	1	0	0	0	12	0	0	0	0	0	0	0
Q92569	p55gamma	1	1	1	0	0	1	81.06806765	15.71801567	1	0.319	5.6	0.289	6.1	0	0	P00533	EGFR	1	1	1	1	1	1	3.39	76.5209094	21.24148211	0.211	11.1	0.181	8.9	1	1	1	1	0	0	1	0	0	0	38	0	0	2	0	0	3	0
P00749	PLAU	0	1	1	1	4.87	1	82.30347466	10.71849234	1	0.196	0.2	0.196	2.6	1	0	P00533	EGFR	1	1	1	1	1	1	3.39	76.5209094	21.24148211	0.211	11.1	0.181	8.9	0	1	1	0	0	0	1	0	0	0	7	0	0	2	0	0	0	0
Q00722	PLCB2	0	1	1	0	0	1	84.80565788	12.92517007	1	0.354	23.5	0.305	19.1	0	0	P00533	EGFR	1	1	1	1	1	1	3.39	76.5209094	21.24148211	0.211	11.1	0.181	8.9	0	1	1	0	0	0	1	0	0	0	11	0	0	4	0	0	0	0
Q01970	PLCB3	0	1	1	1	36.87	1	83.63035973	15.70637687	1	0.429	36.8	0.361	25	0	0	P35916	FLT4	1	1	1	1	0	1	2.71	72.74058002	23.08193669	0.258	12.9	0.238	12.9	0	1	1	0	0	0	1	0	0	0	3	0	0	0	0	0	0	0
Q15147	PLCB4	0	0	1	0	0	1	85.93371952	8.596565614	1	0.324	23.7	0.286	16.8	0	0	P00533	EGFR	1	1	1	1	1	1	3.39	76.5209094	21.24148211	0.211	11.1	0.181	8.9	0	0	1	0	0	0	1	0	0	0	10	0	0	3	0	0	0	0
Q4LE43	PLCG1 VARIANT PROTEIN	0	0	1	0	0	0	0	0	1	0.28	9.8	0.256	11.7	0	0	P00533	EGFR	1	1	1	1	1	1	3.39	76.5209094	21.24148211	0.211	11.1	0.181	8.9	0	0	1	0	0	0	1	0	0	0	16	0	0	12	0	0	0	0
P16885	PLCG2	1	1	1	0	0	1	83.20572791	6.204379562	1	0.24	3.2	0.227	5.5	0	0	P00533	EGFR	1	1	1	1	1	1	3.39	76.5209094	21.24148211	0.211	11.1	0.181	8.9	1	1	1	1	0	0	1	0	0	0	37	0	0	2	0	0	1	0
Q04759	PRKCQ	0	1	1	0	0	1	79.85454261	15.02003833	1	0.168	2	0.165	4.8	0	0	P00533	EGFR	1	1	1	1	1	1	3.39	76.5209094	21.24148211	0.211	11.1	0.181	8.9	0	1	1	0	0	0	1	0	0	0	32	0	0	4	0	0	6	0
Q05513	PRKCZ	1	1	1	0	0	1	80.53423217	13.27303324	1	0.25	9	0.256	17.4	0	0	P00533	EGFR	1	1	1	1	1	1	3.39	76.5209094	21.24148211	0.211	11.1	0.181	8.9	1	1	1	1	0	0	1	0	0	0	40	0	0	3	0	0	8	0
Q9BZL6	PRKD2	0	1	1	0	0	1	69.57022073	26.74025018	1	0.293	17.3	0.276	23	0	0	P00533	EGFR	1	1	1	1	1	1	3.39	76.5209094	21.24148211	0.211	11.1	0.181	8.9	0	1	1	0	0	0	1	0	0	0	22	0	0	1	0	0	1	0
O94806	PRKD3	0	0	1	0	0	1	70.27086524	24.5106383	1	0.258	10.4	0.241	11.8	0	0	P00533	EGFR	1	1	1	1	1	1	3.39	76.5209094	21.24148211	0.211	11.1	0.181	8.9	0	0	1	0	0	0	1	0	0	0	22	0	0	1	0	0	1	0
P01236	PRL	0	1	1	0	0	1	86.33354468	7.993384785	1	0.198	4.4	0.184	4.8	0	0	P00533	EGFR	1	1	1	1	1	1	3.39	76.5209094	21.24148211	0.211	11.1	0.181	8.9	0	1	1	0	0	0	1	0	0	0	4	0	0	0	0	0	0	0
P35354	PTGS2	0	1	1	0	0	1	93.32769787	4.748201439	1	0.174	1.3	0.178	3.1	0	0	P00533	EGFR	1	1	1	1	1	1	3.39	76.5209094	21.24148211	0.211	11.1	0.181	8.9	0	1	1	0	0	0	1	0	0	0	5	0	0	0	0	0	0	0
P10826	RARB	0	1	1	0	0	1	80.70110233	22.49929158	1	0.327	20.9	0.305	22.6	0	0	Q13547	HDAC1	1	1	1	1	0	1	21.99	86.30522225	12.45478036	0.308	23.2	0.275	21.4	0	1	1	0	0	0	1	0	0	0	5	0	0	2	0	0	3	0
Q04864	REL	0	1	1	0	0	1	66.88284715	47.1383975	1	0.425	38.4	0.377	27.9	0	0	P00533	EGFR	1	1	1	1	1	1	3.39	76.5209094	21.24148211	0.211	11.1	0.181	8.9	0	1	1	0	0	0	1	0	0	0	6	0	0	0	0	0	0	0
Q13464	ROCK1	1	1	1	1	1.4	1	77.38441624	8.104209862	1	0.393	39.1	0.332	16	0	0	P15692	VEGFA	1	1	1	0	1	0	0	78.4114064	11.73036093	0.484	47.8	0.415	47.6	1	1	1	1	0	0	1	0	0	0	13	0	0	8	0	0	2	0
Q99962	ENDOPHILIN	1	1	1	0	0	1	86.35829824	8.38387442	1	0.453	29.5	0.379	18.5	0	0	P00533	EGFR	1	1	1	1	1	1	3.39	76.5209094	21.24148211	0.211	11.1	0.181	8.9	1	1	1	1	0	0	1	0	0	0	5	0	0	2	0	0	0	0
Q6S5L8	SHC4	0	0	1	0	0	1	58.73580565	51.72342193	1	0.448	37.8	0.381	31.6	0	0	P00533	EGFR	1	1	1	1	1	1	3.39	76.5209094	21.24148211	0.211	11.1	0.181	8.9	0	0	1	0	0	0	1	0	0	0	11	0	0	1	0	0	0	0
Q6S5L8	SHC4	0	0	1	0	0	1	58.73580565	51.72342193	1	0.448	37.8	0.381	31.6	0	0	P10721	KIT	1	1	1	1	0	1	2.25	78.83606221	15.53398058	0.194	2.7	0.188	4.3	0	0	1	0	0	0	1	0	0	0	4	0	0	0	0	0	0	0
P84022	SMAD3	1	1	1	1	13.65	1	84.28024843	16.42984014	1	0.305	19.1	0.272	18.6	0	0	Q92769	HDAC2	0	1	1	1	0	0	0	85.72863661	14.6642655	0.32	26.2	0.281	24.4	0	1	1	0	0	0	1	0	0	0	11	0	0	0	0	0	3	0
Q9C004	SPRY4	0	1	1	0	0	1	61.32973898	46.57231314	1	0.318	37.8	0.304	32.4	0	0	P00533	EGFR	1	1	1	1	1	1	3.39	76.5209094	21.24148211	0.211	11.1	0.181	8.9	0	1	1	0	0	0	1	0	0	0	20	0	0	12	0	0	3	0
Q9UNE7	STUB1	0	1	1	0	0	1	89.78950103	5.398773006	1	0.363	19.1	0.319	18.5	0	0	P04626	ERBB2	1	1	1	1	1	1	21.35	74.90918221	23.36197081	0.262	18.2	0.22	17.5	0	1	1	0	0	0	1	0	0	0	4	0	0	0	0	0	0	0
P05549	TFAP2A	0	1	1	0	0	1	67.62589211	43.97519197	1	0.515	49.9	0.43	37.1	0	0	P00533	EGFR	1	1	1	1	1	1	3.39	76.5209094	21.24148211	0.211	11.1	0.181	8.9	0	1	1	0	0	0	1	0	0	0	17	0	0	0	0	0	2	0
P40225	THPO	0	1	1	0	0	1	61.35898919	50.3945885	1	0.414	32	0.348	26.1	0	0	P00533	EGFR	1	1	1	1	1	1	3.39	76.5209094	21.24148211	0.211	11.1	0.181	8.9	0	1	1	0	0	0	1	0	0	0	9	0	0	0	0	0	1	0
Q9Y4K3	TRAF6	1	1	1	0	0	1	86.19180115	11.67830484	1	0.208	4.4	0.193	4.2	0	0	P00533	EGFR	1	1	1	1	1	1	3.39	76.5209094	21.24148211	0.211	11.1	0.181	8.9	1	1	1	1	0	0	1	0	0	0	60	0	0	3	0	0	5	0
Q9UKW4	VAV3	0	1	1	0	0	1	84.41551359	7.622926971	1	0.227	8.1	0.21	9.8	0	0	P15391	CD19	1	1	1	0	1	1	2.7	63.28155888	42.96003717	0.494	47.7	0.457	46.4	0	1	1	0	0	0	1	0	0	0	4	0	0	1	0	0	0	0
P49765	VEGFB	0	0	1	1	33.33	1	75.30385665	12.45858184	1	0.521	47.3	0.415	41.1	0	1	P00533	EGFR	1	1	1	1	1	1	3.39	76.5209094	21.24148211	0.211	11.1	0.181	8.9	0	0	1	0	0	0	1	0	0	0	10	0	0	5	0	0	0	0
P49767	VEGFC	0	1	1	0	0	1	73.73951496	19.85880909	1	0.141	2.4	0.142	2.1	0	0	P00533	EGFR	1	1	1	1	1	1	3.39	76.5209094	21.24148211	0.211	11.1	0.181	8.9	0	1	1	0	0	0	1	0	0	0	12	0	0	5	0	0	1	0
O43915	VEGFD	0	1	1	0	0	1	70.47844297	21.29399218	1	0.176	5.6	0.186	7.3	0	0	P00533	EGFR	1	1	1	1	1	1	3.39	76.5209094	21.24148211	0.211	11.1	0.181	8.9	0	1	1	0	0	0	1	0	0	0	12	0	0	5	0	0	1	0
Q9Y3S1	WNK2	0	1	1	0	0	1	44.17635241	75.81580643	1	0.632	72.9	0.5	52.4	1	0	P04049	RAF1	1	1	1	1	0	1	4.17	68.68401773	33.80116959	0.293	20.7	0.28	22.2	0	1	1	0	0	0	1	0	0	0	8	0	0	0	0	0	0	0
Q13105	ZBTB17	0	1	1	0	0	1	61.85283255	37.07974663	1	0.418	27.9	0.351	27.1	0	0	Q13547	HDAC1	1	1	1	1	0	1	21.99	86.30522225	12.45478036	0.308	23.2	0.275	21.4	0	1	1	0	0	0	1	0	0	0	4	0	0	4	0	0	2	0
Q09472	EP300	1	1	1	1	76.93	1	54.69891698	58.0646909	1	0.633	66.9	0.51	57.1	0	0	Q92769	HDAC2	0	1	1	1	0	0	0	85.72863661	14.6642655	0.32	26.2	0.281	24.4	0	1	1	0	0	0	1	0	0	0	97	0	0	16	0	0	85	0
Q9Y243	AKT3	0	1	1	0	0	1	82.13868727	10.34922253	1	0.263	13.4	0.252	19.4	0	0	P04626	ERBB2	1	1	1	1	1	1	21.35	74.90918221	23.36197081	0.262	18.2	0.22	17.5	0	1	1	0	0	0	1	0	0	0	26	0	0	3	0	0	3	0
O43889	CREB3	0	1	1	0	0	1	61.77498982	48.03448276	1	0.37	12.4	0.33	15.1	0	0	P49765	VEGFB	0	0	1	0	0	1	33.33	75.30385665	12.45858184	0.521	47.3	0.415	41.1	0	0	1	0	0	0	1	0	0	0	5	0	0	0	0	0	0	0
P46108	CRK	1	1	1	1	37.83	1	70.71473911	20.47638947	1	0.481	36.2	0.408	27	0	0	O00329	PIK3CD	0	1	1	1	0	0	0	87.98496187	4.20438304	0.166	2.9	0.165	5.2	0	1	1	0	0	0	1	0	0	0	41	0	0	14	0	0	1	0
P35222	CTNNB1	1	1	1	1	29.71	1	80.83020031	21.4261857	1	0.319	23	0.274	19.3	0	0	O00329	PIK3CD	0	1	1	1	0	0	0	87.98496187	4.20438304	0.166	2.9	0.165	5.2	0	1	1	0	0	0	1	0	0	0	21	0	0	5	0	0	7	0
P43235	Cathepsin	1	0	1	0	0	1	95.09400768	0.538461538	1	0.234	0	0.213	1.5	0	0	P10415	BCL2	1	1	1	1	0	1	11.72	75.53412714	20.3125	0.287	24.7	0.269	21.3	1	0	1	0	0	0	1	0	0	0	3	0	0	0	0	0	2	0
P07711	CTSL	0	1	1	0	0	1	93.77094786	3.033750474	1	0.274	1.5	0.277	4.8	0	0	P10415	BCL2	1	1	1	1	0	1	11.72	75.53412714	20.3125	0.287	24.7	0.269	21.3	0	1	1	0	0	0	1	0	0	0	4	0	0	0	0	0	3	0
P18146	EGR1	1	1	1	0	0	1	50.40081103	67.68051434	1	0.594	72.2	0.483	40.7	0	0	P10415	BCL2	1	1	1	1	0	1	11.72	75.53412714	20.3125	0.287	24.7	0.269	21.3	1	1	1	1	0	0	1	0	0	0	27	0	0	0	0	0	5	0
Q09472	EP300	1	1	1	1	76.93	1	54.69891698	58.0646909	1	0.633	66.9	0.51	57.1	0	0	P16234	PDGFRA	1	1	1	1	1	0	0	73.4248023	20.43372376	0.238	9.4	0.219	8.3	1	1	1	1	0	0	1	0	0	0	23	0	0	1	0	0	0	0
P21860	ErbB3	1	1	1	0	0	1	72.82537353	29.19320594	1	0.286	25.6	0.226	20.6	0	0	P49765	VEGFB	0	0	1	0	0	1	33.33	75.30385665	12.45858184	0.521	47.3	0.415	41.1	0	0	1	0	0	0	1	0	0	0	8	0	0	2	0	0	2	0
P43268	E1A	1	0	1	0	0	1	56.31907388	62.06715635	1	0.465	48.3	0.447	44.6	0	0	P04626	ERBB2	1	1	1	1	1	1	21.35	74.90918221	23.36197081	0.262	18.2	0.22	17.5	1	0	1	0	0	0	1	0	0	0	2	0	0	1	0	0	1	0
O43320	FGF16	0	0	1	0	0	1	81.88612119	15.58596074	1	0.235	2.4	0.282	16.9	0	0	P04626	ERBB2	1	1	1	1	1	1	21.35	74.90918221	23.36197081	0.262	18.2	0.22	17.5	0	0	1	0	0	0	1	0	0	0	35	0	0	2	0	0	0	0
O60258	FGF17	0	1	1	0	0	1	86.10001692	2.8	1	0.428	28.2	0.4	32.4	0	0	P04626	ERBB2	1	1	1	1	1	1	21.35	74.90918221	23.36197081	0.262	18.2	0.22	17.5	0	1	1	0	0	0	1	0	0	0	35	0	0	2	0	0	0	0
O76093	FGF18	0	1	1	0	0	1	87.67060523	4.033214709	1	0.328	21.3	0.321	24.2	0	0	P04626	ERBB2	1	1	1	1	1	1	21.35	74.90918221	23.36197081	0.262	18.2	0.22	17.5	0	1	1	0	0	0	1	0	0	0	35	0	0	2	0	0	0	0
O95750	FGF19	0	1	1	0	0	1	79.54819799	6.342620036	1	0.224	6.5	0.241	12.5	0	0	P04626	ERBB2	1	1	1	1	1	1	21.35	74.90918221	23.36197081	0.262	18.2	0.22	17.5	0	1	1	0	0	0	1	0	0	0	30	0	0	2	0	0	0	0
P09038	FGF2	1	1	1	1	7.64	1	71.08581594	29.77346278	1	0.579	61.1	0.48	51.7	0	0	P11362	FGFR1	0	1	1	1	0	0	0	76.04377134	21.53273348	0.317	15.9	0.281	12.3	0	1	1	0	0	0	1	0	0	0	20	0	0	9	0	0	18	0
Q9NSA1	FGF21	0	0	1	0	0	1	77.219466	12.46026701	1	0.467	44	0.412	41.1	0	0	P04626	ERBB2	1	1	1	1	1	1	21.35	74.90918221	23.36197081	0.262	18.2	0.22	17.5	0	0	1	0	0	0	1	0	0	0	5	0	0	1	0	0	1	0
P11487	FGF3	0	1	1	0	0	1	79.02395139	15.75342466	1	0.4	30.1	0.387	31.4	0	0	P04626	ERBB2	1	1	1	1	1	1	21.35	74.90918221	23.36197081	0.262	18.2	0.22	17.5	0	1	1	0	0	0	1	0	0	0	34	0	0	2	0	0	0	0
P08620	FGF4	0	1	1	0	0	1	82.70282324	17.74919614	1	0.181	3.9	0.206	9.7	0	0	P04626	ERBB2	1	1	1	1	1	1	21.35	74.90918221	23.36197081	0.262	18.2	0.22	17.5	0	1	1	0	0	0	1	0	0	0	35	0	0	2	0	0	0	0
P12034	FGF5	0	1	1	0	0	1	76.04547731	18.1294964	1	0.407	29.5	0.387	42.9	0	0	P04626	ERBB2	1	1	1	1	1	1	21.35	74.90918221	23.36197081	0.262	18.2	0.22	17.5	0	1	1	0	0	0	1	0	0	0	34	0	0	2	0	0	0	0
P10767	FGF6	0	1	1	0	0	1	79.74695168	19.70260223	1	0.141	0	0.158	2.9	0	0	P04626	ERBB2	1	1	1	1	1	1	21.35	74.90918221	23.36197081	0.262	18.2	0.22	17.5	0	1	1	0	0	0	1	0	0	0	38	0	0	4	0	0	2	0
P21781	FGF7	0	0	1	0	0	1	82.22664138	11.74603175	1	0.206	2.6	0.206	10.3	0	0	P04626	ERBB2	1	1	1	1	1	1	21.35	74.90918221	23.36197081	0.262	18.2	0.22	17.5	0	0	1	0	0	0	1	0	0	0	34	0	0	2	0	0	0	0
P55075	FGF8	0	1	1	0	0	1	81.18745998	19.07824223	1	0.36	17.2	0.333	21.5	0	0	P04626	ERBB2	1	1	1	1	1	1	21.35	74.90918221	23.36197081	0.262	18.2	0.22	17.5	0	1	1	0	0	0	1	0	0	0	35	0	0	2	0	0	0	0
P31371	FGF9	0	0	1	0	0	1	83.9468011	17.74290887	1	0.272	9.1	0.301	19.2	0	0	P04626	ERBB2	1	1	1	1	1	1	21.35	74.90918221	23.36197081	0.262	18.2	0.22	17.5	0	0	1	0	0	0	1	0	0	0	35	0	0	2	0	0	0	0
P49771	FLT3LG	0	1	1	0	0	1	82.04150071	12.4260355	1	0.211	11.9	0.219	15.7	0	0	P04626	ERBB2	1	1	1	1	1	1	21.35	74.90918221	23.36197081	0.262	18.2	0.22	17.5	0	1	1	0	0	0	1	0	0	0	18	0	0	0	0	0	0	0
P01100	FOS	1	1	1	1	43.42	1	58.76732033	50.71904595	1	0.488	50.5	0.394	33.4	0	0	P11802	CDK4	1	1	1	1	0	0	0	88.25908684	3.661616162	0.242	7.3	0.252	12.5	1	1	1	1	0	0	1	0	0	0	19	0	0	0	0	0	5	0
Q9UQC2	GAB2	1	1	1	1	3.11	1	52.83933676	62.882263	1	0.594	71.3	0.495	57.7	0	0	P16234	PDGFRA	1	1	1	1	1	0	0	73.4248023	20.43372376	0.238	9.4	0.219	8.3	1	1	1	1	0	0	1	0	0	0	23	0	0	1	0	0	5	0
Q9Y5J3	HEY1	0	1	1	0	0	1	67.87511314	33.13043478	1	0.448	35.2	0.389	34.5	0	0	P04626	ERBB2	1	1	1	1	1	1	21.35	74.90918221	23.36197081	0.262	18.2	0.22	17.5	0	1	1	0	0	0	1	0	0	0	9	0	0	0	0	0	1	0
P14210	HGF	0	1	1	0	0	1	83.85354335	7.656652361	1	0.205	0.7	0.195	1.1	0	0	P04626	ERBB2	1	1	1	1	1	1	21.35	74.90918221	23.36197081	0.262	18.2	0.22	17.5	0	1	1	0	0	0	1	0	0	0	29	0	0	6	0	0	1	0
P17181	IFNAR1	1	1	1	1	21.01	1	78.80831964	19.59384066	1	0.185	7	0.184	7.4	0	0	P52333	JAK3	1	1	1	1	0	0	0	86.72970347	6.681058971	0.183	1.8	0.195	3.4	1	1	1	1	0	0	1	0	0	0	32	0	0	2	0	0	2	0
P01344	IGF2	0	1	1	0	0	1	59.24031159	27.05382436	1	0.269	17.8	0.277	16.7	0	0	P04626	ERBB2	1	1	1	1	1	1	21.35	74.90918221	23.36197081	0.262	18.2	0.22	17.5	0	1	1	0	0	0	1	0	0	0	5	0	0	1	0	0	1	0
Q9NPH3	IL1RAP	0	1	1	0	0	1	86.22484264	6.704274246	1	0.151	1.8	0.154	4	0	0	P04626	ERBB2	1	1	1	1	1	1	21.35	74.90918221	23.36197081	0.262	18.2	0.22	17.5	0	1	1	0	0	0	1	0	0	0	48	0	0	0	0	0	2	0
Q01638	IL1RL1	0	0	1	0	0	1	82.64701813	4.711689477	1	0.154	0.4	0.158	3.4	0	0	P04626	ERBB2	1	1	1	1	1	1	21.35	74.90918221	23.36197081	0.262	18.2	0.22	17.5	0	0	1	0	0	0	1	0	0	0	45	0	0	0	0	0	1	0
P31785	IL2RG	1	1	1	0	0	1	76.81579604	21.72309755	1	0.204	1.6	0.203	3	0	0	P10415	BCL2	1	1	1	1	0	1	11.72	75.53412714	20.3125	0.287	24.7	0.269	21.3	1	1	1	1	0	0	1	0	0	0	10	0	0	0	0	0	2	0
O95760	IL33	0	0	1	0	0	1	66.90332241	32.01856148	1	0.247	4.1	0.247	9.6	0	0	P04626	ERBB2	1	1	1	1	1	1	21.35	74.90918221	23.36197081	0.262	18.2	0.22	17.5	0	0	1	0	0	0	1	0	0	0	46	0	0	0	0	0	1	0
P51617	IRAK1	1	1	1	1	4.35	1	70.38750045	35.20133605	1	0.399	33.7	0.328	30.6	0	0	P15391	CD19	1	1	1	0	1	1	2.7	63.28155888	42.96003717	0.494	47.7	0.457	46.4	1	1	1	1	0	0	1	0	0	0	10	0	0	0	0	0	0	0
P51617	IRAK1	1	1	1	1	4.35	1	70.38750045	35.20133605	1	0.399	33.7	0.328	30.6	0	0	O00329	PIK3CD	0	1	1	1	0	0	0	87.98496187	4.20438304	0.166	2.9	0.165	5.2	0	1	1	0	0	0	1	0	0	0	36	0	0	0	0	0	2	0
P05556	ITGB1	1	1	1	1	5.89	1	86.02558012	3.818654534	1	0.183	5	0.167	6.6	0	0	O00329	PIK3CD	0	1	1	1	0	0	0	87.98496187	4.20438304	0.166	2.9	0.165	5.2	0	1	1	0	0	0	1	0	0	0	21	0	0	5	0	0	2	0
P05556	ITGB1	1	1	1	1	5.89	1	86.02558012	3.818654534	1	0.183	5	0.167	6.6	0	0	P15692	VEGFA	1	1	1	0	1	0	0	78.4114064	11.73036093	0.484	47.8	0.415	47.6	1	1	1	1	0	0	1	0	0	0	15	0	0	4	0	0	0	0
P52333	JAK3	1	1	1	0	0	1	86.72970347	6.681058971	1	0.183	1.8	0.195	3.4	0	1	P04626	ERBB2	1	1	1	1	1	1	21.35	74.90918221	23.36197081	0.262	18.2	0.22	17.5	1	1	1	1	0	0	1	0	0	0	23	0	0	3	0	0	2	0
P21583	KITLG	0	1	1	1	9.89	1	72.42966824	17.69585253	1	0.219	11.7	0.216	11.7	0	0	P04626	ERBB2	1	1	1	1	1	1	21.35	74.90918221	23.36197081	0.262	18.2	0.22	17.5	0	1	1	0	0	0	1	0	0	0	21	0	0	1	0	0	0	0
O15243	LEPR	0	0	1	0	0	1	80.31537105	6.033630069	1	0.007	0	0.04	2.3	0	0	P05231	IL6	1	1	1	0	1	1	8.96	86.04387852	3.247143716	0.271	7.5	0.265	12.3	0	0	1	0	0	0	1	0	0	0	5	0	0	1	0	0	1	0
Q02750	MEK1	1	1	1	0	0	1	83.71248342	11.74540682	1	0.321	14.2	0.287	17.3	0	0	P05231	IL6	1	1	1	0	1	1	8.96	86.04387852	3.247143716	0.271	7.5	0.265	12.3	1	1	1	1	0	0	1	0	0	0	26	0	0	9	0	0	1	0
P36507	MEK2	1	1	1	0	0	1	82.94490892	14.8670298	1	0.34	14.8	0.301	17.8	0	0	P04626	ERBB2	1	1	1	1	1	1	21.35	74.90918221	23.36197081	0.262	18.2	0.22	17.5	1	1	1	1	0	0	1	0	0	0	22	0	0	1	0	0	4	0
P36507	MEK2	1	1	1	0	0	1	82.94490892	14.8670298	1	0.34	14.8	0.301	17.8	0	0	P05231	IL6	1	1	1	0	1	1	8.96	86.04387852	3.247143716	0.271	7.5	0.265	12.3	1	1	1	1	0	0	1	0	0	0	24	0	0	10	0	0	1	0
O43318	TAK1	1	1	1	1	4.62	1	69.95351125	35.3041259	1	0.434	44.7	0.356	32.7	0	0	P11802	CDK4	1	1	1	1	0	0	0	88.25908684	3.661616162	0.242	7.3	0.252	12.5	1	1	1	1	0	0	1	0	0	0	17	0	0	0	0	0	1	0
P28482	ERK2	1	1	1	1	8.33	1	90.98993833	3.259005146	1	0.135	0	0.145	3.3	0	0	P49765	VEGFB	0	0	1	0	0	1	33.33	75.30385665	12.45858184	0.521	47.3	0.415	41.1	0	0	1	0	0	0	1	0	0	0	33	0	0	7	0	0	0	0
P27361	ERK1	1	1	1	1	6.07	1	89.25702258	6.258234519	1	0.204	6.6	0.209	11.9	0	0	P49765	VEGFB	0	0	1	0	0	1	33.33	75.30385665	12.45858184	0.521	47.3	0.415	41.1	0	0	1	0	0	0	1	0	0	0	33	0	0	7	0	0	0	0
Q99836	MYD88	1	1	1	0	0	1	81.53912873	3.56223176	1	0.206	6.8	0.196	5.4	0	0	P04626	ERBB2	1	1	1	1	1	1	21.35	74.90918221	23.36197081	0.262	18.2	0.22	17.5	1	1	1	1	0	0	1	0	0	0	48	0	0	0	0	0	1	0
Q9Y6Q9	NCOA3	0	1	1	1	4.99	1	48.85650962	68.66414677	1	0.635	79.1	0.512	58.9	0	0	Q13547	HDAC1	1	1	1	1	0	1	21.99	86.30522225	12.45478036	0.308	23.2	0.275	21.4	0	1	1	0	0	0	1	0	0	0	9	0	0	1	0	0	6	0
P01138	NGF	1	1	1	0	0	1	73.21108064	20.40063258	1	0.322	17.8	0.303	16.2	0	0	P04626	ERBB2	1	1	1	1	1	1	21.35	74.90918221	23.36197081	0.262	18.2	0.22	17.5	1	1	1	1	0	0	1	0	0	0	18	0	0	2	0	0	4	0
P46531	NOTCH1	1	1	1	1	5.13	1	57.49833119	27.46207115	1	0.206	21	0.173	14.2	0	0	Q13547	HDAC1	1	1	1	1	0	1	21.99	86.30522225	12.45478036	0.308	23.2	0.275	21.4	1	1	1	1	0	0	1	0	0	0	8	0	0	7	0	0	3	0
Q9UM47	NOTCH3	1	1	1	0	0	1	62.4370158	23.05872612	1	0.209	19.8	0.175	16.1	0	0	P04626	ERBB2	1	1	1	1	1	1	21.35	74.90918221	23.36197081	0.262	18.2	0.22	17.5	1	1	1	1	0	0	1	0	0	0	10	0	0	0	0	0	0	0
Q99466	NOTCH4	1	1	1	0	0	1	61.81742607	25.95215179	1	0.195	17.1	0.167	13.2	0	0	P04626	ERBB2	1	1	1	1	1	1	21.35	74.90918221	23.36197081	0.262	18.2	0.22	17.5	1	1	1	1	0	0	1	0	0	0	7	0	0	1	0	0	0	0
P20783	NTF3	0	1	1	0	0	1	73.7230083	18.82581271	1	0.355	18.3	0.312	14.4	0	0	P04626	ERBB2	1	1	1	1	1	1	21.35	74.90918221	23.36197081	0.262	18.2	0.22	17.5	0	1	1	0	0	0	1	0	0	0	10	0	0	0	0	0	0	0
P34130	NTF5	1	1	1	0	0	1	78.83112234	9.13126189	1	0.314	14.8	0.285	7.6	0	0	P04626	ERBB2	1	1	1	1	1	1	21.35	74.90918221	23.36197081	0.262	18.2	0.22	17.5	1	1	1	1	0	0	1	0	0	0	7	0	0	0	0	0	0	0
P04085	PDGF	1	1	1	0	0	1	77.99169452	20.15457788	1	0.345	19.9	0.302	21.3	1	0	P04626	ERBB2	1	1	1	1	1	1	21.35	74.90918221	23.36197081	0.262	18.2	0.22	17.5	1	1	1	1	0	0	1	0	0	0	14	0	0	0	0	0	0	0
P01127	PDGFB	0	1	1	1	5.81	1	73.57086006	17.77661248	1	0.385	26.1	0.36	35.3	0	0	P04626	ERBB2	1	1	1	1	1	1	21.35	74.90918221	23.36197081	0.262	18.2	0.22	17.5	0	1	1	0	0	0	1	0	0	0	22	0	0	2	0	0	2	0
Q9NRA1	PDGFC	0	0	1	0	0	1	77.816154	17.64491433	1	0.191	6.4	0.203	10.4	0	0	P04626	ERBB2	1	1	1	1	1	1	21.35	74.90918221	23.36197081	0.262	18.2	0.22	17.5	0	0	1	0	0	0	1	0	0	0	3	0	0	0	0	0	0	0
Q9GZP0	PDGFD	0	0	1	0	0	1	74.78983388	25.37363002	1	0.241	0	0.239	2.2	0	0	P04626	ERBB2	1	1	1	1	1	1	21.35	74.90918221	23.36197081	0.262	18.2	0.22	17.5	0	0	1	0	0	0	1	0	0	0	6	0	0	0	0	0	0	0
Q4LE51	PIK3CA VARIANT PROTEIN	0	0	1	0	0	0	0	0	1	0.138	1.7	0.138	2.3	0	0	P04626	ERBB2	1	1	1	1	1	1	21.35	74.90918221	23.36197081	0.262	18.2	0.22	17.5	0	0	1	0	0	0	1	0	0	0	27	0	0	2	0	0	3	0
Q92569	p55gamma	1	1	1	0	0	1	81.06806765	15.71801567	1	0.319	5.6	0.289	6.1	0	0	P04626	ERBB2	1	1	1	1	1	1	21.35	74.90918221	23.36197081	0.262	18.2	0.22	17.5	1	1	1	1	0	0	1	0	0	0	27	0	0	1	0	0	3	0
Q4LE43	PLCG1 VARIANT PROTEIN	0	0	1	0	0	0	0	0	1	0.28	9.8	0.256	11.7	0	0	P04626	ERBB2	1	1	1	1	1	1	21.35	74.90918221	23.36197081	0.262	18.2	0.22	17.5	0	0	1	0	0	0	1	0	0	0	17	0	0	1	0	0	0	0
P16885	PLCG2	1	1	1	0	0	1	83.20572791	6.204379562	1	0.24	3.2	0.227	5.5	0	0	P04626	ERBB2	1	1	1	1	1	1	21.35	74.90918221	23.36197081	0.262	18.2	0.22	17.5	1	1	1	1	0	0	1	0	0	0	33	0	0	2	0	0	2	0
P05771	PRKCB	1	1	1	0	0	1	86.54034447	8.017033883	1	0.248	14.8	0.238	15.6	0	0	P04626	ERBB2	1	1	1	1	1	1	21.35	74.90918221	23.36197081	0.262	18.2	0.22	17.5	1	1	1	1	0	0	1	0	0	0	43	0	0	6	0	0	3	0
P05129	PRKCG	1	1	1	0	0	1	83.33165335	11.0467222	1	0.245	9.5	0.236	7.9	0	0	P04626	ERBB2	1	1	1	1	1	1	21.35	74.90918221	23.36197081	0.262	18.2	0.22	17.5	1	1	1	1	0	0	1	0	0	0	28	0	0	4	0	0	1	0
P24723	PRKCH	0	1	1	0	0	1	81.8829143	11.63556531	1	0.185	5.4	0.188	7.8	0	0	P04626	ERBB2	1	1	1	1	1	1	21.35	74.90918221	23.36197081	0.262	18.2	0.22	17.5	0	1	1	0	0	0	1	0	0	0	16	0	0	2	0	0	1	0
P41743	PRKCI	0	1	1	1	5.87	1	82.48187856	12.50260906	1	0.261	13.4	0.266	16.4	0	0	P04626	ERBB2	1	1	1	1	1	1	21.35	74.90918221	23.36197081	0.262	18.2	0.22	17.5	0	1	1	0	0	0	1	0	0	0	21	0	0	1	0	0	2	0
Q04759	PRKCQ	0	1	1	0	0	1	79.85454261	15.02003833	1	0.168	2	0.165	4.8	0	0	P04626	ERBB2	1	1	1	1	1	1	21.35	74.90918221	23.36197081	0.262	18.2	0.22	17.5	0	1	1	0	0	0	1	0	0	0	22	0	0	3	0	0	3	0
Q05513	PRKCZ	1	1	1	0	0	1	80.53423217	13.27303324	1	0.25	9	0.256	17.4	0	0	P04626	ERBB2	1	1	1	1	1	1	21.35	74.90918221	23.36197081	0.262	18.2	0.22	17.5	1	1	1	1	0	0	1	0	0	0	32	0	0	2	0	0	5	0
Q9BZL6	PRKD2	0	1	1	0	0	1	69.57022073	26.74025018	1	0.293	17.3	0.276	23	0	0	P04626	ERBB2	1	1	1	1	1	1	21.35	74.90918221	23.36197081	0.262	18.2	0.22	17.5	0	1	1	0	0	0	1	0	0	0	17	0	0	2	0	0	0	0
O94806	PRKD3	0	0	1	0	0	1	70.27086524	24.5106383	1	0.258	10.4	0.241	11.8	0	0	P04626	ERBB2	1	1	1	1	1	1	21.35	74.90918221	23.36197081	0.262	18.2	0.22	17.5	0	0	1	0	0	0	1	0	0	0	17	0	0	2	0	0	0	0
P29350	SHP1	1	1	1	0	0	1	86.41216447	10.9686909	1	0.355	15.5	0.315	14.1	0	0	O00329	PIK3CD	0	1	1	1	0	0	0	87.98496187	4.20438304	0.166	2.9	0.165	5.2	0	1	1	0	0	0	1	0	0	0	22	0	0	0	0	0	14	0
Q04864	REL	0	1	1	0	0	1	66.88284715	47.1383975	1	0.425	38.4	0.377	27.9	0	0	P05231	IL6	1	1	1	0	1	1	8.96	86.04387852	3.247143716	0.271	7.5	0.265	12.3	0	1	1	0	0	0	1	0	0	0	4	0	0	0	0	0	0	0
Q01201	RELB	0	1	1	0	0	1	69.7969986	35.76007326	1	0.467	42	0.396	35.4	0	0	P05231	IL6	1	1	1	0	1	1	8.96	86.04387852	3.247143716	0.271	7.5	0.265	12.3	0	1	1	0	0	0	1	0	0	0	9	0	0	2	0	0	1	0
Q9H4P4	Nrdp1	1	1	1	0	0	1	91.59835129	0	1	0.262	5	0.222	6.6	0	0	P04626	ERBB2	1	1	1	1	1	1	21.35	74.90918221	23.36197081	0.262	18.2	0.22	17.5	1	1	1	1	0	0	1	0	0	0	6	0	0	0	0	0	0	0
Q92854	SEMA4D	0	1	1	1	3.36	1	81.46718258	20.91648189	1	0.238	8	0.229	11.9	0	0	P04626	ERBB2	1	1	1	1	1	1	21.35	74.90918221	23.36197081	0.262	18.2	0.22	17.5	0	1	1	0	0	0	1	0	0	0	3	0	0	0	0	0	0	0
Q6S5L8	SHC4	0	0	1	0	0	1	58.73580565	51.72342193	1	0.448	37.8	0.381	31.6	0	0	P04626	ERBB2	1	1	1	1	1	1	21.35	74.90918221	23.36197081	0.262	18.2	0.22	17.5	0	0	1	0	0	0	1	0	0	0	8	0	0	1	0	0	0	0
O43597	SPRY2	0	1	1	0	0	1	63.073158	41.06920845	1	0.425	49.5	0.388	46	0	0	P04626	ERBB2	1	1	1	1	1	1	21.35	74.90918221	23.36197081	0.262	18.2	0.22	17.5	0	1	1	0	0	0	1	0	0	0	32	0	0	10	0	0	14	0
Q9C004	SPRY4	0	1	1	0	0	1	61.32973898	46.57231314	1	0.318	37.8	0.304	32.4	0	0	P04626	ERBB2	1	1	1	1	1	1	21.35	74.90918221	23.36197081	0.262	18.2	0.22	17.5	0	1	1	0	0	0	1	0	0	0	18	0	0	8	0	0	1	0
P40763	STAT3	1	1	1	1	4.42	1	85.76562598	9.204141055	1	0.254	9.6	0.233	10.8	0	0	P05231	IL6	1	1	1	0	1	1	8.96	86.04387852	3.247143716	0.271	7.5	0.265	12.3	1	1	1	1	0	0	1	0	0	0	54	0	0	28	0	0	10	0
P01135	TGFA	0	1	1	0	0	1	66.88684707	20.96365173	1	0.034	0	0.072	2.5	0	0	P08581	MET	1	1	1	1	1	1	1.44	79.58763195	13.14850398	0.169	0.2	0.153	2.9	0	1	1	0	0	0	1	0	0	0	16	0	0	0	0	0	0	0
Q9Y4K3	TRAF6	1	1	1	0	0	1	86.19180115	11.67830484	1	0.208	4.4	0.193	4.2	0	0	P04626	ERBB2	1	1	1	1	1	1	21.35	74.90918221	23.36197081	0.262	18.2	0.22	17.5	1	1	1	1	0	0	1	0	0	0	62	0	0	1	0	0	2	0
P62987	UBA52	0	0	1	0	0	1	93.48034932	0	1	0.334	15.6	0.309	18.8	0	0	P04626	ERBB2	1	1	1	1	1	1	21.35	74.90918221	23.36197081	0.262	18.2	0.22	17.5	0	0	1	0	0	0	1	0	0	0	48	0	0	0	0	0	4	0
P0CG47	Ub	1	0	1	0	0	1	93.71150292	0.607734807	1	0.349	10.5	0.333	17.9	0	0	P04626	ERBB2	1	1	1	1	1	1	21.35	74.90918221	23.36197081	0.262	18.2	0.22	17.5	1	0	1	0	0	0	1	0	0	0	48	0	0	0	0	0	4	0
P0CG48	UBC	0	1	1	0	0	1	88.88354075	0.295366439	1	0.349	10.5	0.311	15.6	0	0	P04626	ERBB2	1	1	1	1	1	1	21.35	74.90918221	23.36197081	0.262	18.2	0.22	17.5	0	1	1	0	0	0	1	0	0	0	48	0	0	0	0	0	4	0
P22415	USF1	0	1	1	0	0	1	62.65632394	46.96132597	1	0.574	66.5	0.452	30.6	0	0	P05231	IL6	1	1	1	0	1	1	8.96	86.04387852	3.247143716	0.271	7.5	0.265	12.3	0	1	1	0	0	0	1	0	0	0	5	0	0	0	0	0	0	0
P15692	VEGFA	1	1	1	0	0	1	78.4114064	11.73036093	1	0.484	47.8	0.415	47.6	0	1	P04626	ERBB2	1	1	1	1	1	1	21.35	74.90918221	23.36197081	0.262	18.2	0.22	17.5	1	1	1	1	0	0	1	0	0	0	24	0	0	11	0	0	5	0
P49765	VEGFB	0	0	1	1	33.33	1	75.30385665	12.45858184	1	0.521	47.3	0.415	41.1	0	1	P04626	ERBB2	1	1	1	1	1	1	21.35	74.90918221	23.36197081	0.262	18.2	0.22	17.5	0	0	1	0	0	0	1	0	0	0	10	0	0	4	0	0	2	0
P26651	ZFP36	0	1	1	0	0	1	63.93142851	24.89557226	1	0.551	59.8	0.478	55.8	0	0	P05231	IL6	1	1	1	0	1	1	8.96	86.04387852	3.247143716	0.271	7.5	0.265	12.3	0	1	1	0	0	0	1	0	0	0	2	0	0	0	0	0	0	0
Q8IX07	ZFPM1	0	1	1	0	0	1	56.53131342	54.49986446	1	0.642	67.2	0.5	53.8	0	0	Q13547	HDAC1	1	1	1	1	0	1	21.99	86.30522225	12.45478036	0.308	23.2	0.275	21.4	0	1	1	0	0	0	1	0	0	0	3	0	0	1	0	0	0	0
Q99490	AGAP2	0	1	1	0	0	1	59.93951661	53.76809942	1	0.553	54.6	0.444	49.1	0	0	O00329	PIK3CD	0	1	1	1	0	0	0	87.98496187	4.20438304	0.166	2.9	0.165	5.2	0	1	1	0	0	0	1	0	0	0	2	0	0	0	0	0	0	0
P62330	ARF6	0	1	1	1	13.14	1	94.13089142	0.566171267	1	0.166	0	0.18	4.6	0	0	P00533	EGFR	1	1	1	1	1	1	3.39	76.5209094	21.24148211	0.211	11.1	0.181	8.9	0	1	1	0	0	0	1	0	0	0	14	0	0	3	0	0	1	0
Q9H257	CARD9	0	1	1	0	0	1	81.15426133	17.36238532	1	0.403	25.2	0.332	21.3	0	0	O00329	PIK3CD	0	1	1	1	0	0	0	87.98496187	4.20438304	0.166	2.9	0.165	5.2	0	1	1	0	0	0	1	0	0	0	3	0	0	1	0	0	0	0
P33681	CD80	0	0	1	0	0	1	86.30076726	6.120689655	1	0.206	3.8	0.189	5.2	0	0	O60674	JAK2	1	1	1	1	0	0	0	87.78213107	5.722367276	0.19	1.1	0.19	2.1	0	0	1	0	0	0	1	0	0	0	21	0	0	13	0	0	10	0
P78453	C-FGR	0	0	1	0	0	0	0	0	1	0.307	2.3	0.323	20.3	0	0	O00329	PIK3CD	0	1	1	1	0	0	0	87.98496187	4.20438304	0.166	2.9	0.165	5.2	0	0	1	0	0	0	1	0	0	0	7	0	0	0	0	0	0	0
O15516	CLOCK	1	1	1	0	0	1	61.95920355	50.95636581	1	0.439	42.9	0.381	31.1	0	0	O15379	HDAC3	1	1	1	1	0	0	0	91.20210965	6.877539176	0.178	10.3	0.185	11.7	1	1	1	1	0	0	1	0	0	0	3	0	0	2	0	0	1	0
Q68CJ9	CREB3L3	0	0	1	0	0	1	59.79277001	51.80023229	1	0.527	52.3	0.415	29.9	0	0	O14788	TNFSF11	0	1	1	0	1	0	0	79.79495211	15.26778577	0.268	13.6	0.262	15.1	0	0	1	0	0	0	1	0	0	0	1	0	0	0	0	0	1	0
Q8TEY5	CREB3L4	0	0	1	0	0	1	61.72677296	46.9468155	1	0.461	35.9	0.399	37.5	0	0	O14788	TNFSF11	0	1	1	0	1	0	0	79.79495211	15.26778577	0.268	13.6	0.262	15.1	0	0	1	0	0	0	1	0	0	0	1	0	0	0	0	0	1	0
Q02930	CREB5	0	1	1	0	0	1	58.31519753	50.6163522	1	0.747	86.4	0.614	67.7	0	0	O14788	TNFSF11	0	1	1	0	1	0	0	79.79495211	15.26778577	0.268	13.6	0.262	15.1	0	1	1	0	0	0	1	0	0	0	1	0	0	0	0	0	1	0
P07858	CTSB	0	1	1	0	0	1	91.83542732	5.419646218	1	0.177	0	0.185	1.8	1	0	P10415	BCL2	1	1	1	1	0	1	11.72	75.53412714	20.3125	0.287	24.7	0.269	21.3	0	1	1	0	0	0	1	0	0	0	4	0	0	0	0	0	3	0
P53634	CTSC	0	0	1	0	0	1	90.37856519	5.503833516	1	0.137	2.6	0.149	5.4	1	0	P10415	BCL2	1	1	1	1	0	1	11.72	75.53412714	20.3125	0.287	24.7	0.269	21.3	0	0	1	0	0	0	1	0	0	0	1	0	0	0	0	0	0	0
Q13616	CUL1	0	1	1	0	0	1	88.89621887	3.838223632	1	0.216	5.5	0.189	5.4	0	0	P28074	PSMB5	0	0	1	1	0	0	0	83.01464079	17.46506986	0.15	1.1	0.176	5.3	0	0	1	0	0	0	1	0	0	0	31	0	0	0	0	0	4	0
P07333	CSF1R	1	1	1	0	0	1	78.37092549	18.1937689	1	0.221	6.6	0.216	9.1	0	0	O00329	PIK3CD	0	1	1	1	0	0	0	87.98496187	4.20438304	0.166	2.9	0.165	5.2	0	1	1	0	0	0	1	0	0	0	3	0	0	0	0	0	0	0
P48729	CK1a	1	1	1	0	0	1	92.2902851	6.5376187	1	0.193	9.5	0.196	11	0	0	P28074	PSMB5	0	0	1	1	0	0	0	83.01464079	17.46506986	0.15	1.1	0.176	5.3	0	0	1	0	0	0	1	0	0	0	12	0	0	0	0	0	2	0
O75553	DAB1	1	1	1	0	0	1	59.3504746	56.81818182	1	0.538	51.5	0.458	38.3	0	0	O00329	PIK3CD	0	1	1	1	0	0	0	87.98496187	4.20438304	0.166	2.9	0.165	5.2	0	1	1	0	0	0	1	0	0	0	3	0	0	0	0	0	0	0
O95905	ECD	0	0	1	0	0	1	76.71331045	17.21711941	1	0.352	30.6	0.321	26.9	0	0	Q92769	HDAC2	0	1	1	1	0	0	0	85.72863661	14.6642655	0.32	26.2	0.281	24.4	0	0	1	0	0	0	1	0	0	0	2	0	0	0	0	0	2	0
O95750	FGF19	0	1	1	0	0	1	79.54819799	6.342620036	1	0.224	6.5	0.241	12.5	0	0	P36888	FLT3	0	1	1	1	0	1	3.22	75.52465027	16.08065532	0.155	1.6	0.169	7.2	0	1	1	0	0	0	1	0	0	0	25	0	0	0	0	0	0	0
Q9GZV9	FGF23	0	1	1	0	0	1	77.72502797	16.13231552	1	0.337	30.7	0.31	31.1	0	0	P17948	FLT1	0	1	1	1	0	0	0	72.92583993	23.75283447	0.235	2.2	0.22	4.9	0	1	1	0	0	0	1	0	0	0	16	0	0	0	0	0	0	0
P11487	FGF3	0	1	1	0	0	1	79.02395139	15.75342466	1	0.4	30.1	0.387	31.4	0	0	P17948	FLT1	0	1	1	1	0	0	0	72.92583993	23.75283447	0.235	2.2	0.22	4.9	0	1	1	0	0	0	1	0	0	0	15	0	0	0	0	0	0	0
Q9NPG1	FZD3	0	1	1	0	0	1	76.00933141	22.4505043	1	0.18	18.8	0.179	19.5	0	0	O00329	PIK3CD	0	1	1	1	0	0	0	87.98496187	4.20438304	0.166	2.9	0.165	5.2	0	1	1	0	0	0	1	0	0	0	14	0	0	0	0	0	0	0
O14775	GNB5	0	1	1	1	14.18	1	93.82117564	1.609195402	1	0.165	0	0.174	1.3	0	0	O00329	PIK3CD	0	1	1	1	0	0	0	87.98496187	4.20438304	0.166	2.9	0.165	5.2	0	1	1	0	0	0	1	0	0	0	18	0	0	4	0	0	0	0
O95760	IL33	0	0	1	0	0	1	66.90332241	32.01856148	1	0.247	4.1	0.247	9.6	0	0	P11362	FGFR1	0	1	1	1	0	0	0	76.04377134	21.53273348	0.317	15.9	0.281	12.3	0	0	1	0	0	0	1	0	0	0	36	0	0	0	0	0	10	0
P01308	Ins	1	1	1	0	0	1	53.4416449	47.91418355	1	0.109	0	0.151	3.6	0	0	P11362	FGFR1	0	1	1	1	0	0	0	76.04377134	21.53273348	0.317	15.9	0.281	12.3	0	1	1	0	0	0	1	0	0	0	8	0	0	2	0	0	4	0
P51617	IRAK1	1	1	1	1	4.35	1	70.38750045	35.20133605	1	0.399	33.7	0.328	30.6	0	0	P36888	FLT3	0	1	1	1	0	1	3.22	75.52465027	16.08065532	0.155	1.6	0.169	7.2	0	1	1	0	0	0	1	0	0	0	38	0	0	0	0	0	1	0
Q9NWZ3	IRAK4	1	1	1	1	3.91	1	83.86365155	12.11618257	1	0.285	8.9	0.255	11.7	0	0	P36888	FLT3	0	1	1	1	0	1	3.22	75.52465027	16.08065532	0.155	1.6	0.169	7.2	0	1	1	0	0	0	1	0	0	0	37	0	0	0	0	0	1	0
P11215	ITGAM	0	1	1	0	0	1	86.56254086	2.492734183	1	0.24	5	0.215	3.8	0	0	O00329	PIK3CD	0	1	1	1	0	0	0	87.98496187	4.20438304	0.166	2.9	0.165	5.2	0	1	1	0	0	0	1	0	0	0	13	0	0	4	0	0	0	0
Q99836	MYD88	1	1	1	0	0	1	81.53912873	3.56223176	1	0.206	6.8	0.196	5.4	0	0	P36888	FLT3	0	1	1	1	0	1	3.22	75.52465027	16.08065532	0.155	1.6	0.169	7.2	0	1	1	0	0	0	1	0	0	0	38	0	0	1	0	0	1	0
Q01538	MYT1	1	0	1	0	0	1	58.05559053	49.08283678	1	0.625	68	0.505	46.4	1	0	P11802	CDK4	1	1	1	1	0	0	0	88.25908684	3.661616162	0.242	7.3	0.252	12.5	1	0	1	0	0	0	1	0	0	0	1	0	0	0	0	0	0	0
P01138	NGF	1	1	1	0	0	1	73.21108064	20.40063258	1	0.322	17.8	0.303	16.2	0	0	P21802	FGFR2	1	1	1	1	0	0	0	74.05804221	24.9070632	0.297	9	0.27	13.2	1	1	1	1	0	0	1	0	0	0	12	0	0	2	0	0	3	0
P20783	NTF3	0	1	1	0	0	1	73.7230083	18.82581271	1	0.355	18.3	0.312	14.4	0	0	P11362	FGFR1	0	1	1	1	0	0	0	76.04377134	21.53273348	0.317	15.9	0.281	12.3	0	1	1	0	0	0	1	0	0	0	4	0	0	0	0	0	0	0
P34130	NTF5	1	1	1	0	0	1	78.83112234	9.13126189	1	0.314	14.8	0.285	7.6	0	0	P11362	FGFR1	0	1	1	1	0	0	0	76.04377134	21.53273348	0.317	15.9	0.281	12.3	0	1	1	0	0	0	1	0	0	0	2	0	0	0	0	0	0	0
P04085	PDGF	1	1	1	0	0	1	77.99169452	20.15457788	1	0.345	19.9	0.302	21.3	1	0	P21802	FGFR2	1	1	1	1	0	0	0	74.05804221	24.9070632	0.297	9	0.27	13.2	1	1	1	1	0	0	1	0	0	0	8	0	0	0	0	0	0	0
Q9GZP0	PDGFD	0	0	1	0	0	1	74.78983388	25.37363002	1	0.241	0	0.239	2.2	0	0	P11362	FGFR1	0	1	1	1	0	0	0	76.04377134	21.53273348	0.317	15.9	0.281	12.3	0	0	1	0	0	0	1	0	0	0	2	0	0	0	0	0	0	0
Q15119	PDK2	1	1	1	0	0	1	91.12239455	3.385657125	1	0.2	2.2	0.196	2.5	0	0	P11802	CDK4	1	1	1	1	0	0	0	88.25908684	3.661616162	0.242	7.3	0.252	12.5	1	1	1	1	0	0	1	0	0	0	3	0	0	0	0	0	1	0
Q4LE51	PIK3CA VARIANT PROTEIN	0	0	1	0	0	0	0	0	1	0.138	1.7	0.138	2.3	0	0	P11362	FGFR1	0	1	1	1	0	0	0	76.04377134	21.53273348	0.317	15.9	0.281	12.3	0	0	1	0	0	0	1	0	0	0	11	0	0	0	0	0	0	0
P42338	p110Ia	1	1	1	0	0	1	86.78984016	4.135294799	1	0.133	0.8	0.136	1.4	0	0	P11362	FGFR1	0	1	1	1	0	0	0	76.04377134	21.53273348	0.317	15.9	0.281	12.3	0	1	1	0	0	0	1	0	0	0	26	0	0	0	0	0	0	0
O00329	PIK3CD	0	1	1	0	0	1	87.98496187	4.20438304	1	0.166	2.9	0.165	5.2	0	1	P11362	FGFR1	0	1	1	1	0	0	0	76.04377134	21.53273348	0.317	15.9	0.281	12.3	0	1	1	0	0	0	1	0	0	0	26	0	0	0	0	0	0	0
O00459	p85beta	1	1	1	0	0	1	82.96145439	8.844483058	1	0.456	32.3	0.381	24.2	0	0	P11362	FGFR1	0	1	1	1	0	0	0	76.04377134	21.53273348	0.317	15.9	0.281	12.3	0	1	1	0	0	0	1	0	0	0	18	0	0	0	0	0	0	0
Q92569	p55gamma	1	1	1	0	0	1	81.06806765	15.71801567	1	0.319	5.6	0.289	6.1	0	0	P11362	FGFR1	0	1	1	1	0	0	0	76.04377134	21.53273348	0.317	15.9	0.281	12.3	0	1	1	0	0	0	1	0	0	0	11	0	0	0	0	0	0	0
Q00722	PLCB2	0	1	1	0	0	1	84.80565788	12.92517007	1	0.354	23.5	0.305	19.1	0	0	P11362	FGFR1	0	1	1	1	0	0	0	76.04377134	21.53273348	0.317	15.9	0.281	12.3	0	1	1	0	0	0	1	0	0	0	7	0	0	0	0	0	0	0
Q01970	PLCB3	0	1	1	1	36.87	1	83.63035973	15.70637687	1	0.429	36.8	0.361	25	0	0	P21802	FGFR2	1	1	1	1	0	0	0	74.05804221	24.9070632	0.297	9	0.27	13.2	0	1	1	0	0	0	1	0	0	0	7	0	0	0	0	0	0	0
Q15147	PLCB4	0	0	1	0	0	1	85.93371952	8.596565614	1	0.324	23.7	0.286	16.8	0	0	P21802	FGFR2	1	1	1	1	0	0	0	74.05804221	24.9070632	0.297	9	0.27	13.2	0	0	1	0	0	0	1	0	0	0	7	0	0	0	0	0	0	0
Q4LE43	PLCG1 VARIANT PROTEIN	0	0	1	0	0	0	0	0	1	0.28	9.8	0.256	11.7	0	0	P16234	PDGFRA	1	1	1	1	1	0	0	73.4248023	20.43372376	0.238	9.4	0.219	8.3	0	0	1	0	0	0	1	0	0	0	11	0	0	0	0	0	0	0
P16885	PLCG2	1	1	1	0	0	1	83.20572791	6.204379562	1	0.24	3.2	0.227	5.5	0	0	P16234	PDGFRA	1	1	1	1	1	0	0	73.4248023	20.43372376	0.238	9.4	0.219	8.3	1	1	1	1	0	0	1	0	0	0	15	0	0	0	0	0	1	0
P17252	PRKCA	1	1	1	0	0	1	86.71925641	8.585203041	1	0.245	9.1	0.237	10.9	0	0	P11362	FGFR1	0	1	1	1	0	0	0	76.04377134	21.53273348	0.317	15.9	0.281	12.3	0	1	1	0	0	0	1	0	0	0	20	0	0	3	0	0	0	0
P05771	PRKCB	1	1	1	0	0	1	86.54034447	8.017033883	1	0.248	14.8	0.238	15.6	0	0	P11362	FGFR1	0	1	1	1	0	0	0	76.04377134	21.53273348	0.317	15.9	0.281	12.3	0	1	1	0	0	0	1	0	0	0	22	0	0	3	0	0	1	0
P05129	PRKCG	1	1	1	0	0	1	83.33165335	11.0467222	1	0.245	9.5	0.236	7.9	0	0	P11362	FGFR1	0	1	1	1	0	0	0	76.04377134	21.53273348	0.317	15.9	0.281	12.3	0	1	1	0	0	0	1	0	0	0	19	0	0	2	0	0	0	0
P41743	PRKCI	0	1	1	1	5.87	1	82.48187856	12.50260906	1	0.261	13.4	0.266	16.4	0	0	P11362	FGFR1	0	1	1	1	0	0	0	76.04377134	21.53273348	0.317	15.9	0.281	12.3	0	1	1	0	0	0	1	0	0	0	17	0	0	0	0	0	1	0
Q04759	PRKCQ	0	1	1	0	0	1	79.85454261	15.02003833	1	0.168	2	0.165	4.8	0	0	P11362	FGFR1	0	1	1	1	0	0	0	76.04377134	21.53273348	0.317	15.9	0.281	12.3	0	1	1	0	0	0	1	0	0	0	14	0	0	1	0	0	1	0
Q13976	PRKG1	0	1	1	0	0	1	86.77414675	3.350083752	1	0.217	7.2	0.223	10	1	0	P11802	CDK4	1	1	1	1	0	0	0	88.25908684	3.661616162	0.242	7.3	0.252	12.5	0	1	1	0	0	0	1	0	0	0	1	0	0	0	0	0	0	0
Q13237	PKG	1	1	1	0	0	1	83.43457668	9.53696182	1	0.278	16.8	0.248	13.6	1	0	P11802	CDK4	1	1	1	1	0	0	0	88.25908684	3.661616162	0.242	7.3	0.252	12.5	1	1	1	1	0	0	1	0	0	0	1	0	0	0	0	0	0	0
P62979	RPS27A	0	0	1	0	0	1	89.51078611	0	1	0.324	12.8	0.362	29.5	0	0	P11362	FGFR1	0	1	1	1	0	0	0	76.04377134	21.53273348	0.317	15.9	0.281	12.3	0	0	1	0	0	0	1	0	0	0	30	0	0	0	0	0	11	0
P98077	SHC2	0	1	1	0	0	1	63.23852131	40.41331803	1	0.481	39	0.386	29.9	0	0	P11362	FGFR1	0	1	1	1	0	0	0	76.04377134	21.53273348	0.317	15.9	0.281	12.3	0	1	1	0	0	0	1	0	0	0	5	0	0	0	0	0	0	0
Q92529	SHC3	0	1	1	0	0	1	61.72512785	45.90091091	1	0.497	50.3	0.419	33.3	0	0	P11362	FGFR1	0	1	1	1	0	0	0	76.04377134	21.53273348	0.317	15.9	0.281	12.3	0	1	1	0	0	0	1	0	0	0	17	0	0	0	0	0	0	0
Q6S5L8	SHC4	0	0	1	0	0	1	58.73580565	51.72342193	1	0.448	37.8	0.381	31.6	0	0	P11362	FGFR1	0	1	1	1	0	0	0	76.04377134	21.53273348	0.317	15.9	0.281	12.3	0	0	1	0	0	0	1	0	0	0	3	0	0	0	0	0	0	0
O43597	SPRY2	0	1	1	0	0	1	63.073158	41.06920845	1	0.425	49.5	0.388	46	0	0	P11362	FGFR1	0	1	1	1	0	0	0	76.04377134	21.53273348	0.317	15.9	0.281	12.3	0	1	1	0	0	0	1	0	0	0	20	0	0	0	0	0	11	0
[truncated: 2,551 more rows]
[truncated: 34 more columns]
