# Supplementary material for: MarkerPredict: predicting clinically relevant predictive biomarkers with machine learning
Source: NPJ Syst Biol Appl. 2025 Nov 21;11:132. doi: 10.1038/s41540-025-00603-0 (PMC12638940; doi:10.1038/s41540-025-00603-0)
Supplement: Supplementary file 3 — Supplementary Data [file 41540_2025_603_MOESM3_ESM.xlsx]

## Sheet: all
	neighbour UniProt	neighbour name - universal	target UniProt	target name - universal	concat	prediction probability xgb 0	prediction probability xgb 1	prediction probability rfc 0	prediction probability rfc 1	prediction probability xgb_CSN 0	prediction probability xgb_CSN 1	prediction probability rfc_CSN 0	prediction probability rfc_CSN 1	prediction probability xgb_SIGNOR 0	prediction probability xgb_SIGNOR 1	prediction probability rfc_SIGNOR 0	prediction probability rfc_SIGNOR 1	prediction probability xgb_ReactomeFI 0	prediction probability xgb_ReactomeFI 1	prediction probability rfc_ReactomeFI 0	prediction probability rfc_ReactomeFI 1
0	Q00535	CDK5	P00519	ABL1	Q00535P00519	0.0649562	0.935044	0.221643	0.778357	0.608544	0.391456	0.269674	0.730326	0.0127009	0.987299	0.251561	0.748439	0.45876	0.54124	0.481227	0.518773
1	P16333	NCK1	P00519	ABL1	P16333P00519	0.0642923	0.935708	0.252775	0.747225	0.00671917	0.993281	0.131771	0.868229	0.122845	0.877155	0.210527	0.789473	0.254507	0.745493	0.357611	0.642389
2	Q13153	PAK1	P00519	ABL1	Q13153P00519	0.0193479	0.980652	0.170701	0.829299	0.00608724	0.993913	0.114918	0.885082	0.000607252	0.999393	0.153384	0.846616	0.0491833	0.950817	0.257042	0.742958
3	P27348	14-3-3	P10415	BCL2	P27348P10415	0.996767	0.00323308	0.413348	0.586652	0.998691	0.00130881	0.465344	0.534656	0.990868	0.00913161	0.352577	0.647423	0.954796	0.0452037	0.522672	0.477328
4	O14727	APAF1	P10415	BCL2	O14727P10415	0.852486	0.147514	0.268415	0.731585	0.0456692	0.954331	0.145659	0.854341	0.956697	0.0433026	0.230185	0.769815	0.241003	0.758997	0.487781	0.512219
6	Q16611	BAK1	P10415	BCL2	Q16611P10415	0.672499	0.327501	0.263629	0.736371	0.697476	0.302524	0.179905	0.820095	0.993615	0.00638542	0.190537	0.809463	0.749064	0.250936	0.457213	0.542787
7	P51572	BAP31	P10415	BCL2	P51572P10415	0.99979	0.000209689	0.714632	0.285368	0.99467	0.00532957	0.404558	0.595442	0.999967	3.29968e-05	0.914754	0.0852455	0.999777	0.000223045	0.787883	0.212117
8	Q07812	BAX	P10415	BCL2	Q07812P10415	0.0416406	0.958359	0.175227	0.824773	0.561434	0.438566	0.111576	0.888424	0.147911	0.852089	0.155007	0.844993	0.10054	0.89946	0.287086	0.712914
11	Q13323	BIK	P10415	BCL2	Q13323P10415	0.998834	0.00116576	0.562171	0.437829	0.886719	0.113281	0.336524	0.663476	0.990365	0.00963475	0.710705	0.289295	0.99111	0.00889032	0.752645	0.247355
13	Q96LC9	Bmf	P10415	BCL2	Q96LC9P10415	0.995206	0.00479356	0.509323	0.490677	0.997545	0.0024546	0.332907	0.667093	0.998597	0.00140348	0.679046	0.320954	0.99426	0.00573995	0.729482	0.270518
14	Q12983	BNIP3	P10415	BCL2	Q12983P10415	0.888497	0.111503	0.384888	0.615112	0.500831	0.499169	0.151916	0.848084	0.938041	0.0619591	0.405908	0.594092	0.70089	0.29911	0.425638	0.574362
15	O60238	BNIP3L	P10415	BCL2	O60238P10415	0.999593	0.000406847	0.648777	0.351223	0.974396	0.0256041	0.332331	0.667669	0.999741	0.000259023	0.886285	0.113715	0.997187	0.00281345	0.716643	0.283357
16	P42574	CASP3	P10415	BCL2	P42574P10415	0.0370597	0.96294	0.112902	0.887098	0.0561798	0.94382	0.102635	0.897365	0.112731	0.887269	0.157737	0.842263	0.000266969	0.999733	0.148912	0.851088
17	P10606	CYTOCHROMEC	P10415	BCL2	P10606P10415	0.999776	0.000223794	0.68022	0.31978	0.999234	0.00076587	0.367608	0.632392	0.999883	0.000116922	0.923187	0.0768132	0.99979	0.000209612	0.794196	0.205804
18	O00198	Hrk	P10415	BCL2	O00198P10415	0.820147	0.179853	0.514856	0.485144	0.917028	0.0829723	0.327907	0.672093	0.937555	0.0624454	0.641943	0.358057	0.99717	0.00283044	0.781507	0.218493
19	P45983	JNK	P10415	BCL2	P45983P10415	0.51554	0.48446	0.162488	0.837512	0.437264	0.562736	0.188093	0.811907	0.286264	0.713736	0.214608	0.785392	0.0050438	0.994956	0.336732	0.663268
20	Q02750	MEK1	P10415	BCL2	Q02750P10415	0.51554	0.48446	0.212422	0.787578	0.259476	0.740524	0.195379	0.804621	0.286264	0.713736	0.273716	0.726284	0.254546	0.745454	0.397286	0.602714
21	Q13794	Noxa	P10415	BCL2	Q13794P10415	0.999284	0.000715872	0.544251	0.455749	0.998625	0.00137509	0.297831	0.702169	0.993845	0.00615485	0.680904	0.319096	0.997577	0.00242293	0.652862	0.347138
22	P22736	NUR77	P10415	BCL2	P22736P10415	0.982131	0.0178693	0.35546	0.64454	0.973073	0.0269271	0.284375	0.715625	0.982423	0.017577	0.376519	0.623481	0.997633	0.00236693	0.548232	0.451768
24	Q13362	PPP2R5C	P10415	BCL2	Q13362P10415	0.995526	0.00447426	0.287213	0.712787	0.0967355	0.903264	0.193016	0.806984	0.998719	0.00128117	0.388358	0.611642	0.99107	0.00892977	0.452003	0.547997
27	P17405	SMPD1	P10415	BCL2	P17405P10415	0.965068	0.0349323	0.458505	0.541495	0.0487928	0.951207	0.131903	0.868097	0.96799	0.0320101	0.499781	0.500219	0.591403	0.408597	0.463494	0.536506
28	P63096	GNAI1	P15056	BRAF	P63096P15056	0.233847	0.766153	0.200559	0.799441	0.16053	0.83947	0.257852	0.742148	0.132384	0.867616	0.281481	0.718519	0.0235186	0.976481	0.413601	0.586399
30	P36507	MEK2	P15056	BRAF	P36507P15056	0.931843	0.0681572	0.254011	0.745989	0.892298	0.107702	0.227589	0.772411	0.982118	0.017882	0.304114	0.695886	0.980526	0.0194739	0.485861	0.514139
31	P17612	PKA	P15056	BRAF	P17612P15056	0.319135	0.680865	0.159834	0.840166	0.0313364	0.968664	0.241813	0.758187	0.369204	0.630796	0.247653	0.752347	0.257879	0.742121	0.373423	0.626577
33	Q9NYB0	RAP1	P15056	BRAF	Q9NYB0P15056	0.989132	0.0108676	0.607664	0.392336	0.463519	0.536481	0.302082	0.697918	0.999654	0.000346078	0.874938	0.125062	0.960795	0.0392052	0.612682	0.387318
34	P62834	RAP1A	P15056	BRAF	P62834P15056	0.858181	0.141819	0.270427	0.729573	0.707167	0.292833	0.328936	0.671064	0.924102	0.0758984	0.362439	0.637561	0.0488618	0.951138	0.474596	0.525404
35	P07948	LYN	Q06187	BTK	P07948Q06187	0.00120628	0.998794	0.103502	0.896498	0.082076	0.917924	0.146653	0.853347	0.00651109	0.993489	0.117216	0.882784	0.00182927	0.998171	0.158791	0.841209
36	P19174	PLCG1	Q06187	BTK	P19174Q06187	0.00938839	0.990612	0.250014	0.749986	0.0246196	0.97538	0.217882	0.782118	0.0109183	0.989082	0.23604	0.76396	0.930642	0.0693583	0.616318	0.383682
37	P07948	LYN	P15391	CD19	P07948P15391	0.00138056	0.998619	0.097342	0.902658	0.00445813	0.995542	0.123774	0.876226	0.00164771	0.998352	0.109324	0.890676	0.00096041	0.99904	0.142369	0.857631
38	P27986	PIK3R1	P15391	CD19	P27986P15391	0.0187191	0.981281	0.128112	0.871888	0.281723	0.718277	0.169986	0.830014	0.00465494	0.995345	0.134736	0.865264	0.00261503	0.997385	0.20316	0.79684
39	P15498	VAV	P15391	CD19	P15498P15391	0.00834489	0.991655	0.138218	0.861782	0.0020045	0.997995	0.115024	0.884976	0.000229299	0.999771	0.129045	0.870955	0.00833267	0.991667	0.265429	0.734571
40	P20248	CCNA2	P11802	CDK4	P20248P11802	0.957596	0.0424035	0.523333	0.476667	0.843473	0.156526	0.256547	0.743453	0.996351	0.003649	0.647333	0.352667	0.944567	0.055433	0.597439	0.402561
41	P38936	CDKN1A	P11802	CDK4	P38936P11802	0.0118828	0.988117	0.118632	0.881368	0.00405294	0.995947	0.134082	0.865918	0.000812232	0.999188	0.134744	0.865256	6.98566e-05	0.99993	0.206332	0.793668
42	P12004	PCNA	P11802	CDK4	P12004P11802	0.437762	0.562238	0.298862	0.701138	0.850297	0.149703	0.362087	0.637913	0.708491	0.291509	0.322729	0.677271	0.768175	0.231825	0.462233	0.537767
43	P20248	CCNA2	Q00534	CDK6	P20248Q00534	0.664291	0.335709	0.49138	0.50862	0.257249	0.742751	0.226633	0.773367	0.853873	0.146127	0.604986	0.395014	0.655876	0.344124	0.548706	0.451294
46	Q13191	CBLB	P00533	EGFR	Q13191P00533	0.909407	0.0905928	0.316701	0.683299	0.106194	0.893806	0.195415	0.804585	0.235931	0.764069	0.349271	0.650729	0.14168	0.85832	0.466599	0.533401
49	P00751	Gbg	P00533	EGFR	P00751P00533	0.863822	0.136178	0.335675	0.664325	0.10471	0.89529	0.159605	0.840395	0.695024	0.304976	0.320975	0.679025	0.766024	0.233976	0.576029	0.423971
51	Q99075	HBEGF	P00533	EGFR	Q99075P00533	0.00135654	0.998643	0.214407	0.785593	0.0142061	0.985794	0.182639	0.817361	0.0125987	0.987401	0.142392	0.857608	0.00991058	0.990089	0.240469	0.759531
53	Q13233	MEKK	P00533	EGFR	Q13233P00533	0.0278325	0.972167	0.18054	0.81946	0.0869222	0.913078	0.163507	0.836493	0.0007357	0.999264	0.212122	0.787878	0.113649	0.886351	0.369866	0.630134
54	O95644	NFATC1	P00533	EGFR	O95644P00533	0.058574	0.941426	0.135096	0.864904	0.00434172	0.995658	0.0959664	0.904034	0.000460982	0.999539	0.148259	0.851741	0.00266176	0.997338	0.198232	0.801768
55	Q16539	p38	P00533	EGFR	Q16539P00533	0.00245678	0.997543	0.134764	0.865236	0.0173441	0.982656	0.164311	0.835689	0.000549018	0.999451	0.168939	0.831061	0.0107949	0.989205	0.319256	0.680744
56	P19174	PLCG1	P00533	EGFR	P19174P00533	0.00034225	0.999658	0.187641	0.812359	0.00228798	0.997712	0.134772	0.865228	7.4029e-05	0.999926	0.154082	0.845918	0.501578	0.498422	0.507648	0.492352
57	Q14289	PTK	P00533	EGFR	Q14289P00533	0.00091517	0.999085	0.176506	0.823494	0.00317222	0.996828	0.137696	0.862304	0.291017	0.708983	0.224036	0.775964	0.00108814	0.998912	0.330824	0.669176
58	P63000	RAC1	P00533	EGFR	P63000P00533	0.00302482	0.996975	0.0840747	0.915925	0.00884098	0.991159	0.135362	0.864638	0.00203019	0.99797	0.131436	0.868564	0.00073415	0.999266	0.172458	0.827542
60	O00212	Rho	P00533	EGFR	O00212P00533	0.741439	0.258561	0.640735	0.359265	0.002599	0.997401	0.267298	0.732702	0.999073	0.000926734	0.881684	0.118316	0.834636	0.165364	0.696427	0.303573
61	P29353	SHC1	P00533	EGFR	P29353P00533	0.00220239	0.997798	0.0835235	0.916477	0.0154672	0.984533	0.0905205	0.90948	0.00058341	0.999417	0.0917279	0.908272	0.00038445	0.999616	0.173471	0.826529
63	P35610	STAT	P00533	EGFR	P35610P00533	0.753798	0.246202	0.64248	0.35752	0.0014329	0.998567	0.260409	0.739591	0.978768	0.021232	0.869748	0.130252	0.9845	0.0155005	0.716551	0.283449
64	P42224	STAT1	P00533	EGFR	P42224P00533	0.000397742	0.999602	0.0786149	0.921385	0.000261486	0.999739	0.070192	0.929808	0.000786901	0.999213	0.0968518	0.903148	0.000264943	0.999735	0.0973105	0.90269
66	P15498	VAV	P00533	EGFR	P15498P00533	0.00283921	0.997161	0.151596	0.848404	0.000520051	0.99948	0.0791945	0.920806	8.63075e-05	0.999914	0.109575	0.890425	0.0137764	0.986224	0.255819	0.744181
67	Q92558	WASF1	P00533	EGFR	Q92558P00533	0.74483	0.25517	0.291062	0.708938	0.0135252	0.986475	0.10805	0.89195	0.205501	0.794499	0.25362	0.74638	0.0460575	0.953943	0.370483	0.629517
69	P62993	GRB2	P04626	ERBB2	P62993P04626	0.000556052	0.999444	0.072174	0.927826	0.00407791	0.995922	0.114553	0.885447	0.00260174	0.997398	0.115908	0.884092	0.00416678	0.995833	0.159429	0.840571
71	P19174	PLCG1	P04626	ERBB2	P19174P04626	0.00284684	0.997153	0.193443	0.806557	0.00588006	0.99412	0.155747	0.844253	0.000360727	0.999639	0.174895	0.825105	0.783593	0.216407	0.532123	0.467877
72	P20936	RASGAP	P04626	ERBB2	P20936P04626	0.020458	0.979542	0.323671	0.676329	0.000340104	0.99966	0.155811	0.844189	0.0199248	0.980075	0.375952	0.624048	0.192797	0.807203	0.549391	0.450609
73	P29353	SHC1	P04626	ERBB2	P29353P04626	0.00116712	0.998833	0.0814827	0.918517	0.0371499	0.96285	0.0991585	0.900841	0.000566185	0.999434	0.104164	0.895836	0.000599384	0.999401	0.208844	0.791156
75	P22681	CBL	P21802	FGFR2	P22681P21802	0.0197293	0.980271	0.221013	0.778987	0.0457662	0.954234	0.19996	0.80004	0.00329149	0.996709	0.220029	0.779971	0.111046	0.888954	0.476829	0.523171
76	P09038	FGF2	P21802	FGFR2	P09038P21802	0.0108367	0.989163	0.220564	0.779436	0.00214201	0.997858	0.187775	0.812225	0.0120301	0.98797	0.217256	0.782744	0.00428361	0.995716	0.281095	0.718905
77	Q8WU20	FRS2	P21802	FGFR2	Q8WU20P21802	0.211963	0.788037	0.280737	0.719263	0.162427	0.837573	0.25349	0.74651	0.19155	0.80845	0.283606	0.716394	0.558175	0.441825	0.547952	0.452048
78	P34741	HSPG	P21802	FGFR2	P34741P21802	0.959604	0.0403959	0.5348	0.4652	0.0137703	0.98623	0.257624	0.742376	0.733004	0.266996	0.728179	0.271821	0.00673896	0.993261	0.311023	0.688977
79	P15336	ATF2	P60568	IL2	P15336P60568	0.480591	0.519409	0.206581	0.793419	0.0817521	0.918248	0.222333	0.777667	0.245929	0.754071	0.295945	0.704055	0.0137709	0.986229	0.34617	0.65383
80	P25963	NFKBIA	P60568	IL2	P25963P60568	0.00315303	0.996847	0.151557	0.848443	0.036401	0.963599	0.149126	0.850874	0.00104237	0.998958	0.165285	0.834715	0.0168608	0.983139	0.220986	0.779014
81	P45984	MAPK9	P60568	IL2	P45984P60568	0.0117356	0.988264	0.146397	0.853603	0.024958	0.975042	0.197242	0.802758	0.0166003	0.9834	0.247428	0.752572	0.00464004	0.99536	0.257743	0.742257
82	P19838	NFkB	P60568	IL2	P19838P60568	0.000488877	0.999511	0.146226	0.853774	0.00419968	0.9958	0.208385	0.791615	0.000360727	0.999639	0.242452	0.757548	0.00943404	0.990566	0.262939	0.737061
83	P15260	IFNGR1	P23458	JAK1	P15260P23458	0.0855418	0.914458	0.259232	0.740768	0.441836	0.558164	0.205701	0.794299	0.0517969	0.948203	0.271889	0.728111	0.574581	0.425419	0.497021	0.502979
85	Q92729	PTP	P23458	JAK1	Q92729P23458	0.997468	0.0025318	0.714882	0.285118	0.1298	0.8702	0.389453	0.610547	0.982913	0.0170867	0.887237	0.112763	0.998392	0.00160756	0.736087	0.263913
86	P29353	SHC1	P23458	JAK1	P29353P23458	0.00150299	0.998497	0.105276	0.894724	0.00228798	0.997712	0.107575	0.892425	0.000901461	0.999099	0.119615	0.880385	0.000701427	0.999299	0.201484	0.798516
87	P29350	SHP1	P23458	JAK1	P29350P23458	0.0117356	0.988264	0.141377	0.858623	0.0105824	0.989418	0.18111	0.81889	0.00125229	0.998748	0.182388	0.817612	0.00170559	0.998294	0.346951	0.653049
88	Q9NSE2	SOCS	P23458	JAK1	Q9NSE2P23458	0.822213	0.177787	0.497374	0.502626	0.1084	0.8916	0.269311	0.730689	0.83476	0.16524	0.624689	0.375311	0.171588	0.828412	0.48749	0.51251
90	P35610	STAT	P23458	JAK1	P35610P23458	0.993034	0.00696621	0.659592	0.340408	0.0213988	0.978601	0.286899	0.713101	0.996704	0.00329625	0.887154	0.112846	0.998615	0.00138488	0.755399	0.244601
91	P42224	STAT1	P23458	JAK1	P42224P23458	0.00105864	0.998941	0.0940313	0.905969	0.0324364	0.967564	0.0886003	0.9114	0.00702655	0.992973	0.113282	0.886718	0.00244415	0.997556	0.12103	0.87897
93	P42226	STAT6	P23458	JAK1	P42226P23458	0.0682835	0.931717	0.247848	0.752152	0.0991327	0.900867	0.210581	0.789419	0.0515952	0.948405	0.141202	0.858798	0.312973	0.687027	0.338806	0.661194
94	P15260	IFNGR1	O60674	JAK2	P15260O60674	0.0244275	0.975572	0.26413	0.73587	0.432561	0.567439	0.20959	0.79041	0.0517969	0.948203	0.266638	0.733362	0.479641	0.520359	0.504117	0.495883
95	P01579	IFNG	O60674	JAK2	P01579O60674	0.507511	0.492489	0.241614	0.758386	0.72873	0.27127	0.26285	0.73715	0.435916	0.564084	0.27726	0.72274	0.0887032	0.911297	0.486895	0.513105
98	P29350	SHP1	O60674	JAK2	P29350O60674	0.00963002	0.99037	0.144953	0.855047	0.00588441	0.994116	0.186816	0.813184	0.00125229	0.998748	0.177226	0.822774	0.00209063	0.997909	0.346206	0.653794
99	Q9NSE2	SOCS	O60674	JAK2	Q9NSE2O60674	0.555601	0.444399	0.492206	0.507794	0.0630436	0.936956	0.269318	0.730682	0.766702	0.233298	0.612101	0.387899	0.0772017	0.922798	0.489672	0.510328
100	P42224	STAT1	O60674	JAK2	P42224O60674	0.00086695	0.999133	0.105217	0.894783	0.00535774	0.994642	0.100716	0.899284	0.00702655	0.992973	0.118327	0.881673	0.0010553	0.998945	0.142521	0.857479
103	Q96EY1	TID1	O60674	JAK2	Q96EY1O60674	0.750887	0.249113	0.674988	0.325012	0.251867	0.748133	0.348631	0.651369	0.704147	0.295853	0.852452	0.147548	0.984387	0.0156126	0.661826	0.338174
104	P29597	TYK2	O60674	JAK2	P29597O60674	0.00835663	0.991643	0.227161	0.772839	0.758965	0.241035	0.195576	0.804424	0.0262607	0.973739	0.224949	0.775051	0.776563	0.223437	0.47599	0.52401
105	Q96J02	AIP4	P10721	KIT	Q96J02P10721	0.0017246	0.998275	0.232023	0.767977	0.0247791	0.975221	0.264897	0.735103	0.000360131	0.99964	0.198201	0.801799	0.0451177	0.954882	0.395954	0.604046
106	Q99962	ENDOPHILIN	P10721	KIT	Q99962P10721	0.944036	0.055964	0.345992	0.654008	0.00737494	0.992625	0.175126	0.824874	0.991093	0.00890746	0.394462	0.605538	0.990506	0.00949423	0.563038	0.436962
107	P29350	SHP1	P10721	KIT	P29350P10721	0.0306314	0.969369	0.134965	0.865035	0.0170392	0.982961	0.156311	0.843689	0.00234872	0.997651	0.166863	0.833137	0.00219625	0.997804	0.331429	0.668571
108	P42229	STAT5A	P10721	KIT	P42229P10721	0.00324267	0.996757	0.132129	0.867871	0.0117425	0.988257	0.215788	0.784212	0.000751674	0.999248	0.166138	0.833862	0.000408351	0.999592	0.224818	0.775182
109	P15498	VAV	P10721	KIT	P15498P10721	0.00111407	0.998886	0.135824	0.864176	0.00659227	0.993408	0.0840223	0.915978	0.000659883	0.99934	0.117588	0.882412	0.0096072	0.990393	0.258516	0.741484
111	Q15125	EBP	P42345	MTOR	Q15125P42345	0.997188	0.00281174	0.724305	0.275695	0.188634	0.811366	0.412422	0.587578	0.999383	0.000616937	0.911894	0.0881057	0.999918	8.1867e-05	0.795572	0.204428
112	Q15257	PP2A	P42345	MTOR	Q15257P42345	0.953074	0.0469256	0.492073	0.507927	0.0220417	0.977958	0.161485	0.838515	0.959578	0.0404216	0.613705	0.386295	0.989205	0.0107946	0.580179	0.419821
113	P42574	CASP3	P09874	PARP1	P42574P09874	0.0049879	0.995012	0.11983	0.88017	0.00771111	0.992289	0.102659	0.897341	0.0178378	0.982162	0.130486	0.869514	0.00531763	0.994682	0.194574	0.805426
114	P55210	CASP7	P09874	PARP1	P55210P09874	0.725378	0.274622	0.285568	0.714432	0.150837	0.849163	0.125499	0.874501	0.541953	0.458047	0.291594	0.708406	0.903475	0.096525	0.332438	0.667562
115	P42224	STAT1	P16234	PDGFRA	P42224P16234	0.000764966	0.999235	0.0819806	0.918019	0.000603199	0.999397	0.0777714	0.922229	0.00270051	0.997299	0.118358	0.881642	0.000261009	0.999739	0.111418	0.888582
119	P49407	BETAARRESTIN	P04049	RAF1	P49407P04049	0.55673	0.44327	0.18082	0.81918	0.207662	0.792338	0.197596	0.802404	0.928202	0.0717983	0.28773	0.71227	0.31513	0.68487	0.307846	0.692154
121	Q02750	MEK1	P04049	RAF1	Q02750P04049	0.104802	0.895198	0.147677	0.852323	0.324595	0.675405	0.186073	0.813927	0.0386444	0.961356	0.230409	0.769591	0.0561308	0.943869	0.3129	0.6871
122	P36507	MEK2	P04049	RAF1	P36507P04049	0.943492	0.0565079	0.256783	0.743217	0.979577	0.0204233	0.229466	0.770534	0.988294	0.0117059	0.302689	0.697311	0.964062	0.0359379	0.488916	0.511084
123	Q04917	P1433	P04049	RAF1	Q04917P04049	0.98324	0.0167595	0.361633	0.638367	0.982482	0.0175182	0.2614	0.7386	0.901051	0.0989486	0.507493	0.492507	0.933669	0.0663309	0.489913	0.510087
124	Q13153	PAK1	P04049	RAF1	Q13153P04049	0.00663662	0.993363	0.152773	0.847227	0.617556	0.382444	0.119584	0.880416	0.00565827	0.994342	0.140659	0.859341	0.0722008	0.927799	0.268346	0.731654
125	P17612	PKA	P04049	RAF1	P17612P04049	0.411157	0.588843	0.154298	0.845702	0.0797859	0.920214	0.243485	0.756515	0.369204	0.630796	0.239614	0.760386	0.143112	0.856888	0.373728	0.626272
126	P63000	RAC1	P04049	RAF1	P63000P04049	0.112944	0.887056	0.146087	0.853913	0.0724621	0.927538	0.156977	0.843023	0.0383879	0.961612	0.157532	0.842468	0.0119088	0.988091	0.260837	0.739163
127	Q9NYB0	RAP1	P04049	RAF1	Q9NYB0P04049	0.994004	0.00599588	0.606772	0.393228	0.660446	0.339554	0.304846	0.695154	0.999775	0.000225162	0.874362	0.125638	0.960795	0.0392052	0.620802	0.379198
129	Q05397	PTK2	P35968	KDR	Q05397P35968	9.98974e-05	0.9999	0.0747415	0.925258	0.000427425	0.999573	0.115023	0.884977	0.00211197	0.997888	0.114742	0.885258	0.000184476	0.999816	0.17891	0.82109
131	P19174	PLCG1	P35968	KDR	P19174P35968	0.000868142	0.999132	0.20042	0.79958	0.000882447	0.999118	0.154657	0.845343	5.55515e-05	0.999944	0.167521	0.832479	0.693564	0.306436	0.550226	0.449774
132	P29353	SHC1	P35968	KDR	P29353P35968	0.00118661	0.998813	0.0860833	0.913917	0.00904047	0.99096	0.102286	0.897714	0.0012148	0.998785	0.0972349	0.902765	0.000864089	0.999136	0.20282	0.79718
133	P15391	CD19	P00519	ABL1	P15391P00519	0.233281	0.766719	0.32166	0.67834	0.00918818	0.990812	0.210146	0.789854	0.0116064	0.988394	0.226785	0.773215	0.0135006	0.986499	0.404652	0.595348
135	Q92769	HDAC2	P00519	ABL1	Q92769P00519	0.740874	0.259126	0.398622	0.601378	0.795293	0.204707	0.699938	0.300062	0.114552	0.885448	0.355448	0.644552	0.0554328	0.944567	0.395065	0.604935
136	O60674	JAK2	P00519	ABL1	O60674P00519	0.00827008	0.99173	0.179425	0.820575	0.0679564	0.932044	0.184985	0.815015	0.00745845	0.992542	0.228851	0.771149	0.00613952	0.99386	0.327085	0.672915
139	O60674	JAK2	P00533	EGFR	O60674P00533	0.00106508	0.998935	0.112154	0.887846	0.00394642	0.996054	0.145966	0.854034	0.000988483	0.999012	0.18937	0.81063	0.000673413	0.999327	0.230572	0.769428
141	P08887	IL6R	P05231	IL6	P08887P05231	0.0192495	0.980751	0.381176	0.618824	0.388523	0.611477	0.331319	0.668681	0.0178377	0.982162	0.397053	0.602947	0.00716877	0.992831	0.537586	0.462414
142	O60674	JAK2	P08887	IL6R	O60674P08887	0.00188768	0.998112	0.130186	0.869814	0.0146102	0.98539	0.207314	0.792686	0.0172628	0.982737	0.234848	0.765152	0.00277925	0.997221	0.270525	0.729475
143	P04049	RAF1	O60674	JAK2	P04049O60674	0.00875032	0.99125	0.119956	0.880044	0.00245458	0.997545	0.103518	0.896482	0.00196785	0.998032	0.0892354	0.910765	0.0131099	0.98689	0.196146	0.803854
144	Q06187	BTK	P00519	ABL1	Q06187P00519	0.0745632	0.925437	0.247537	0.752463	0.00376564	0.996234	0.247206	0.752794	0.00167507	0.998325	0.198837	0.801163	0.00415194	0.995848	0.454058	0.545942
146	O15379	HDAC3	Q13547	HDAC1	O15379Q13547	0.997869	0.00213076	0.258721	0.741279	0.290343	0.709657	0.258544	0.741456	0.445925	0.554075	0.291056	0.708944	0.128448	0.871552	0.445497	0.554503
150	P04040	Catalase	P00519	ABL1	P04040P00519	0.999374	0.000626039	0.529618	0.470382	0.995643	0.00435726	0.45397	0.54603	0.952568	0.0474316	0.443283	0.556717	0.997484	0.00251568	0.621898	0.378102
151	P22681	CBL	P00519	ABL1	P22681P00519	0.0184261	0.981574	0.198687	0.801313	0.236327	0.763673	0.212967	0.787033	0.00224078	0.997759	0.212236	0.787764	0.00859618	0.991404	0.437498	0.562502
153	P17676	CEBPB	P00519	ABL1	P17676P00519	0.0281798	0.97182	0.365697	0.634303	0.861783	0.138217	0.683109	0.316891	0.0130579	0.986942	0.280702	0.719298	0.362502	0.637498	0.448662	0.551338
154	P49759	Clk	P00519	ABL1	P49759P00519	0.865071	0.134929	0.472144	0.527856	0.319213	0.680787	0.389992	0.610008	0.986653	0.013347	0.488272	0.511728	0.973413	0.0265874	0.697095	0.302905
155	P46108	CRK	P00519	ABL1	P46108P00519	0.00563163	0.994368	0.212444	0.787556	0.0155562	0.984444	0.148463	0.851537	0.0171192	0.982881	0.178634	0.821366	0.0289711	0.971029	0.325723	0.674277
156	P29323	EPHB2	P00519	ABL1	P29323P00519	0.122372	0.877628	0.476123	0.523877	0.718719	0.281281	0.706903	0.293097	0.000421226	0.999579	0.274596	0.725404	0.914448	0.0855515	0.660166	0.339834
157	P03372	ESR1	P00519	ABL1	P03372P00519	0.0193479	0.980652	0.122685	0.877315	0.0292085	0.970791	0.0954087	0.904591	0.0099408	0.990059	0.114454	0.885546	0.01324	0.98676	0.171741	0.828259
158	P07203	GPx	P00519	ABL1	P07203P00519	0.988181	0.0118186	0.658375	0.341625	0.994418	0.0055821	0.596909	0.403091	0.970223	0.0297767	0.674967	0.325033	0.998246	0.00175444	0.812698	0.187302
160	P62993	GRB2	P00519	ABL1	P62993P00519	0.00150657	0.998493	0.110552	0.889448	0.00680339	0.993197	0.129027	0.870973	0.00122136	0.998779	0.132298	0.867702	0.00150466	0.998495	0.200712	0.799288
161	Q9H2X6	HIPK2	P00519	ABL1	Q9H2X6P00519	0.706817	0.293183	0.269506	0.730494	0.759636	0.240364	0.232018	0.767982	0.0853416	0.914658	0.259554	0.740446	0.871276	0.128724	0.509131	0.490869
162	P05412	c-JUN	P00519	ABL1	P05412P00519	0.075264	0.924736	0.150345	0.849655	0.887101	0.112899	0.213075	0.786925	0.0531788	0.946821	0.225224	0.774776	0.83882	0.16118	0.304353	0.695647
163	Q92918	MAP4K1	P00519	ABL1	Q92918P00519	0.818952	0.181048	0.317931	0.682069	0.9489	0.0510997	0.239396	0.760604	0.857725	0.142275	0.268059	0.731941	0.850316	0.149684	0.566877	0.433123
165	P15941	MUC1	P00519	ABL1	P15941P00519	0.698015	0.301985	0.357624	0.642376	0.124965	0.875035	0.51704	0.48296	0.396465	0.603535	0.243759	0.756241	0.164481	0.835519	0.304702	0.695298
166	Q15746	MLCK	P00519	ABL1	Q15746P00519	0.665299	0.334701	0.232994	0.767006	0.870583	0.129417	0.203466	0.796534	0.0202439	0.979756	0.220849	0.779151	0.897322	0.102678	0.482326	0.517674
167	P15172	MYOD1	P00519	ABL1	P15172P00519	0.14576	0.85424	0.488504	0.511496	0.931535	0.0684647	0.684508	0.315492	0.00484371	0.995156	0.283682	0.716318	0.919751	0.0802494	0.687917	0.312083
169	Q13177	PAK2	P00519	ABL1	Q13177P00519	0.00583327	0.994167	0.194157	0.805843	0.0151871	0.984813	0.172851	0.827149	0.000372529	0.999627	0.156723	0.843277	0.0545997	0.9454	0.246541	0.753459
171	P37231	PPARG	P00519	ABL1	P37231P00519	0.00191748	0.998083	0.319077	0.680923	0.0109385	0.989061	0.521935	0.478065	0.00227743	0.997723	0.180722	0.819278	0.0206923	0.979308	0.255832	0.744168
172	Q15139	PRKD1	P00519	ABL1	Q15139P00519	0.0154999	0.9845	0.299592	0.700408	0.159148	0.840852	0.252705	0.747295	0.026395	0.973605	0.219966	0.780034	0.820512	0.179488	0.545192	0.454808
173	O60260	PRKN	P00519	ABL1	O60260P00519	0.00923258	0.990767	0.325379	0.674621	0.0034762	0.996524	0.528578	0.471422	0.000121593	0.999878	0.180636	0.819364	0.188197	0.811803	0.274677	0.725323
174	O14818	HSPC	P00519	ABL1	O14818P00519	0.982589	0.0174105	0.387914	0.612086	0.951117	0.048883	0.486148	0.513852	0.914565	0.0854353	0.367614	0.632386	0.371782	0.628218	0.481307	0.518693
175	O43586	PSTPIP1	P00519	ABL1	O43586P00519	0.999373	0.000626718	0.631399	0.368601	0.878548	0.121452	0.72109	0.27891	0.912769	0.0872315	0.491815	0.508185	0.995518	0.00448175	0.72171	0.27829
176	P18031	PTP1B	P00519	ABL1	P18031P00519	0.0745632	0.925437	0.286761	0.713239	0.676171	0.323829	0.310228	0.689772	0.0133046	0.986695	0.233379	0.766621	0.600607	0.399393	0.49998	0.50002
177	Q05209	PTPN12	P00519	ABL1	Q05209P00519	0.844647	0.155353	0.389683	0.610317	0.898969	0.101031	0.420358	0.579642	0.556575	0.443425	0.258683	0.741317	0.382398	0.617602	0.558233	0.441767
178	P29350	SHP1	P00519	ABL1	P29350P00519	0.101412	0.898588	0.19381	0.80619	0.0073787	0.992621	0.191227	0.808773	0.000479937	0.99952	0.203676	0.796324	0.00671732	0.993283	0.410562	0.589438
179	P23470	PTPRG	P00519	ABL1	P23470P00519	0.333736	0.666264	0.488158	0.511842	0.255375	0.744625	0.687663	0.312337	0.0113178	0.988682	0.268803	0.731197	0.946629	0.0533707	0.696915	0.303085
180	P63244	RACK1	P00519	ABL1	P63244P00519	0.993745	0.00625501	0.530383	0.469617	0.983543	0.0164566	0.769202	0.230798	0.510914	0.489086	0.338044	0.661956	0.995798	0.00420197	0.777598	0.222402
183	Q13671	RIN1	P00519	ABL1	Q13671P00519	0.377858	0.622142	0.274784	0.725216	0.918856	0.0811444	0.285094	0.714906	0.20966	0.79034	0.263242	0.736758	0.610419	0.389581	0.463839	0.536161
184	Q9Y6N7	ROBO1	P00519	ABL1	Q9Y6N7P00519	0.991523	0.00847693	0.708399	0.291601	0.861783	0.138217	0.683782	0.316218	0.983339	0.0166607	0.676301	0.323699	0.340656	0.659344	0.655258	0.344742
186	Q9H3D4	TP63	P00519	ABL1	Q9H3D4P00519	0.869163	0.130837	0.509135	0.490865	0.999266	0.000734409	0.694121	0.305879	0.464259	0.535741	0.400348	0.599652	0.838713	0.161287	0.60845	0.39155
187	O15350	TP73	P00519	ABL1	O15350P00519	0.00438261	0.995617	0.207446	0.792554	0.0450711	0.954929	0.184539	0.815461	0.00501478	0.994985	0.150853	0.849147	0.0678966	0.932103	0.279966	0.720034
188	P15498	VAV	P00519	ABL1	P15498P00519	0.0105322	0.989468	0.166447	0.833553	0.00587165	0.994128	0.102022	0.897978	0.000108123	0.999892	0.12345	0.87655	0.0315368	0.968463	0.279551	0.720449
189	O00401	N-WASP	P00519	ABL1	O00401P00519	0.19686	0.80314	0.308048	0.691952	0.0416799	0.95832	0.295632	0.704368	0.911139	0.0888611	0.316516	0.683484	0.0662766	0.933723	0.453414	0.546586
191	P19174	PLCG1	Q9UM73	ALK	P19174Q9UM73	0.0102717	0.989728	0.303727	0.696273	0.0018605	0.99814	0.346435	0.653565	0.000890076	0.99911	0.273685	0.726315	0.968182	0.0318181	0.713165	0.286835
192	P06493	CDK1	P10415	BCL2	P06493P10415	0.0728981	0.927102	0.172731	0.827269	0.130893	0.869107	0.246586	0.753414	0.30355	0.69645	0.237348	0.762652	0.00808656	0.991913	0.390198	0.609802
193	P28482	ERK2	P10415	BCL2	P28482P10415	0.0658972	0.934103	0.0962199	0.90378	0.0396263	0.960374	0.12548	0.87452	0.0116183	0.988382	0.122167	0.877833	0.0056017	0.994398	0.177762	0.822238
194	Q16539	p38	P10415	BCL2	Q16539P10415	0.0637234	0.936277	0.141866	0.858134	0.0398124	0.960188	0.218005	0.781995	0.0656809	0.934319	0.215554	0.784446	0.366441	0.633559	0.329766	0.670234
195	P27361	ERK1	P10415	BCL2	P27361P10415	0.0140718	0.985928	0.0877771	0.912223	0.0300023	0.969998	0.102943	0.897057	0.00746655	0.992533	0.103297	0.896703	0.000223458	0.999777	0.147158	0.852842
196	P67775	PPP2CA	P10415	BCL2	P67775P10415	0.536362	0.463638	0.161441	0.838559	0.661164	0.338836	0.239574	0.760426	0.27124	0.72876	0.21723	0.78277	0.4592	0.5408	0.34167	0.65833
197	P17252	PRKCA	P10415	BCL2	P17252P10415	0.51554	0.48446	0.157607	0.842393	0.0168518	0.983148	0.193605	0.806395	0.110292	0.889708	0.201141	0.798859	0.010877	0.989123	0.339787	0.660213
198	P01112	HRAS	P15056	BRAF	P01112P15056	0.0387403	0.96126	0.281257	0.718743	0.0674773	0.932523	0.554467	0.445533	0.00884742	0.991153	0.162322	0.837678	0.0137151	0.986285	0.227812	0.772188
201	P27361	ERK1	P15056	BRAF	P27361P15056	0.00660664	0.993393	0.0687164	0.931284	0.0097121	0.990288	0.0936791	0.906321	0.00062865	0.999371	0.0983201	0.90168	0.000454009	0.999546	0.126001	0.873999
203	P78347	GTF2I	Q06187	BTK	P78347Q06187	0.658258	0.341742	0.53561	0.46439	0.993782	0.00621818	0.793419	0.206581	0.0682411	0.931759	0.315744	0.684256	0.997478	0.00252216	0.759855	0.240145
204	P23470	PTPRG	Q06187	BTK	P23470Q06187	0.286735	0.713265	0.524921	0.475079	0.992262	0.00773771	0.790433	0.209567	0.0113393	0.988661	0.287177	0.712823	0.994889	0.00511129	0.754538	0.245462
206	P42229	STAT5A	Q06187	BTK	P42229Q06187	0.0333976	0.966602	0.200691	0.799309	0.031316	0.968684	0.295978	0.704022	0.00463969	0.99536	0.219488	0.780512	0.0071612	0.992839	0.3446	0.6554
207	P40763	STAT3	Q9NZQ7	CD274	P40763Q9NZQ7	0.00589627	0.994104	0.150219	0.849781	0.0108941	0.989106	0.258751	0.741249	0.0049234	0.995077	0.15193	0.84807	0.00937802	0.990622	0.258085	0.741915
210	Q06413	MEF2C	P11802	CDK4	Q06413P11802	0.536734	0.463266	0.241308	0.758692	0.468097	0.531903	0.345338	0.654662	0.0235619	0.976438	0.243374	0.756626	0.0948606	0.905139	0.362267	0.637733
211	P15172	MYOD1	P11802	CDK4	P15172P11802	0.808218	0.191782	0.508774	0.491226	0.964024	0.0359755	0.742584	0.257416	0.0286273	0.971373	0.296226	0.703774	0.996281	0.00371855	0.715298	0.284702
213	P06241	FYN	P16410	CTLA4	P06241P16410	0.0027138	0.997286	0.128592	0.871408	0.0258328	0.974167	0.181804	0.818196	0.00121886	0.998781	0.183311	0.816689	4.12464e-05	0.999959	0.263133	0.736867
214	P06239	LCK	P16410	CTLA4	P06239P16410	0.00428051	0.995719	0.104899	0.895101	0.00508076	0.994919	0.108701	0.891299	0.000775576	0.999224	0.0908565	0.909144	0.000378251	0.999622	0.179157	0.820843
217	O14944	ER	P00533	EGFR	O14944P00533	0.00293016	0.99707	0.335055	0.664945	0.0274075	0.972592	0.278578	0.721422	0.00209403	0.997906	0.293526	0.706474	0.014971	0.985029	0.510382	0.489618
219	P03372	ESR1	P00533	EGFR	P03372P00533	0.00159401	0.998406	0.0661735	0.933826	0.00137687	0.998623	0.0730659	0.926934	0.00210273	0.997897	0.0816728	0.918327	0.000525296	0.999475	0.114421	0.885579
220	P15311	EZR	P00533	EGFR	P15311P00533	0.00165856	0.998341	0.13579	0.86421	0.00466263	0.995337	0.124287	0.875713	0.00155777	0.998442	0.0989982	0.901002	0.14863	0.85137	0.221728	0.778272
221	Q13480	GAB1	P00533	EGFR	Q13480P00533	0.0117533	0.988247	0.169933	0.830067	0.00435001	0.99565	0.129188	0.870812	0.099857	0.900143	0.143645	0.856355	0.00679916	0.993201	0.284689	0.715311
222	O14964	HGS	P00533	EGFR	O14964P00533	0.941384	0.0586158	0.678115	0.321885	0.876929	0.123071	0.639705	0.360295	0.887073	0.112927	0.645527	0.354473	0.184271	0.815729	0.609979	0.390021
223	Q96JA1	LRIG1	P00533	EGFR	Q96JA1P00533	0.145053	0.854947	0.496731	0.503269	0.221382	0.778618	0.646657	0.353343	0.116921	0.883079	0.327094	0.672906	0.551491	0.448509	0.629735	0.370265
226	P15941	MUC1	P00533	EGFR	P15941P00533	0.885014	0.114986	0.330505	0.669495	0.495787	0.504213	0.484358	0.515642	0.532203	0.467797	0.204028	0.795972	0.108266	0.891734	0.278363	0.721637
227	P16333	NCK1	P00533	EGFR	P16333P00533	0.00441843	0.995582	0.221706	0.778294	0.0134138	0.986586	0.107328	0.892672	0.0382185	0.961782	0.177113	0.822887	0.0329565	0.967043	0.324974	0.675026
228	P27986	PIK3R1	P00533	EGFR	P27986P00533	0.000453293	0.999547	0.0879104	0.91209	0.0580899	0.94191	0.133679	0.866321	0.00196224	0.998038	0.0938169	0.906183	0.00203305	0.997967	0.13239	0.86761
229	Q16512	PKN	P00533	EGFR	Q16512P00533	0.0582596	0.94174	0.284068	0.715932	0.00822198	0.991778	0.244697	0.755303	0.0304741	0.969526	0.232619	0.767381	0.109597	0.890403	0.503591	0.496409
230	O14939	PLD2	P00533	EGFR	O14939P00533	0.0430435	0.956957	0.292706	0.707294	0.000835538	0.999164	0.212646	0.787354	0.0169327	0.983067	0.22318	0.77682	0.352515	0.647485	0.534021	0.465979
231	P17252	PRKCA	P00533	EGFR	P17252P00533	0.00573218	0.994268	0.0839195	0.916081	0.00196975	0.99803	0.138953	0.861047	0.00264513	0.997355	0.153467	0.846533	0.00398093	0.996019	0.212142	0.787858
232	Q05655	PRKCD	P00533	EGFR	Q05655P00533	0.00475687	0.995243	0.147322	0.852678	0.000718772	0.999281	0.176183	0.823817	0.000299454	0.999701	0.163261	0.836739	0.00143462	0.998565	0.311618	0.688382
233	Q05397	PTK2	P00533	EGFR	Q05397P00533	0.000195563	0.999804	0.0729473	0.927053	0.00125831	0.998742	0.102794	0.897206	0.000681043	0.999319	0.104062	0.895938	8.2016e-05	0.999918	0.14426	0.85574
234	P18031	PTP1B	P00533	EGFR	P18031P00533	0.00183469	0.998165	0.217249	0.782751	0.0870004	0.913	0.268767	0.731233	0.00585008	0.99415	0.19217	0.80783	0.202194	0.797806	0.407032	0.592968
236	P17706	PTPN2	P00533	EGFR	P17706P00533	0.390933	0.609067	0.451435	0.548565	0.995957	0.00404318	0.685893	0.314107	0.399017	0.600983	0.236017	0.763983	0.999091	0.000909175	0.666886	0.333114
237	P29350	SHP1	P00533	EGFR	P29350P00533	0.00256807	0.997432	0.125503	0.874497	0.00224787	0.997752	0.151806	0.848194	0.000838041	0.999162	0.165756	0.834244	0.000633895	0.999366	0.315909	0.684091
238	P23470	PTPRG	P00533	EGFR	P23470P00533	0.0347879	0.965212	0.454881	0.545119	0.287917	0.712083	0.647679	0.352321	0.00160992	0.99839	0.220626	0.779374	0.881157	0.118843	0.648543	0.351457
239	Q12913	PTPRJ	P00533	EGFR	Q12913P00533	0.11162	0.88838	0.472092	0.527908	0.213765	0.786235	0.649647	0.350353	0.298383	0.701617	0.249955	0.750045	0.945772	0.0542275	0.661292	0.338708
240	O15492	RGS16	P00533	EGFR	O15492P00533	0.829276	0.170724	0.448396	0.551604	0.033148	0.966852	0.372466	0.627534	0.896163	0.103837	0.424168	0.575832	0.985428	0.0145722	0.698445	0.301555
241	Q13671	RIN1	P00533	EGFR	Q13671P00533	0.0668752	0.933125	0.241141	0.758859	0.469014	0.530986	0.241339	0.758661	0.00156242	0.998438	0.223134	0.776866	0.135256	0.864744	0.415818	0.584182
243	Q92529	SHC3	P00533	EGFR	Q92529P00533	0.673427	0.326573	0.474462	0.525538	0.99286	0.00713961	0.648364	0.351636	0.885266	0.114734	0.32424	0.67576	0.999089	0.00091088	0.636198	0.363802
244	P42229	STAT5A	P00533	EGFR	P42229P00533	0.00043875	0.999561	0.111091	0.888909	0.000930727	0.999069	0.209	0.791	7.4029e-05	0.999926	0.156255	0.843745	9.2864e-05	0.999907	0.208646	0.791354
245	P51692	STAT5B	P00533	EGFR	P51692P00533	0.126876	0.873124	0.169509	0.830491	0.0116111	0.988389	0.21166	0.78834	0.0078876	0.992112	0.258613	0.741387	9.2864e-05	0.999907	0.228284	0.771716
246	P01135	TGFA	P00533	EGFR	P01135P00533	0.171221	0.828779	0.500309	0.499691	0.64514	0.35486	0.68769	0.31231	0.00505394	0.994946	0.349656	0.650344	0.550783	0.449217	0.633069	0.366931
247	P40818	USP8	P00533	EGFR	P40818P00533	0.765663	0.234337	0.489034	0.510966	0.420448	0.579552	0.485403	0.514597	0.094618	0.905382	0.301022	0.698978	0.477683	0.522317	0.459159	0.540841
249	Q15303	ERBB4	P04626	ERBB2	Q15303P04626	0.00706816	0.992932	0.374334	0.625666	0.0873621	0.912638	0.689873	0.310127	0.0178669	0.982133	0.250926	0.749074	0.612702	0.387298	0.475463	0.524537
252	P23470	PTPRG	P04626	ERBB2	P23470P04626	0.181813	0.818187	0.475296	0.524704	0.407155	0.592845	0.691406	0.308594	0.0150238	0.984976	0.250835	0.749165	0.934258	0.065742	0.693082	0.306918
253	Q8WU20	FRS2	P11362	FGFR1	Q8WU20P11362	0.411361	0.588639	0.372455	0.627545	0.315333	0.684667	0.418003	0.581997	0.567789	0.432211	0.380978	0.619022	0.918298	0.0817018	0.693496	0.306504
255	P27361	ERK1	P11362	FGFR1	P27361P11362	0.000993192	0.999007	0.10544	0.89456	0.000495434	0.999505	0.228526	0.771474	0.000321507	0.999678	0.135802	0.864198	0.000342131	0.999658	0.214189	0.785811
256	Q02156	PRKCE	P11362	FGFR1	Q02156P11362	0.00208431	0.997916	0.238964	0.761036	0.0107772	0.989223	0.485551	0.514449	0.0587048	0.941295	0.262914	0.737086	0.00386798	0.996132	0.392053	0.607947
257	P62993	GRB2	P21802	FGFR2	P62993P21802	0.000314474	0.999686	0.0753104	0.92469	0.00358945	0.996411	0.121414	0.878586	0.000661671	0.999338	0.117164	0.882836	0.00243193	0.997568	0.168692	0.831308
258	P42224	STAT1	P22607	FGFR3	P42224P22607	0.00174814	0.998252	0.122715	0.877285	0.000752926	0.999247	0.0960583	0.903942	0.000665009	0.999335	0.123977	0.876023	0.00280672	0.997193	0.181243	0.818757
260	P19174	PLCG1	P17948	FLT1	P19174P17948	0.00118518	0.998815	0.271854	0.728146	0.00350422	0.996496	0.314093	0.685907	0.000402033	0.999598	0.231239	0.768761	0.826712	0.173288	0.657409	0.342591
261	Q12913	PTPRJ	P17948	FLT1	Q12913P17948	0.243558	0.756442	0.490412	0.509588	0.584201	0.415799	0.681198	0.318802	0.167021	0.832979	0.272036	0.727964	0.972307	0.0276931	0.667529	0.332471
262	P62993	GRB2	P36888	FLT3	P62993P36888	0.00025028	0.99975	0.129307	0.870693	0.00904846	0.990952	0.253123	0.746877	0.0042302	0.99577	0.153475	0.846525	0.00384682	0.996153	0.258395	0.741605
264	P29353	SHC1	P36888	FLT3	P29353P36888	0.00232309	0.997677	0.143144	0.856856	0.0198535	0.980146	0.219296	0.780704	0.00327867	0.996721	0.144288	0.855712	0.000516415	0.999484	0.281296	0.718704
265	P42229	STAT5A	P36888	FLT3	P42229P36888	0.00121695	0.998783	0.191091	0.808909	0.00296223	0.997038	0.382234	0.617766	0.00107628	0.998924	0.223263	0.776737	0.00112325	0.998877	0.337153	0.662847
267	P49767	VEGFC	P35916	FLT4	P49767P35916	0.0166984	0.983302	0.594355	0.405645	0.913521	0.0864788	0.71962	0.28038	0.00209075	0.997909	0.415751	0.584249	0.881956	0.118044	0.7277	0.2723
268	O43915	VEGFD	P35916	FLT4	O43915P35916	0.15768	0.84232	0.70896	0.29104	0.456044	0.543956	0.721557	0.278443	0.310439	0.689561	0.613652	0.386348	0.810518	0.189482	0.72899	0.27101
269	Q99801	NKX3-1	Q13547	HDAC1	Q99801Q13547	0.98438	0.0156199	0.484481	0.515519	0.970365	0.0296348	0.56776	0.43224	0.767242	0.232758	0.284065	0.715935	0.958267	0.0417332	0.527468	0.472532
270	P04150	NR3C1	Q13547	HDAC1	P04150Q13547	0.185023	0.814977	0.176712	0.823288	0.98839	0.0116104	0.232771	0.767229	0.14356	0.85644	0.128397	0.871603	0.0561481	0.943852	0.229851	0.770149
271	P37231	PPARG	Q13547	HDAC1	P37231Q13547	0.00223935	0.997761	0.315567	0.684433	0.770278	0.229722	0.577291	0.422709	0.0490573	0.950943	0.200684	0.799316	0.0226897	0.97731	0.253755	0.746245
272	Q04206	RELA	Q13547	HDAC1	Q04206Q13547	0.000921726	0.999078	0.120515	0.879485	0.536625	0.463375	0.186542	0.813458	0.0113084	0.988692	0.124595	0.875405	0.00206143	0.997939	0.177721	0.822279
273	Q13131	AMPK	Q9UQL6	HDAC5	Q13131Q9UQL6	0.149414	0.850586	0.172961	0.827039	0.0306622	0.969338	0.199216	0.800784	0.00354648	0.996454	0.218869	0.781131	0.535376	0.464624	0.33962	0.66038
274	P17612	PKA	Q9UQL6	HDAC5	P17612Q9UQL6	0.129636	0.870364	0.17971	0.82029	0.0313364	0.968664	0.256397	0.743603	0.0637661	0.936234	0.25154	0.74846	0.00938839	0.990612	0.388672	0.611328
275	P17252	PRKCA	Q9UQL6	HDAC5	P17252Q9UQL6	0.201083	0.798917	0.158302	0.841698	0.0106987	0.989301	0.194863	0.805137	0.00151604	0.998484	0.205305	0.794695	0.028381	0.971619	0.317658	0.682342
276	P27361	ERK1	Q9UBN7	HDAC6	P27361Q9UBN7	0.0330313	0.966969	0.147894	0.852106	0.000575542	0.999424	0.238345	0.761655	0.000815809	0.999184	0.159973	0.840027	0.00147164	0.998528	0.264747	0.735253
277	P17612	PKA	Q9BY41	HDAC8	P17612Q9BY41	0.159978	0.840022	0.225541	0.774459	0.0134748	0.986525	0.415286	0.584714	0.438652	0.561348	0.29827	0.70173	0.0828353	0.917165	0.484479	0.515521
278	Q04206	RELA	P01584	IL1B	Q04206P01584	0.000162125	0.999838	0.0919641	0.908036	0.00193328	0.998067	0.154536	0.845464	0.00215876	0.997841	0.117389	0.882611	0.00235265	0.997647	0.145775	0.854225
279	P14784	IL2RB	P60568	IL2	P14784P60568	0.0531049	0.946895	0.457152	0.542848	0.993507	0.00649296	0.710966	0.289034	0.0412016	0.958798	0.332591	0.667409	0.359794	0.640206	0.572801	0.427199
280	P31785	IL2RG	P60568	IL2	P31785P60568	0.0010553	0.998945	0.28376	0.71624	0.275042	0.724958	0.306344	0.693656	0.00494623	0.995054	0.26776	0.73224	0.0636446	0.936355	0.443646	0.556354
281	P40189	IL6ST	P05231	IL6	P40189P05231	0.00613666	0.993863	0.459206	0.540794	0.999403	0.000597185	0.76429	0.23571	0.0451085	0.954892	0.311275	0.688725	0.310741	0.689259	0.639247	0.360753
282	Q04206	RELA	P05231	IL6	Q04206P05231	0.000389874	0.99961	0.1203	0.8797	0.561323	0.438677	0.185705	0.814295	0.0113084	0.988692	0.138809	0.861191	0.00347155	0.996528	0.185847	0.814153
283	P40189	IL6ST	P08887	IL6R	P40189P08887	0.000648201	0.999352	0.455626	0.544374	0.964074	0.035926	0.743028	0.256972	0.159271	0.840729	0.304672	0.695328	0.107276	0.892724	0.637974	0.362026
285	P17706	PTPN2	P23458	JAK1	P17706P23458	0.971269	0.0287313	0.502186	0.497814	0.999374	0.000625936	0.737878	0.262122	0.193652	0.806348	0.254689	0.745311	0.99838	0.00161966	0.724913	0.275087
286	P08575	CD45	P23458	JAK1	P08575P23458	0.0103806	0.989619	0.315047	0.684953	0.0438883	0.956112	0.318187	0.681813	8.08239e-05	0.999919	0.198986	0.801014	0.582772	0.417227	0.550616	0.449384
287	O15524	SOCS1	P23458	JAK1	O15524P23458	0.972742	0.0272584	0.461687	0.538313	0.998526	0.00147393	0.739336	0.260664	0.916481	0.0835194	0.358433	0.641567	0.955569	0.0444305	0.581093	0.418907
288	O14543	SOCS3	P23458	JAK1	O14543P23458	0.219047	0.780953	0.323129	0.676871	0.275263	0.724737	0.431902	0.568098	0.0527459	0.947254	0.303195	0.696805	0.0357435	0.964256	0.366438	0.633562
289	P52630	STAT2	P23458	JAK1	P52630P23458	0.0113647	0.988635	0.175303	0.824697	0.0172912	0.982709	0.10844	0.89156	0.344305	0.655695	0.240499	0.759501	0.00562245	0.994378	0.112017	0.887983
290	P29597	TYK2	P23458	JAK1	P29597P23458	0.0225256	0.977474	0.217138	0.782862	0.765793	0.234207	0.191291	0.808709	0.0191649	0.980835	0.210701	0.789299	0.835867	0.164133	0.48138	0.51862
291	P48357	LEPR	O60674	JAK2	P48357O60674	0.529348	0.470652	0.371886	0.628114	0.0690781	0.930922	0.302114	0.697886	0.788049	0.211951	0.345312	0.654688	0.994815	0.00518496	0.703514	0.296486
292	Q99683	MAP3K5	O60674	JAK2	Q99683O60674	0.0053944	0.994606	0.204628	0.795372	0.128156	0.871844	0.182235	0.817765	0.000187457	0.999813	0.169347	0.830653	0.0181311	0.981869	0.454603	0.545397
294	P27361	ERK1	O60674	JAK2	P27361O60674	0.00197345	0.998027	0.0775448	0.922455	0.00343227	0.996568	0.0979597	0.90204	0.000289619	0.99971	0.0870145	0.912985	0.00038892	0.999611	0.13039	0.86961
296	O14744	PRMT5	O60674	JAK2	O14744O60674	0.991967	0.00803278	0.535433	0.464567	0.999228	0.000771873	0.755188	0.244812	0.979303	0.0206973	0.396834	0.603166	0.971075	0.0289253	0.670339	0.329661
297	P18031	PTP1B	O60674	JAK2	P18031O60674	0.00835663	0.991643	0.23769	0.76231	0.168238	0.831762	0.304072	0.695928	0.001894	0.998106	0.208692	0.791308	0.3178	0.6822	0.428991	0.571009
299	Q05209	PTPN12	O60674	JAK2	Q05209O60674	0.838866	0.161134	0.36653	0.63347	0.55188	0.44812	0.419746	0.580254	0.257921	0.742079	0.234715	0.765285	0.56817	0.43183	0.529314	0.470686
300	P08575	CD45	O60674	JAK2	P08575O60674	0.000759363	0.999241	0.297539	0.702461	0.0247746	0.975225	0.315312	0.684688	8.08239e-05	0.999919	0.204054	0.795946	0.137883	0.862117	0.492946	0.507054
301	P23470	PTPRG	O60674	JAK2	P23470O60674	0.153267	0.846733	0.466795	0.533205	0.304386	0.695614	0.680598	0.319402	0.000432789	0.999567	0.234279	0.765721	0.98485	0.01515	0.655922	0.344078
302	Q9NRF2	SH2B1	O60674	JAK2	Q9NRF2O60674	0.929771	0.0702288	0.547815	0.452185	0.146133	0.853867	0.670459	0.329541	0.568954	0.431046	0.42305	0.57695	0.991017	0.00898297	0.643164	0.356836
304	O15524	SOCS1	O60674	JAK2	O15524O60674	0.966911	0.0330893	0.451624	0.548376	0.995939	0.00406079	0.718979	0.281021	0.877127	0.122873	0.351578	0.648422	0.968293	0.0317072	0.563324	0.436676
305	O14543	SOCS3	O60674	JAK2	O14543O60674	0.186777	0.813223	0.320508	0.679492	0.17369	0.82631	0.427055	0.572945	0.0349572	0.965043	0.296347	0.703653	0.0246737	0.975326	0.361213	0.638787
306	Q92783	STAM	O60674	JAK2	Q92783O60674	0.114894	0.885106	0.621186	0.378814	0.464336	0.535664	0.512978	0.487022	0.535952	0.464048	0.520495	0.479505	0.278565	0.721435	0.468974	0.531026
307	Q14765	STAT4	O60674	JAK2	Q14765O60674	0.868063	0.131937	0.336325	0.663675	0.984369	0.0156309	0.440377	0.559623	0.146862	0.853138	0.246483	0.753517	0.116079	0.883921	0.477893	0.522107
308	P51692	STAT5B	O60674	JAK2	P51692O60674	0.644251	0.355749	0.19653	0.80347	0.194842	0.805158	0.249376	0.750624	0.238929	0.761071	0.278966	0.721034	0.000585914	0.999414	0.269121	0.730879
309	P42226	STAT6	O60674	JAK2	P42226O60674	0.00072521	0.999275	0.2192	0.7808	0.0574043	0.942596	0.21395	0.78605	0.0515952	0.948405	0.146403	0.853597	0.0170086	0.982991	0.300917	0.699083
310	P17706	PTPN2	P52333	JAK3	P17706P52333	0.968964	0.0310365	0.499501	0.500499	0.999761	0.000239208	0.738984	0.261016	0.193652	0.806348	0.260851	0.739149	0.99838	0.00161966	0.712089	0.287911
311	P29350	SHP1	P52333	JAK3	P29350P52333	0.0108478	0.989152	0.145855	0.854145	0.00588441	0.994116	0.197173	0.802827	0.00125229	0.998748	0.186837	0.813163	0.00170559	0.998294	0.351266	0.648734
313	P27986	PIK3R1	P35968	KDR	P27986P35968	0.000518501	0.999481	0.0849461	0.915054	0.158351	0.841649	0.146076	0.853924	0.00080806	0.999192	0.102809	0.897191	0.0028863	0.997114	0.140843	0.859157
314	P17706	PTPN2	P35968	KDR	P17706P35968	0.728548	0.271452	0.478441	0.521559	0.994068	0.00593239	0.750695	0.249305	0.214505	0.785495	0.260103	0.739897	0.998284	0.00171563	0.714233	0.285767
315	P23470	PTPRG	P35968	KDR	P23470P35968	0.0633456	0.936654	0.477708	0.522292	0.666301	0.333699	0.714036	0.285964	0.00904953	0.99095	0.243947	0.756053	0.977279	0.0227206	0.693924	0.306076
316	Q12913	PTPRJ	P35968	KDR	Q12913P35968	0.0732924	0.926708	0.481864	0.518136	0.784932	0.215068	0.717393	0.282607	0.248085	0.751915	0.27585	0.72415	0.964677	0.035323	0.686583	0.313417
317	P49767	VEGFC	P35968	KDR	P49767P35968	0.0166984	0.983302	0.597899	0.402101	0.924947	0.0750529	0.729254	0.270746	0.00179815	0.998202	0.414082	0.585918	0.835096	0.164904	0.73006	0.26994
318	O43915	VEGFD	P35968	KDR	O43915P35968	0.15768	0.84232	0.707711	0.292289	0.494465	0.505535	0.732228	0.267772	0.27907	0.72093	0.611453	0.388547	0.743545	0.256455	0.731021	0.268979
319	P27986	PIK3R1	P10721	KIT	P27986P10721	0.00111407	0.998886	0.0972653	0.902735	0.321814	0.678186	0.135611	0.864389	0.0054884	0.994512	0.100222	0.899778	0.00295323	0.997047	0.169148	0.830852
320	P17252	PRKCA	P10721	KIT	P17252P10721	0.00629264	0.993707	0.0868432	0.913157	0.00934416	0.990656	0.146176	0.853824	0.00738925	0.992611	0.156282	0.843718	0.00461358	0.995386	0.229383	0.770617
322	P23470	PTPRG	P10721	KIT	P23470P10721	0.251562	0.748438	0.453799	0.546201	0.302841	0.697159	0.639465	0.360535	0.000840425	0.99916	0.221871	0.778129	0.950647	0.0493531	0.64668	0.35332
324	P17252	PRKCA	P08581	MET	P17252P08581	0.0317165	0.968284	0.132847	0.867153	0.00635868	0.993641	0.170988	0.829012	0.00209677	0.997903	0.162262	0.837738	0.012344	0.987656	0.296538	0.703462
325	Q05397	PTK2	P08581	MET	Q05397P08581	0.00048089	0.999519	0.0878095	0.91219	0.0037654	0.996235	0.131676	0.868324	0.000351667	0.999648	0.111104	0.888896	0.000199735	0.9998	0.18509	0.81491
326	P18031	PTP1B	P08581	MET	P18031P08581	0.00450057	0.995499	0.235326	0.764674	0.0432073	0.956793	0.29957	0.70043	0.001894	0.998106	0.202324	0.797676	0.255661	0.744339	0.413716	0.586284
327	P17706	PTPN2	P08581	MET	P17706P08581	0.74167	0.25833	0.46664	0.53336	0.998564	0.00143596	0.712792	0.287208	0.193652	0.806348	0.248454	0.751546	0.998804	0.00119642	0.64258	0.35742
328	P23470	PTPRG	P08581	MET	P23470P08581	0.251562	0.748438	0.466579	0.533421	0.427525	0.572475	0.673455	0.326545	0.000432789	0.999567	0.227142	0.772858	0.969337	0.0306631	0.643026	0.356974
329	Q12913	PTPRJ	P08581	MET	Q12913P08581	0.158625	0.841375	0.476625	0.523375	0.577174	0.422826	0.677098	0.322902	0.133322	0.866678	0.264691	0.735309	0.96611	0.0338896	0.621305	0.378695
330	O00141	SGK1	P42345	MTOR	O00141P42345	0.138334	0.861666	0.440265	0.559735	0.981907	0.0180928	0.700109	0.299891	0.0143098	0.98569	0.244153	0.755847	0.976277	0.0237234	0.580039	0.419961
331	P40763	STAT3	P42345	MTOR	P40763P42345	0.00355381	0.996446	0.065676	0.934324	0.00159401	0.998406	0.0819955	0.918004	0.000424206	0.999576	0.0797487	0.920251	0.00133896	0.998661	0.101957	0.898043
332	P19174	PLCG1	P16234	PDGFRA	P19174P16234	0.00196105	0.998039	0.208655	0.791345	0.000882447	0.999118	0.149109	0.850891	0.000197113	0.999803	0.172924	0.827076	0.610855	0.389145	0.563407	0.436593
333	Q05397	PTK2	P16234	PDGFRA	Q05397P16234	0.000168085	0.999832	0.0844053	0.915595	0.000256479	0.999744	0.110496	0.889504	0.000647724	0.999352	0.119812	0.880188	7.11679e-05	0.999929	0.19544	0.80456
334	P23470	PTPRG	P16234	PDGFRA	P23470P16234	0.0845524	0.915448	0.481489	0.518511	0.443567	0.556433	0.699781	0.300219	0.00174457	0.998255	0.243029	0.756971	0.967566	0.032434	0.689494	0.310506
336	Q05397	PTK2	P09619	PDGFRB	Q05397P09619	0.000571907	0.999428	0.0848297	0.91517	0.00151831	0.998482	0.119621	0.880379	0.00347644	0.996524	0.126758	0.873242	0.000386298	0.999614	0.18498	0.81502
337	P18031	PTP1B	P09619	PDGFRB	P18031P09619	0.00534821	0.994652	0.247543	0.752457	0.450109	0.549891	0.305013	0.694987	0.015717	0.984283	0.22132	0.77868	0.544234	0.455766	0.479661	0.520339
338	Q12913	PTPRJ	P09619	PDGFRB	Q12913P09619	0.26886	0.73114	0.491664	0.508336	0.826809	0.173191	0.713954	0.286046	0.541965	0.458035	0.292929	0.707071	0.977517	0.0224828	0.709581	0.290419
339	P29353	SHC1	P09619	PDGFRB	P29353P09619	0.00118661	0.998813	0.0867867	0.913213	0.00430441	0.995696	0.106406	0.893594	0.00200075	0.997999	0.108315	0.891685	0.00122648	0.998774	0.198692	0.801308
341	P12931	SRC	P04049	RAF1	P12931P04049	0.00404561	0.995954	0.0750587	0.924941	0.136815	0.863185	0.0917563	0.908244	0.00446653	0.995533	0.104386	0.895614	0.0023942	0.997606	0.116151	0.883849
342	P42684	ABL2	P00519	ABL1	P42684P00519	0.959346	0.0406541	0.530715	0.469285	0.996781	0.00321914	0.691228	0.308772	0.814492	0.185508	0.370416	0.629584	0.998135	0.00186508	0.703063	0.296937
343	Q13315	ATM	P00519	ABL1	Q13315P00519	0.00827008	0.99173	0.167847	0.832153	0.0266337	0.973366	0.192209	0.807791	0.000437081	0.999563	0.202211	0.797789	0.0529931	0.947007	0.353382	0.646618
344	Q13535	ATR	P00519	ABL1	Q13535P00519	0.0154771	0.984523	0.313948	0.686052	0.11432	0.88568	0.300366	0.699634	0.00327086	0.996729	0.269521	0.730479	0.998174	0.00182603	0.761211	0.238789
345	Q92569	p55gamma	Q9UM73	ALK	Q92569Q9UM73	0.66304	0.33696	0.373638	0.626362	0.0522822	0.947718	0.493374	0.506626	0.381	0.619	0.402221	0.597779	0.342632	0.657368	0.573318	0.426682
346	P21246	PTN	Q9UM73	ALK	P21246Q9UM73	0.635607	0.364393	0.638094	0.361906	0.0746812	0.925319	0.550431	0.449569	0.535935	0.464065	0.488921	0.511079	0.90686	0.0931403	0.512992	0.487008
347	Q14457	BECN1	P10415	BCL2	Q14457P10415	0.019947	0.980053	0.397528	0.602472	0.540078	0.459922	0.538585	0.461415	0.109801	0.890199	0.206864	0.793136	0.308075	0.691925	0.423842	0.576158
348	O75030	MITF	P10415	BCL2	O75030P10415	0.792428	0.207572	0.2602	0.7398	0.946288	0.0537122	0.259263	0.740737	0.460344	0.539656	0.239192	0.760808	0.536203	0.463797	0.523421	0.476579
350	Q92570	NR4A3	P10415	BCL2	Q92570P10415	0.999652	0.000348338	0.686048	0.313952	0.997605	0.00239458	0.717854	0.282146	0.999554	0.000446224	0.591256	0.408744	0.983106	0.0168942	0.729305	0.270695
353	P00441	SOD1	P10415	BCL2	P00441P10415	0.339444	0.660556	0.174534	0.825466	0.666588	0.333412	0.200856	0.799144	0.854186	0.145814	0.196738	0.803262	0.179011	0.820989	0.272958	0.727042
355	Q08881	ITK	Q06187	BTK	Q08881Q06187	0.973668	0.0263317	0.443698	0.556302	0.99915	0.000850441	0.535033	0.464967	0.919407	0.0805934	0.324296	0.675704	0.997899	0.00210116	0.692562	0.307438
357	P16885	PLCG2	Q06187	BTK	P16885Q06187	0.105985	0.894015	0.197609	0.802391	0.325481	0.674519	0.326889	0.673111	0.543511	0.456489	0.246295	0.753705	0.000504851	0.999495	0.342325	0.657675
358	P43405	SYK	Q06187	BTK	P43405Q06187	0.037995	0.962005	0.169496	0.830504	0.0450393	0.954961	0.230286	0.769714	0.0149169	0.985083	0.228913	0.771087	0.00237197	0.997628	0.401255	0.598745
359	P42680	TEC	Q06187	BTK	P42680Q06187	0.90559	0.09441	0.407539	0.592461	0.54255	0.45745	0.330805	0.669195	0.970933	0.0290671	0.404796	0.595204	0.966169	0.0338312	0.682993	0.317007
360	P50613	CDK7	P11802	CDK4	P50613P11802	0.228805	0.771195	0.263697	0.736303	0.676218	0.323782	0.319839	0.680161	0.119548	0.880452	0.275611	0.724389	0.00832599	0.991674	0.407734	0.592266
361	P42772	P15	P11802	CDK4	P42772P11802	0.990576	0.00942404	0.377247	0.622753	0.754645	0.245355	0.343827	0.656173	0.995598	0.00440246	0.355508	0.644492	0.994591	0.0054088	0.597359	0.402641
362	Q08050	FOXM1	P11802	CDK4	Q08050P11802	0.785581	0.214419	0.488673	0.511327	0.328407	0.671593	0.566796	0.433204	0.915098	0.084902	0.280581	0.719419	0.961587	0.0384134	0.551705	0.448295
363	P15173	MYOG	P11802	CDK4	P15173P11802	0.992086	0.00791372	0.535378	0.464622	0.997727	0.00227259	0.752127	0.247873	0.834457	0.165543	0.341882	0.658118	0.996784	0.00321626	0.728919	0.271081
364	P84022	SMAD3	P11802	CDK4	P84022P11802	0.0107615	0.989239	0.12192	0.87808	0.0231952	0.976805	0.111575	0.888425	0.0636079	0.936392	0.150597	0.849403	0.00370437	0.996296	0.172631	0.827369
365	P38936	CDKN1A	Q00534	CDK6	P38936Q00534	0.010699	0.989301	0.108839	0.891161	0.00112361	0.998876	0.111541	0.888459	0.000104189	0.999896	0.116463	0.883537	0.000515342	0.999485	0.194514	0.805486
366	P46527	CDKN1B	Q00534	CDK6	P46527Q00534	0.268601	0.731399	0.297549	0.702451	0.150167	0.849833	0.50713	0.49287	0.0489403	0.95106	0.165256	0.834744	0.0212301	0.97877	0.276506	0.723494
368	P42773	CDKN2C	Q00534	CDK6	P42773Q00534	0.996487	0.00351333	0.586696	0.413304	0.99818	0.00181988	0.74704	0.25296	0.431669	0.568331	0.452524	0.547476	0.996828	0.00317184	0.739979	0.260021
370	P42566	EPS15	P00533	EGFR	P42566P00533	0.207191	0.792809	0.330876	0.669124	0.0991575	0.900843	0.280645	0.719355	0.216303	0.783697	0.352738	0.647262	0.000656188	0.999344	0.390297	0.609703
372	P03372	ESR1	P04626	ERBB2	P03372P04626	0.0107924	0.989208	0.0987353	0.901265	0.0019182	0.998082	0.0803469	0.919653	0.00204039	0.99796	0.0990936	0.900906	0.0133684	0.986632	0.170346	0.829654
373	Q96JA1	LRIG1	P04626	ERBB2	Q96JA1P04626	0.755353	0.244647	0.533864	0.466136	0.325668	0.674332	0.69013	0.30987	0.448943	0.551057	0.354419	0.645581	0.945536	0.0544639	0.693055	0.306945
375	Q92529	SHC3	P04626	ERBB2	Q92529P04626	0.641599	0.358401	0.493423	0.506577	0.952443	0.0475566	0.693294	0.306706	0.885404	0.114596	0.351327	0.648673	0.999081	0.000919188	0.677261	0.322739
376	Q02156	PRKCE	P21802	FGFR2	Q02156P21802	0.00109649	0.998904	0.177263	0.822737	0.0694602	0.93054	0.307189	0.692811	0.00419706	0.995803	0.18923	0.81077	0.000560462	0.99944	0.266252	0.733748
378	P17947	SPI1	P36888	FLT3	P17947P36888	0.0104371	0.989563	0.296128	0.703872	0.217851	0.782149	0.495103	0.504897	0.0113598	0.98864	0.188869	0.811131	0.0173907	0.982609	0.228314	0.771686
379	P51812	RSK2	P35916	FLT4	P51812P35916	0.00121266	0.998787	0.216712	0.783288	0.0114256	0.988574	0.20716	0.79284	8.91685e-05	0.999911	0.174153	0.825847	0.815994	0.184006	0.466407	0.533593
381	Q06413	MEF2C	Q9UQL6	HDAC5	Q06413Q9UQL6	0.0207977	0.979202	0.236463	0.763537	0.153743	0.846257	0.337876	0.662124	0.00870883	0.991291	0.239467	0.760533	0.236713	0.763287	0.344154	0.655846
382	Q05655	PRKCD	Q9UQL6	HDAC5	Q05655Q9UQL6	0.0213316	0.978668	0.182412	0.817588	0.00644463	0.993555	0.231216	0.768784	0.0011304	0.99887	0.213509	0.786491	0.0201675	0.979833	0.34834	0.65166
383	Q15139	PRKD1	Q9UQL6	HDAC5	Q15139Q9UQL6	0.0600215	0.939979	0.311727	0.688273	0.0837147	0.916285	0.267785	0.732215	0.00987494	0.990125	0.232888	0.767112	0.936783	0.0632168	0.554908	0.445092
384	P14778	IL1R	P01584	IL1B	P14778P01584	0.0778491	0.922151	0.313949	0.686051	0.574734	0.425266	0.324744	0.675256	0.0163481	0.983652	0.241513	0.758487	0.917184	0.082816	0.603079	0.396921
385	P27930	IL1R2	P01584	IL1B	P27930P01584	0.996022	0.00397764	0.772858	0.227142	0.985642	0.0143584	0.77015	0.22985	0.998053	0.00194675	0.691295	0.308705	0.997456	0.00254425	0.731871	0.268129
386	Q9NPH3	IL1RAP	P01584	IL1B	Q9NPH3P01584	0.965425	0.0345753	0.542386	0.457614	0.981694	0.0183057	0.783288	0.216712	0.988446	0.0115541	0.440804	0.559196	0.543791	0.456209	0.623971	0.376029
387	P08575	CD45	P52333	JAK3	P08575P52333	0.00959438	0.990406	0.314578	0.685422	0.0247746	0.975225	0.328793	0.671207	8.08239e-05	0.999919	0.206706	0.793294	0.582772	0.417227	0.549768	0.450232
388	O15524	SOCS1	P52333	JAK3	O15524P52333	0.970551	0.0294491	0.464026	0.535974	0.99734	0.00266009	0.738989	0.261011	0.877127	0.122873	0.364857	0.635143	0.922901	0.0770991	0.576402	0.423598
389	O14543	SOCS3	P52333	JAK3	O14543P52333	0.205742	0.794258	0.325613	0.674387	0.363617	0.636383	0.445078	0.554922	0.0349572	0.965043	0.306906	0.693094	0.0202144	0.979786	0.372029	0.627971
390	P42229	STAT5A	P52333	JAK3	P42229P52333	0.0082736	0.991726	0.138033	0.861967	0.01883	0.98117	0.255825	0.744175	0.00121886	0.998781	0.180936	0.819064	0.00135797	0.998642	0.246003	0.753997
392	P42224	STAT1	P10721	KIT	P42224P10721	0.00413913	0.995861	0.112806	0.887194	0.00332391	0.996676	0.0745448	0.925455	0.00434256	0.995657	0.102501	0.897499	0.00410181	0.995898	0.1688	0.8312
393	Q04206	RELA	P08581	MET	Q04206P08581	0.00654346	0.993457	0.123766	0.876234	0.00507945	0.994921	0.147253	0.852747	0.00016582	0.999834	0.100287	0.899713	0.00360578	0.996394	0.188417	0.811583
394	P08047	SP1	P08581	MET	P08047P08581	0.013249	0.986751	0.122223	0.877777	0.447718	0.552282	0.139656	0.860344	0.00351512	0.996485	0.114802	0.885198	0.0211449	0.978855	0.203708	0.796292
395	Q15382	RHEB	P42345	MTOR	Q15382P42345	0.8767	0.1233	0.322024	0.677976	0.199128	0.800872	0.362038	0.637962	0.115669	0.884331	0.143647	0.856353	0.870309	0.129691	0.489029	0.510971
396	P23443	RPS6KB1	P42345	MTOR	P23443P42345	0.00757939	0.992421	0.113492	0.886508	0.00817543	0.991825	0.110109	0.889891	0.000504375	0.999496	0.102401	0.897599	0.00967962	0.99032	0.18712	0.81288
397	Q9UBS0	RPS6KB2	P42345	MTOR	Q9UBS0P42345	0.731932	0.268068	0.580334	0.419666	0.960293	0.0397067	0.680526	0.319474	0.0153487	0.984651	0.535288	0.464712	0.302932	0.697068	0.530219	0.469781
398	O75385	ULK1	P42345	MTOR	O75385P42345	0.00107199	0.998928	0.401045	0.598955	0.666535	0.333465	0.671083	0.328917	0.00506991	0.99493	0.247724	0.752276	0.113556	0.886444	0.552724	0.447276
399	Q8IYT8	ULK2	P42345	MTOR	Q8IYT8P42345	0.376359	0.623641	0.470275	0.529725	0.890531	0.109469	0.571636	0.428364	0.352625	0.647375	0.299678	0.700322	0.970751	0.0292489	0.493803	0.506197
400	P19174	PLCG1	P09619	PDGFRB	P19174P09619	0.00266552	0.997334	0.202956	0.797044	0.001118	0.998882	0.167448	0.832552	0.000169158	0.999831	0.183431	0.816569	0.825829	0.174171	0.554317	0.445683
402	P17706	PTPN2	P09619	PDGFRB	P17706P09619	0.848482	0.151518	0.481534	0.518466	0.999229	0.000770516	0.748873	0.251127	0.272925	0.727075	0.278233	0.721767	0.999682	0.00031838	0.724319	0.275681
403	P23470	PTPRG	P09619	PDGFRB	P23470P09619	0.239224	0.760776	0.484963	0.515037	0.72313	0.27687	0.710143	0.289857	0.0317115	0.968289	0.259475	0.740525	0.97592	0.0240804	0.713924	0.286076
404	P20936	RASGAP	P09619	PDGFRB	P20936P09619	0.00658053	0.993419	0.289893	0.710107	0.000385761	0.999614	0.166387	0.833613	0.0202166	0.979783	0.350358	0.649642	0.411029	0.588971	0.517048	0.482952
405	Q13188	STK3	P04049	RAF1	Q13188P04049	0.0305219	0.969478	0.382434	0.617566	0.652634	0.347366	0.525244	0.474756	0.0622361	0.937764	0.18545	0.81455	0.705963	0.294037	0.440629	0.559371
406	Q13043	STK4	P04049	RAF1	Q13043P04049	0.478028	0.521972	0.435438	0.564562	0.717373	0.282627	0.525434	0.474566	0.0622361	0.937764	0.198286	0.801714	0.926148	0.0738519	0.521624	0.478376
408	P29353	SHC1	P07949	RET	P29353P07949	0.0245618	0.975438	0.169788	0.830212	0.0113934	0.988607	0.221808	0.778192	0.0110319	0.988968	0.143696	0.856304	0.00270885	0.997291	0.316674	0.683326
409	P12931	SRC	Q99835	SMO	P12931Q99835	0.0545368	0.945463	0.10468	0.89532	0.0158721	0.984128	0.0828159	0.917184	0.00271451	0.997285	0.100919	0.899081	0.00785697	0.992143	0.162215	0.837785
410	Q9UMX1	SUFU	Q99835	SMO	Q9UMX1Q99835	0.0540285	0.945972	0.158678	0.841322	0.0315184	0.968482	0.103768	0.896232	0.00277734	0.997223	0.145203	0.854797	0.164224	0.835776	0.290964	0.709036
411	Q13009	TIAM1	Q99835	SMO	Q13009Q99835	0.996846	0.00315443	0.395021	0.604979	0.976707	0.0232928	0.270952	0.729048	0.95334	0.0466598	0.376707	0.623293	0.999212	0.000787622	0.592101	0.407899
412	P00519	ABL1	P15391	CD19	P00519P15391	0.0294972	0.970503	0.128852	0.871148	0.281619	0.718381	0.148341	0.851659	0.00796658	0.992033	0.148072	0.851928	0.00436217	0.995638	0.233105	0.766895
414	P00519	ABL1	Q92769	HDAC2	P00519Q92769	0.00715673	0.992843	0.17324	0.82676	0.141451	0.858549	0.296862	0.703138	0.0211043	0.978896	0.214966	0.785034	0.122097	0.877903	0.317798	0.682202
421	P08887	IL6R	O60674	JAK2	P08887O60674	0.00309247	0.996908	0.342923	0.657077	0.00590408	0.994096	0.273318	0.726682	0.000144362	0.999856	0.362155	0.637845	0.000890672	0.999109	0.457226	0.542774
422	O60674	JAK2	P04049	RAF1	O60674P04049	0.0428283	0.957172	0.18018	0.81982	0.0861976	0.913802	0.189747	0.810253	0.00643635	0.993564	0.229475	0.770525	0.0109351	0.989065	0.339488	0.660512
425	Q13547	HDAC1	O15379	HDAC3	Q13547O15379	0.00406963	0.99593	0.186604	0.813396	0.0460432	0.953957	0.212296	0.787704	0.00244427	0.997556	0.11378	0.88622	0.0168608	0.983139	0.185563	0.814437
426	P23458	JAK1	P52333	JAK3	P23458P52333	0.00646663	0.993533	0.146301	0.853699	0.00110787	0.998892	0.177231	0.822769	0.00288177	0.997118	0.188429	0.811571	0.00237232	0.997628	0.356635	0.643365
427	O60674	JAK2	P10721	KIT	O60674P10721	0.00158131	0.998419	0.113471	0.886529	0.00887972	0.99112	0.150661	0.849339	0.0134255	0.986574	0.193766	0.806234	0.00969166	0.990308	0.233787	0.766213
429	Q8IZP0	ABI1	P00519	ABL1	Q8IZP0P00519	0.835853	0.164147	0.532862	0.467138	0.742909	0.257091	0.678255	0.321745	0.358499	0.641501	0.359309	0.640691	0.98946	0.0105404	0.685534	0.314466
432	P31751	AKT2	P04049	RAF1	P31751P04049	0.0583174	0.941683	0.282717	0.717283	0.919867	0.0801335	0.539617	0.460383	0.0230842	0.976916	0.157116	0.842884	0.0204449	0.979555	0.244432	0.755568
433	P04083	ANXA1	P00533	EGFR	P04083P00533	0.0865328	0.913467	0.433605	0.566395	0.00306898	0.996931	0.558723	0.441277	0.0120386	0.987961	0.168078	0.831922	0.933901	0.0660988	0.58383	0.41617
435	P15514	AREG	P04626	ERBB2	P15514P04626	0.0176645	0.982336	0.446716	0.553284	0.0213996	0.9786	0.683245	0.316755	0.0711972	0.928803	0.333101	0.666899	0.000850916	0.999149	0.607896	0.392104
436	P20749	BCL3	O15379	HDAC3	P20749O15379	0.87843	0.12157	0.428867	0.571133	0.990875	0.00912537	0.702612	0.297388	0.150513	0.849487	0.350899	0.649101	0.0830204	0.91698	0.455225	0.544775
437	Q6W2J9	BCOR	O15379	HDAC3	Q6W2J9O15379	0.936512	0.0634879	0.515783	0.484217	0.341721	0.658279	0.703838	0.296162	0.337973	0.662027	0.330059	0.669941	0.964569	0.0354308	0.681105	0.318895
438	P35070	BTC	P00533	EGFR	P35070P00533	0.232544	0.767456	0.513192	0.486808	0.570236	0.429764	0.685743	0.314257	0.0215943	0.978406	0.340145	0.659855	0.193848	0.806152	0.658978	0.341022
440	Q9UQM7	CAMK2A	P00533	EGFR	Q9UQM7P00533	0.00176793	0.998232	0.134086	0.865914	0.00123978	0.99876	0.142406	0.857594	7.4029e-05	0.999926	0.154856	0.845144	5.53131e-05	0.999945	0.310421	0.689579
441	Q13555	CAMK2G	P00533	EGFR	Q13555P00533	0.0883285	0.911671	0.370064	0.629936	0.394557	0.605443	0.654986	0.345014	0.372588	0.627412	0.262835	0.737165	0.185886	0.814114	0.428638	0.571362
442	P22681	CBL	P04626	ERBB2	P22681P04626	0.00131935	0.998681	0.159306	0.840694	0.0262966	0.973703	0.193019	0.806981	0.00140911	0.998591	0.192261	0.807739	0.00194621	0.998054	0.416754	0.583246
443	P22681	CBL	P36888	FLT3	P22681P36888	0.000967622	0.999032	0.22095	0.77905	0.0776595	0.92234	0.330933	0.669067	0.00201797	0.997982	0.24067	0.75933	0.0525891	0.947411	0.50146	0.49854
444	P22681	CBL	P10721	KIT	P22681P10721	0.0212001	0.9788	0.189501	0.810499	0.0236508	0.976349	0.175975	0.824025	0.00242311	0.997577	0.177264	0.822736	0.00494516	0.995055	0.433727	0.566273
445	P22681	CBL	P08581	MET	P22681P08581	0.00156933	0.998431	0.168598	0.831402	0.0759201	0.92408	0.201819	0.798181	0.00124872	0.998751	0.182665	0.817335	0.00179839	0.998202	0.38578	0.61422
446	P22681	CBL	P16234	PDGFRA	P22681P16234	0.00587696	0.994123	0.196887	0.803113	0.0388741	0.961126	0.184328	0.815672	0.000927091	0.999073	0.190373	0.809627	0.011228	0.988772	0.458394	0.541606
447	Q13191	CBLB	P36888	FLT3	Q13191P36888	0.94128	0.0587199	0.423894	0.576106	0.340509	0.659491	0.358529	0.641471	0.538536	0.461464	0.428702	0.571298	0.60594	0.39406	0.635844	0.364156
448	Q13191	CBLB	P10721	KIT	Q13191P10721	0.9516	0.0483995	0.348383	0.651617	0.129333	0.870667	0.202049	0.797951	0.476989	0.523011	0.359078	0.640922	0.243053	0.756947	0.522635	0.477365
449	P24385	CCND1	Q13547	HDAC1	P24385Q13547	0.518191	0.481809	0.183729	0.816271	0.201614	0.798386	0.196883	0.803117	0.420082	0.579918	0.167324	0.832676	0.0269789	0.973021	0.238478	0.761522
450	P24385	CCND1	O15379	HDAC3	P24385O15379	0.0839538	0.916046	0.168073	0.831927	0.00533187	0.994668	0.158964	0.841036	0.0208418	0.979158	0.150226	0.849774	0.00776649	0.992234	0.217542	0.782458
451	P41597	CCR2	O60674	JAK2	P41597O60674	0.525349	0.474651	0.604172	0.395828	0.964765	0.0352349	0.720774	0.279226	0.542283	0.457717	0.45712	0.54288	0.591084	0.408916	0.674819	0.325181
452	P30304	CDC25A	P04049	RAF1	P30304P04049	0.864029	0.135971	0.278728	0.721272	0.997919	0.00208069	0.244287	0.755713	0.450926	0.549074	0.258911	0.741089	0.986319	0.0136811	0.526334	0.473666
453	P06493	CDK1	P00533	EGFR	P06493P00533	0.00245678	0.997543	0.140776	0.859224	0.00951707	0.990483	0.197566	0.802434	0.00339389	0.996606	0.191522	0.808478	0.00150943	0.998491	0.348346	0.651654
454	P06493	CDK1	P04626	ERBB2	P06493P04626	0.00306547	0.996935	0.145429	0.854571	0.00545537	0.994545	0.215063	0.784937	0.0163184	0.983682	0.210461	0.789539	0.00717711	0.992823	0.359918	0.640082
455	P49715	CEBPA	Q13547	HDAC1	P49715Q13547	0.98921	0.0107903	0.225059	0.774941	0.996684	0.00331555	0.332096	0.667904	0.719024	0.280976	0.248269	0.751731	0.0235479	0.976452	0.38558	0.61442
456	P35790	CHKA	P00533	EGFR	P35790P00533	0.364518	0.635482	0.436091	0.563909	0.00274485	0.997255	0.146243	0.853757	0.914806	0.0851936	0.422075	0.577925	0.566609	0.433391	0.387371	0.612629
457	P46108	CRK	P00533	EGFR	P46108P00533	0.0024879	0.997512	0.178691	0.821309	0.0102866	0.989713	0.125697	0.874303	0.00662214	0.993378	0.14734	0.85266	0.00225902	0.997741	0.295132	0.704868
458	P46108	CRK	P16234	PDGFRA	P46108P16234	0.00213844	0.997862	0.19274	0.80726	0.000286281	0.999714	0.133001	0.866999	0.00410724	0.995893	0.159136	0.840864	0.00284904	0.997151	0.339674	0.660326
459	P46108	CRK	P09619	PDGFRB	P46108P09619	0.00197059	0.998029	0.186086	0.813914	0.00692356	0.993076	0.140863	0.859137	0.0569029	0.943097	0.16745	0.83255	0.0158831	0.984117	0.320076	0.679924
461	P68400	CK2	O15379	HDAC3	P68400O15379	0.0596652	0.940335	0.182761	0.817239	0.0105423	0.989458	0.176396	0.823604	0.0018068	0.998193	0.180013	0.819987	0.515791	0.484209	0.40356	0.59644
463	Q5VWQ8	DAB2IP	O60674	JAK2	Q5VWQ8O60674	0.220929	0.779071	0.463379	0.536621	0.476346	0.523654	0.67611	0.32389	0.00313181	0.996868	0.247275	0.752725	0.98485	0.01515	0.64935	0.35065
464	Q96N67	DOCK7	P04626	ERBB2	Q96N67P04626	0.43651	0.56349	0.564507	0.435493	0.237273	0.762727	0.698196	0.301804	0.233264	0.766736	0.366952	0.633048	0.995733	0.00426651	0.717485	0.282515
465	P51452	M3/6	P00533	EGFR	P51452P00533	0.78181	0.21819	0.376986	0.623014	0.787707	0.212293	0.31929	0.68071	0.673069	0.326931	0.294653	0.705347	0.986629	0.0133708	0.632088	0.367912
466	P51452	M3/6	P04626	ERBB2	P51452P04626	0.930275	0.0697253	0.393446	0.606554	0.471727	0.528273	0.343473	0.656527	0.568195	0.431805	0.314516	0.685484	0.991004	0.00899565	0.656338	0.343662
467	Q01094	E2F1	O15379	HDAC3	Q01094O15379	0.0136412	0.986359	0.130855	0.869145	0.0718656	0.928134	0.119922	0.880078	0.000976801	0.999023	0.139723	0.860277	0.0346945	0.965306	0.205248	0.794752
470	P19235	EPOR	O60674	JAK2	P19235O60674	0.807199	0.192801	0.464811	0.535189	0.963898	0.0361023	0.415548	0.584452	0.10854	0.89146	0.411003	0.588997	0.158673	0.841327	0.49589	0.50411
471	P05230	FGF1	P21802	FGFR2	P05230P21802	0.698174	0.301826	0.551517	0.448483	0.99687	0.00313027	0.767559	0.232441	0.234395	0.765605	0.409487	0.590513	0.994576	0.00542394	0.757543	0.242457
472	P05230	FGF1	P22607	FGFR3	P05230P22607	0.530029	0.469971	0.559566	0.440434	0.996478	0.00352167	0.79006	0.20994	0.361208	0.638792	0.424286	0.575714	0.989295	0.010705	0.761009	0.238991
473	P09038	FGF2	P22607	FGFR3	P09038P22607	0.0108367	0.989163	0.219589	0.780411	0.00203246	0.997968	0.195316	0.804684	0.0120301	0.98797	0.215299	0.784701	0.00428361	0.995716	0.285641	0.714359
474	P12034	FGF5	P21802	FGFR2	P12034P21802	0.0105661	0.989434	0.556307	0.443693	0.288313	0.711687	0.698597	0.301403	0.0322728	0.967727	0.444425	0.555575	0.513874	0.486126	0.699044	0.300956
475	O43524	FOXO3	Q13547	HDAC1	O43524Q13547	0.68061	0.31939	0.186058	0.813942	0.173284	0.826716	0.266542	0.733458	0.0482082	0.951792	0.247484	0.752516	0.151243	0.848757	0.380212	0.619788
476	P06241	FYN	Q99835	SMO	P06241Q99835	0.0328217	0.967178	0.149932	0.850068	0.0441666	0.955833	0.170175	0.829825	0.000881016	0.999119	0.200279	0.799721	0.000597954	0.999402	0.28982	0.71018
477	Q9UQC2	GAB2	O60674	JAK2	Q9UQC2O60674	0.744628	0.255372	0.220728	0.779272	0.0016216	0.998378	0.135652	0.864348	0.159114	0.840886	0.16946	0.83054	0.0293871	0.970613	0.379904	0.620096
478	P08151	GLI1	Q13547	HDAC1	P08151Q13547	0.411722	0.588278	0.217775	0.782225	0.951565	0.0484349	0.361204	0.638796	0.106332	0.893668	0.244178	0.755822	0.115227	0.884773	0.35345	0.64655
479	Q13322	GRB10	P07949	RET	Q13322P07949	0.133886	0.866114	0.311446	0.688554	0.0183957	0.981604	0.330152	0.669848	0.00196987	0.99803	0.244312	0.755688	0.931503	0.0684971	0.651355	0.348645
480	P62993	GRB2	P35968	KDR	P62993P35968	0.000307798	0.999692	0.0759898	0.92401	0.00251919	0.997481	0.122204	0.877796	0.000401437	0.999599	0.110494	0.889506	0.00164962	0.99835	0.163368	0.836632
481	P62993	GRB2	P10721	KIT	P62993P10721	0.000661552	0.999338	0.0735258	0.926474	0.00319231	0.996808	0.112571	0.887429	0.00295728	0.997043	0.105931	0.894069	0.00910497	0.990895	0.158677	0.841323
482	P62993	GRB2	P08581	MET	P62993P08581	0.00413913	0.995861	0.115838	0.884162	0.0153795	0.98462	0.137188	0.862812	0.00254375	0.997456	0.108312	0.891688	0.0129872	0.987013	0.22815	0.77185
483	P62993	GRB2	P09619	PDGFRB	P62993P09619	0.000520527	0.999479	0.0762033	0.923797	0.00319058	0.996809	0.125699	0.874301	0.00122136	0.998779	0.119611	0.880389	0.00544924	0.994551	0.162683	0.837317
484	P78347	GTF2I	O60674	JAK2	P78347O60674	0.464467	0.535533	0.476787	0.523213	0.767427	0.232573	0.681268	0.318732	0.00681871	0.993181	0.259512	0.740488	0.947021	0.0529789	0.660916	0.339084
485	Q16665	HIF1A	P15692	VEGFA	Q16665P15692	0.00851589	0.991484	0.132096	0.867904	0.779655	0.220345	0.169985	0.830015	0.0285033	0.971497	0.168414	0.831586	0.0117095	0.988291	0.192882	0.807118
486	P01112	HRAS	P04049	RAF1	P01112P04049	0.0469089	0.953091	0.275668	0.724332	0.271259	0.728741	0.553277	0.446723	0.00884742	0.991153	0.155698	0.844302	0.0137151	0.986285	0.22376	0.77624
487	P38484	IFNGR2	P23458	JAK1	P38484P23458	0.999616	0.000383691	0.578085	0.421915	0.988652	0.0113478	0.765083	0.234917	0.994594	0.0054056	0.407831	0.592169	0.998469	0.00153091	0.737984	0.262016
488	P38484	IFNGR2	O60674	JAK2	P38484O60674	0.998568	0.00143193	0.579639	0.420361	0.980539	0.0194615	0.746722	0.253278	0.994594	0.0054056	0.400658	0.599342	0.998921	0.00107864	0.738955	0.261045
489	Q8IU57	IFNLR1	P23458	JAK1	Q8IU57P23458	0.94544	0.0545604	0.485316	0.514684	0.924427	0.0755727	0.51986	0.48014	0.698589	0.301411	0.257272	0.742728	0.880139	0.119861	0.500379	0.499621
490	Q13651	IL10RA	P23458	JAK1	Q13651P23458	0.995112	0.00488844	0.550662	0.449338	0.994932	0.0050683	0.704142	0.295858	0.975803	0.0241973	0.406111	0.593889	0.96934	0.0306603	0.656871	0.343129
491	Q13261	IL15RA	P52333	JAK3	Q13261P52333	0.269596	0.730404	0.513295	0.486705	0.44806	0.55194	0.690496	0.309504	0.11823	0.88177	0.375918	0.624082	0.603517	0.396483	0.637595	0.362405
492	Q9HBE5	IL21R	P52333	JAK3	Q9HBE5P52333	0.997131	0.00286901	0.613643	0.386357	0.985104	0.014896	0.707686	0.292314	0.576645	0.423355	0.467825	0.532175	0.978387	0.0216129	0.684558	0.315442
493	Q8N6P7	IL22RA1	P23458	JAK1	Q8N6P7P23458	0.756559	0.243441	0.559728	0.440272	0.968104	0.0318962	0.700084	0.299916	0.0108516	0.989148	0.375047	0.624953	0.998176	0.00182407	0.690657	0.309343
494	Q5VWK5	IL23R	O60674	JAK2	Q5VWK5O60674	0.0143856	0.985614	0.464061	0.535939	0.995792	0.0042084	0.685646	0.314354	0.0010289	0.998971	0.234115	0.765885	0.651201	0.348799	0.654375	0.345625
495	P14784	IL2RB	P23458	JAK1	P14784P23458	0.0244338	0.975566	0.433383	0.566617	0.979431	0.0205688	0.70292	0.29708	0.0209258	0.979074	0.305571	0.694429	0.0308982	0.969102	0.584183	0.415817
496	P31785	IL2RG	P52333	JAK3	P31785P52333	0.000156403	0.999844	0.264242	0.735758	0.18382	0.81618	0.297845	0.702155	0.000366211	0.999634	0.2441	0.7559	0.00409162	0.995908	0.436474	0.563526
497	P26951	IL3RA	O60674	JAK2	P26951O60674	0.92238	0.0776201	0.489302	0.510698	0.993682	0.00631842	0.739351	0.260649	0.906293	0.0937069	0.285687	0.714313	0.997549	0.00245141	0.698151	0.301849
498	P24394	IL4R	P23458	JAK1	P24394P23458	0.0164799	0.98352	0.237852	0.762148	0.236764	0.763236	0.214658	0.785342	0.0509388	0.949061	0.251065	0.748935	0.803783	0.196217	0.499075	0.500925
499	P24394	IL4R	O60674	JAK2	P24394O60674	0.0044651	0.995535	0.243345	0.756655	0.23002	0.76998	0.218536	0.781464	0.0509388	0.949061	0.246409	0.753591	0.511079	0.488921	0.510138	0.489862
501	P40189	IL6ST	P23458	JAK1	P40189P23458	0.00296843	0.997032	0.424755	0.575245	0.858109	0.141891	0.701247	0.298753	0.000282466	0.999718	0.273688	0.726312	0.0773149	0.922685	0.570657	0.429343
502	P40189	IL6ST	O60674	JAK2	P40189O60674	0.00243205	0.997568	0.418828	0.581172	0.686461	0.313539	0.682522	0.317478	0.000282466	0.999718	0.264223	0.735777	0.0699145	0.930086	0.557061	0.442939
503	P16871	IL7R	P23458	JAK1	P16871P23458	0.939908	0.0600923	0.596252	0.403748	0.996388	0.00361187	0.704416	0.295584	0.873619	0.126381	0.465152	0.534848	0.343774	0.656226	0.664097	0.335903
504	P35568	IRS1	P23458	JAK1	P35568P23458	0.212194	0.787806	0.175307	0.824693	0.0703954	0.929605	0.121461	0.878539	0.0165145	0.983485	0.108053	0.891947	0.039046	0.960954	0.345185	0.654815
505	P35568	IRS1	P42345	MTOR	P35568P42345	0.284603	0.715397	0.172487	0.827513	0.134817	0.865183	0.124257	0.875743	0.00703806	0.992962	0.111579	0.888421	0.0128819	0.987118	0.328817	0.671183
506	P01116	KRAS	P04049	RAF1	P01116P04049	0.0627156	0.937284	0.286084	0.713916	0.0527328	0.947267	0.577964	0.422036	0.0524419	0.947558	0.186326	0.813674	0.0248127	0.975187	0.275667	0.724333
509	P27361	ERK1	P07949	RET	P27361P07949	0.00752616	0.992474	0.13528	0.86472	0.0016464	0.998354	0.213461	0.786539	0.000594735	0.999405	0.123029	0.876971	0.00147492	0.998525	0.238476	0.761524
511	P17612	PKA	P07949	RET	P17612P07949	0.0477811	0.952219	0.206974	0.793026	0.0242919	0.975708	0.38454	0.61546	0.249755	0.750245	0.277712	0.722288	0.0245217	0.975478	0.467684	0.532316
512	P24666	ACP1	P09619	PDGFRB	P24666P09619	0.992461	0.00753882	0.565469	0.434531	0.994458	0.00554156	0.77892	0.22108	0.686811	0.313189	0.364603	0.635397	0.997869	0.002131	0.826351	0.173649
513	Q96B36	AKT1S1	P42345	MTOR	Q96B36P42345	0.907245	0.0927553	0.528556	0.471444	0.222236	0.777764	0.667838	0.332162	0.184453	0.815547	0.400788	0.599212	0.855532	0.144468	0.60786	0.39214
514	P49407	BETAARRESTIN	Q99835	SMO	P49407Q99835	0.321161	0.678839	0.187934	0.812066	0.060082	0.939918	0.185159	0.814841	0.825822	0.174178	0.274802	0.725198	0.458419	0.541581	0.327596	0.672404
516	Q9BXH1	BBC3	P10415	BCL2	Q9BXH1P10415	0.981757	0.0182434	0.542572	0.457428	0.964414	0.0355863	0.624334	0.375666	0.987056	0.012944	0.402618	0.597382	0.959123	0.0408772	0.617883	0.382117
517	P20749	BCL3	Q13547	HDAC1	P20749Q13547	0.994825	0.0051754	0.442919	0.557081	0.999898	0.00010223	0.75656	0.24344	0.990385	0.00961474	0.381466	0.618534	0.186544	0.813456	0.501893	0.498107
518	Q6W2J9	BCOR	Q13547	HDAC1	Q6W2J9Q13547	0.983636	0.0163642	0.534066	0.465934	0.998351	0.00164941	0.755617	0.244383	0.945106	0.054894	0.363778	0.636222	0.972619	0.0273806	0.722827	0.277173
519	P51813	BMX	Q06187	BTK	P51813Q06187	0.514957	0.485043	0.529323	0.470677	0.996401	0.0035992	0.790363	0.209637	0.512382	0.487618	0.30171	0.69829	0.982045	0.0179547	0.731004	0.268996
520	Q16566	CAMKIV	Q9UQL6	HDAC5	Q16566Q9UQL6	0.0250362	0.974964	0.231173	0.768827	0.0545164	0.945484	0.140584	0.859416	0.149188	0.850812	0.176993	0.823007	0.374477	0.625523	0.319273	0.680727
522	P49715	CEBPA	P36888	FLT3	P49715P36888	0.630432	0.369568	0.225828	0.774172	0.903281	0.0967187	0.392338	0.607662	0.521508	0.478492	0.270338	0.729662	0.0642896	0.93571	0.372167	0.627833
523	Q03060	CREM	P60568	IL2	Q03060P60568	0.408529	0.591471	0.306825	0.693175	0.908405	0.0915954	0.291897	0.708103	0.880303	0.119697	0.332245	0.667755	0.10701	0.89299	0.476722	0.523278
524	Q14247	CORTACTIN	P11362	FGFR1	Q14247P11362	0.860752	0.139248	0.433813	0.566187	0.978633	0.0213672	0.602687	0.397313	0.731509	0.268491	0.304221	0.695779	0.994546	0.00545448	0.696683	0.303317
525	P48729	CK1a	Q99835	SMO	P48729Q99835	0.695065	0.304935	0.224418	0.775582	0.114744	0.885256	0.195389	0.804611	0.00860578	0.991394	0.209377	0.790623	0.988582	0.0114183	0.452177	0.547823
526	P68400	CK2	Q13547	HDAC1	P68400Q13547	0.62797	0.37203	0.201087	0.798913	0.0633622	0.936638	0.230279	0.769721	0.0297982	0.970202	0.199823	0.800177	0.794506	0.205494	0.443247	0.556753
527	Q8TB45	DEPTOR	P42345	MTOR	Q8TB45P42345	0.977497	0.0225027	0.573272	0.426728	0.980246	0.0197538	0.698547	0.301453	0.880224	0.119776	0.418194	0.581806	0.999633	0.000367127	0.64022	0.35978
528	Q01094	E2F1	Q13547	HDAC1	Q01094Q13547	0.025873	0.974127	0.122577	0.877423	0.162452	0.837548	0.156999	0.843001	0.0196025	0.980397	0.15582	0.84418	0.00508827	0.994912	0.188006	0.811994
529	P21860	ErbB3	O00329	PIK3CD	P21860O00329	0.00380731	0.996193	0.276143	0.723857	0.053032	0.946968	0.46399	0.53601	0.0286068	0.971393	0.291363	0.708637	0.00682694	0.993173	0.453435	0.546565
530	Q15303	ERBB4	O00329	PIK3CD	Q15303O00329	0.0174938	0.982506	0.392182	0.607818	0.971712	0.0282878	0.702387	0.297613	0.000533998	0.999466	0.252501	0.747499	0.847616	0.152384	0.450619	0.549381
531	P05230	FGF1	P11362	FGFR1	P05230P11362	0.72855	0.27145	0.559455	0.440545	0.994911	0.00508939	0.774819	0.225181	0.569377	0.430623	0.434506	0.565494	0.993848	0.0061523	0.728593	0.271407
532	O15520	FGF10	P21802	FGFR2	O15520P21802	0.995166	0.0048339	0.72455	0.27545	0.96403	0.0359701	0.721853	0.278147	0.88299	0.11701	0.650294	0.349706	0.994424	0.00557581	0.731273	0.268727
534	O76093	FGF18	P21802	FGFR2	O76093P21802	0.998976	0.00102442	0.737756	0.262244	0.999858	0.00014163	0.769842	0.230158	0.997786	0.00221364	0.681384	0.318616	0.999836	0.000164254	0.762882	0.237118
535	P11487	FGF3	P21802	FGFR2	P11487P21802	0.957032	0.0429683	0.709283	0.290717	0.954814	0.0451858	0.711526	0.288474	0.85226	0.14774	0.664177	0.335823	0.7222	0.2778	0.70936	0.29064
536	P08620	FGF4	P21802	FGFR2	P08620P21802	0.998597	0.00140312	0.678801	0.321199	0.989119	0.010881	0.736915	0.263085	0.962744	0.0372564	0.586207	0.413793	0.989552	0.0104479	0.739799	0.260201
537	P12034	FGF5	P11362	FGFR1	P12034P11362	0.020417	0.979583	0.568877	0.431123	0.419206	0.580794	0.713692	0.286308	0.0523162	0.947684	0.469565	0.530435	0.177929	0.822071	0.669734	0.330266
539	Q14318	FKBP8	P42345	MTOR	Q14318P42345	0.86883	0.13117	0.556169	0.443831	0.446926	0.553074	0.526525	0.473475	0.29786	0.70214	0.396613	0.603387	0.99831	0.00169013	0.491117	0.508883
541	Q13480	GAB1	P08581	MET	Q13480P08581	0.00795591	0.992044	0.185962	0.814038	0.117531	0.882469	0.157504	0.842496	0.159114	0.840886	0.154863	0.845137	0.016396	0.983604	0.301516	0.698484
542	P39905	GDNF	P07949	RET	P39905P07949	0.0724514	0.927549	0.347956	0.652044	0.00315797	0.996842	0.251966	0.748034	0.0688614	0.931139	0.318115	0.681885	0.00154412	0.998456	0.454644	0.545356
543	P56159	GFRA1	P07949	RET	P56159P07949	0.939166	0.0608343	0.693672	0.306328	0.996826	0.00317449	0.694388	0.305612	0.820051	0.179949	0.585501	0.414499	0.858998	0.141002	0.700992	0.299008
544	P63096	GNAI1	Q99835	SMO	P63096Q99835	0.284194	0.715806	0.174555	0.825445	0.082783	0.917217	0.248866	0.751134	0.0529937	0.947006	0.260428	0.739572	0.0429211	0.957079	0.381433	0.618567
545	P04899	GNAI2	Q99835	SMO	P04899Q99835	0.99681	0.00318976	0.571522	0.428478	0.996654	0.0033457	0.789577	0.210423	0.994816	0.00518406	0.595951	0.404049	0.603175	0.396825	0.490937	0.509063
546	P08754	GNAI3	Q99835	SMO	P08754Q99835	0.213828	0.786172	0.261457	0.738543	0.404327	0.595673	0.259482	0.740518	0.0429234	0.957077	0.3891	0.6109	0.0429211	0.957079	0.37936	0.62064
547	P62873	Gb	Q99835	SMO	P62873Q99835	0.844788	0.155212	0.22687	0.77313	0.725141	0.274859	0.319913	0.680087	0.924758	0.075242	0.325703	0.674297	0.244568	0.755432	0.37968	0.62032
548	P59768	GNG2	Q99835	SMO	P59768Q99835	0.986876	0.0131243	0.461482	0.538518	0.997076	0.00292422	0.793122	0.206878	0.98959	0.0104101	0.454366	0.545634	0.982669	0.0173315	0.5125	0.4875
549	Q13322	GRB10	P42345	MTOR	Q13322P42345	0.035435	0.964565	0.240284	0.759716	0.00761497	0.992385	0.182081	0.817919	0.00010252	0.999897	0.194437	0.805563	0.933668	0.0663325	0.487776	0.512224
550	P25098	bARK	Q99835	SMO	P25098Q99835	0.110113	0.889887	0.185818	0.814182	0.082783	0.917217	0.207257	0.792743	0.0337068	0.966293	0.255072	0.744928	0.00564671	0.994353	0.386855	0.613145
552	P01112	HRAS	O00329	PIK3CD	P01112O00329	0.00661922	0.993381	0.297963	0.702037	0.673149	0.326851	0.570603	0.429397	0.00223303	0.997767	0.150399	0.849601	0.00945872	0.990541	0.2425	0.7575
553	Q13261	IL15RA	P23458	JAK1	Q13261P23458	0.402022	0.597978	0.501912	0.498088	0.27999	0.72001	0.689839	0.310161	0.17089	0.82911	0.353067	0.646933	0.603517	0.396483	0.637145	0.362855
554	Q9HBE5	IL21R	P23458	JAK1	Q9HBE5P23458	0.998423	0.00157717	0.606165	0.393835	0.961924	0.038076	0.706247	0.293753	0.676773	0.323227	0.444217	0.555783	0.978387	0.0216129	0.696583	0.303417
555	P01116	KRAS	O00329	PIK3CD	P01116O00329	0.00897753	0.991022	0.311637	0.688363	0.218642	0.781358	0.593268	0.406732	0.0136858	0.986314	0.181764	0.818236	0.0268785	0.973122	0.301715	0.698285
556	Q8IVT5	KSR1	P04049	RAF1	Q8IVT5P04049	0.990594	0.00940564	0.518407	0.481593	0.998833	0.0011667	0.705307	0.294693	0.970091	0.0299094	0.383033	0.616967	0.984996	0.0150041	0.692473	0.307527
557	Q99683	MAP3K5	P04049	RAF1	Q99683P04049	0.0272576	0.972742	0.216931	0.783069	0.166926	0.833074	0.191607	0.808393	0.039281	0.960719	0.192914	0.807086	0.0899413	0.910059	0.48267	0.51733
558	P27361	ERK1	P04049	RAF1	P27361P04049	0.0080564	0.991944	0.0731733	0.926827	0.0497028	0.950297	0.0956029	0.904397	0.00062865	0.999371	0.0976891	0.902311	0.000218213	0.999782	0.114887	0.885113
559	P51608	MECP2	P08581	MET	P51608P08581	0.877807	0.122193	0.411758	0.588242	0.686499	0.313501	0.501973	0.498027	0.406449	0.593551	0.172092	0.827908	0.928663	0.0713371	0.478221	0.521779
560	P16333	NCK1	P09619	PDGFRB	P16333P09619	0.00475436	0.995246	0.217395	0.782605	0.00717038	0.99283	0.123143	0.876857	0.0815312	0.918469	0.199121	0.800879	0.317818	0.682182	0.333639	0.666361
565	P04085	PDGF	P16234	PDGFRA	P04085P16234	0.113938	0.886062	0.521229	0.478771	0.00182426	0.998176	0.301364	0.698636	0.48521	0.51479	0.564254	0.435746	0.0955485	0.904452	0.558261	0.441739
566	P01127	PDGFB	P16234	PDGFRA	P01127P16234	0.00990999	0.99009	0.519421	0.480579	0.00125796	0.998742	0.528733	0.471267	0.0066545	0.993345	0.462093	0.537907	0.000601768	0.999398	0.316754	0.683246
567	O15530	PDPK1	P07949	RET	O15530P07949	0.0760658	0.923934	0.303367	0.696633	0.389212	0.610788	0.340049	0.659951	0.133468	0.866532	0.27018	0.72982	0.716145	0.283855	0.615474	0.384526
568	P30086	RKIP	P04049	RAF1	P30086P04049	0.999119	0.000881195	0.414607	0.585393	0.994228	0.00577205	0.297601	0.702399	0.987385	0.012615	0.480371	0.519629	0.998648	0.00135208	0.648075	0.351925
569	O60346	PHLPP1	P04049	RAF1	O60346P04049	0.998392	0.00160837	0.54447	0.45553	0.998381	0.0016192	0.702722	0.297278	0.99215	0.00785008	0.380248	0.619752	0.979961	0.020039	0.711521	0.288479
570	P62136	PPP1CA	P04049	RAF1	P62136P04049	0.2083	0.7917	0.39989	0.60011	0.998443	0.00155672	0.752229	0.247771	0.048421	0.951579	0.274292	0.725708	0.41015	0.58985	0.485913	0.514087
571	P67775	PPP2CA	P04049	RAF1	P67775P04049	0.394609	0.605391	0.133534	0.866466	0.767418	0.232582	0.229857	0.770143	0.0862591	0.913741	0.208524	0.791476	0.196734	0.803266	0.288983	0.711017
572	P63151	PPP2R2A	P04049	RAF1	P63151P04049	0.469469	0.530531	0.250848	0.749152	0.893214	0.106786	0.340277	0.659723	0.686804	0.313196	0.279555	0.720445	0.862719	0.137281	0.442561	0.557439
574	P53041	PPP5C	P04049	RAF1	P53041P04049	0.914548	0.0854525	0.309853	0.690147	0.0737695	0.926231	0.222077	0.777923	0.0435607	0.956439	0.183959	0.816041	0.971387	0.028613	0.450819	0.549181
575	Q13131	AMPK	P04049	RAF1	Q13131P04049	0.297073	0.702927	0.167471	0.832529	0.298949	0.701051	0.188292	0.811708	0.0386444	0.961356	0.203284	0.796716	0.626077	0.373923	0.349594	0.650406
576	P17252	PRKCA	P04049	RAF1	P17252P04049	0.104802	0.895198	0.111058	0.888942	0.028168	0.971832	0.18435	0.81565	0.0168593	0.983141	0.193945	0.806055	0.0139536	0.986046	0.259782	0.740218
577	P05771	PRKCB	P04049	RAF1	P05771P04049	0.0312046	0.968795	0.172152	0.827848	0.915152	0.0848479	0.291463	0.708537	0.0386444	0.961356	0.220611	0.779389	0.282541	0.717459	0.272479	0.727521
578	P05129	PRKCG	P04049	RAF1	P05129P04049	0.0317731	0.968227	0.165371	0.834629	0.695773	0.304227	0.265541	0.734459	0.0168593	0.983141	0.208231	0.791769	0.00100046	0.999	0.282916	0.717084
579	Q05397	PTK2	P07949	RET	Q05397P07949	0.000520647	0.999479	0.14304	0.85696	0.00331372	0.996686	0.243398	0.756602	0.00314885	0.996851	0.163159	0.836841	0.00068295	0.999317	0.280437	0.719563
580	P10586	PTPRF	P07949	RET	P10586P07949	0.333147	0.666853	0.497584	0.502416	0.999289	0.000710762	0.71257	0.28743	0.110271	0.889729	0.27624	0.72376	0.976567	0.0234328	0.683509	0.316491
581	Q12913	PTPRJ	P07949	RET	Q12913P07949	0.559227	0.440773	0.484632	0.515368	0.886664	0.113336	0.673031	0.326969	0.555553	0.444447	0.262873	0.737127	0.970572	0.029428	0.663886	0.336114
582	P40763	STAT3	P15692	VEGFA	P40763P15692	0.00589734	0.994103	0.0877799	0.91222	0.00737035	0.99263	0.116317	0.883683	0.00283569	0.997164	0.116805	0.883195	0.00130552	0.998694	0.135647	0.864353
583	Q9Y6Q6	TNFRSF11A	O14788	TNFSF11	Q9Y6Q6O14788	0.827838	0.172162	0.565617	0.434383	0.999896	0.000104505	0.758628	0.241372	0.841599	0.158401	0.449457	0.550543	0.990926	0.00907385	0.696003	0.303997
584	O60674	JAK2	P05231	IL6	O60674P05231	0.0209886	0.979011	0.160627	0.839373	0.0675948	0.932405	0.23063	0.76937	0.0884407	0.911559	0.264962	0.735038	0.0251697	0.97483	0.306275	0.693725
585	P23458	JAK1	Q9UM73	ALK	P23458Q9UM73	0.00348449	0.996516	0.219614	0.780386	0.00068903	0.999311	0.338577	0.661423	0.00210506	0.997895	0.297724	0.702276	0.00246394	0.997536	0.491928	0.508072
586	O60674	JAK2	Q9UM73	ALK	O60674Q9UM73	0.00483876	0.995161	0.20811	0.79189	0.0298995	0.9701	0.354848	0.645152	0.0274071	0.972593	0.333568	0.666432	0.00591522	0.994085	0.397282	0.602718
587	P52333	JAK3	Q9UM73	ALK	P52333Q9UM73	0.0205942	0.979406	0.308778	0.691222	0.00704545	0.992955	0.405194	0.594806	0.0030902	0.99691	0.327843	0.672157	0.0505304	0.94947	0.624472	0.375528
588	O60674	JAK2	P10415	BCL2	O60674P10415	0.0326052	0.967395	0.177676	0.822324	0.0528361	0.947164	0.198796	0.801204	0.0570335	0.942966	0.268879	0.731121	0.00277829	0.997222	0.325664	0.674336
589	P04049	RAF1	P15056	BRAF	P04049P15056	0.00480181	0.995198	0.088277	0.911723	0.036091	0.963909	0.100954	0.899046	0.0668344	0.933166	0.121537	0.878463	0.0161722	0.983828	0.148664	0.851336
590	O60674	JAK2	Q06187	BTK	O60674Q06187	0.0114226	0.988577	0.168875	0.831125	0.0237962	0.976204	0.22676	0.77324	0.0639153	0.936085	0.274376	0.725624	0.0103256	0.989674	0.304415	0.695585
591	O00329	PIK3CD	P15391	CD19	O00329P15391	0.953434	0.0465655	0.486822	0.513178	0.93156	0.0684399	0.772597	0.227403	0.220382	0.779618	0.407508	0.592492	0.230478	0.769522	0.526322	0.473678
592	O00329	PIK3CD	P00533	EGFR	O00329P00533	0.569274	0.430726	0.422051	0.577949	0.84675	0.15325	0.728534	0.271466	0.132389	0.867611	0.353244	0.646756	0.43053	0.56947	0.434145	0.565855
593	P52333	JAK3	P00533	EGFR	P52333P00533	0.00206482	0.997935	0.216285	0.783715	0.0044685	0.995531	0.197336	0.802664	0.000257671	0.999742	0.213916	0.786084	0.000523269	0.999477	0.426962	0.573038
594	P23458	JAK1	P00533	EGFR	P23458P00533	0.000766158	0.999234	0.128029	0.871971	0.000143647	0.999856	0.130668	0.869332	0.000175297	0.999825	0.170644	0.829356	0.000121236	0.999879	0.308738	0.691262
597	O00329	PIK3CD	P04626	ERBB2	O00329P04626	0.622653	0.377347	0.442163	0.557837	0.885079	0.114921	0.765088	0.234912	0.399286	0.600714	0.398196	0.601804	0.321825	0.678175	0.455272	0.544728
598	P23458	JAK1	P04626	ERBB2	P23458P04626	0.000956357	0.999044	0.13942	0.86058	0.000200212	0.9998	0.151206	0.848794	0.000853777	0.999146	0.203449	0.796551	0.000174224	0.999826	0.344346	0.655654
599	O60674	JAK2	P04626	ERBB2	O60674P04626	0.0013293	0.998671	0.114381	0.885619	0.00549239	0.994508	0.166072	0.833928	0.000971198	0.999029	0.217358	0.782642	0.00280756	0.997192	0.240289	0.759711
600	P23458	JAK1	P22607	FGFR3	P23458P22607	0.000479579	0.99952	0.150634	0.849366	0.000413835	0.999586	0.173223	0.826777	0.000400364	0.9996	0.203717	0.796283	8.95262e-05	0.99991	0.381491	0.618509
601	O60674	JAK2	P22607	FGFR3	O60674P22607	0.000666916	0.999333	0.138253	0.861747	0.0181723	0.981828	0.189995	0.810005	0.00532186	0.994678	0.238409	0.761591	0.00258976	0.99741	0.281717	0.718283
603	P23458	JAK1	P60568	IL2	P23458P60568	0.011535	0.988465	0.177192	0.822808	0.00186491	0.998135	0.188451	0.811549	0.00712526	0.992875	0.237893	0.762107	0.00351882	0.996481	0.360833	0.639167
604	P52333	JAK3	P60568	IL2	P52333P60568	0.0221448	0.977855	0.25965	0.74035	0.0998751	0.900125	0.25411	0.74589	0.0104352	0.989565	0.265821	0.734179	0.00460947	0.995391	0.476374	0.523626
605	P23458	JAK1	P05231	IL6	P23458P05231	0.0095768	0.990423	0.172855	0.827145	0.00341582	0.996584	0.214271	0.785729	0.0592387	0.940761	0.242211	0.757789	0.00159603	0.998404	0.395486	0.604514
606	P23458	JAK1	P08887	IL6R	P23458P08887	0.000613093	0.999387	0.157528	0.842472	0.000700474	0.9993	0.191549	0.808451	0.00310445	0.996896	0.225496	0.774504	0.000273049	0.999727	0.366483	0.633517
608	P35968	KDR	P23458	JAK1	P35968P23458	0.00161374	0.998386	0.228015	0.771985	0.102708	0.897292	0.224413	0.775587	0.000369787	0.99963	0.218249	0.781751	0.00121433	0.998786	0.41305	0.58695
612	P35968	KDR	O60674	JAK2	P35968O60674	0.00132173	0.998678	0.224971	0.775029	0.0992859	0.900714	0.226107	0.773893	0.000369787	0.99963	0.217207	0.782793	0.000881493	0.999119	0.397755	0.602245
613	P16234	PDGFRA	O60674	JAK2	P16234O60674	0.000450552	0.999549	0.228689	0.771311	0.00972062	0.990279	0.205128	0.794872	0.00130421	0.998696	0.246602	0.753398	0.00118423	0.998816	0.396383	0.603617
615	O00329	PIK3CD	P35968	KDR	O00329P35968	0.477335	0.522665	0.439184	0.560816	0.927292	0.0727075	0.78263	0.21737	0.0692985	0.930701	0.370288	0.629712	0.309213	0.690787	0.463119	0.536881
616	O00329	PIK3CD	P10721	KIT	O00329P10721	0.662532	0.337468	0.442465	0.557535	0.963512	0.0364879	0.722509	0.277491	0.383991	0.616009	0.357988	0.642012	0.192161	0.807839	0.470219	0.529781
617	P04049	RAF1	P16234	PDGFRA	P04049P16234	0.000207841	0.999792	0.086863	0.913137	0.00121814	0.998782	0.0822413	0.917759	0.000966668	0.999033	0.0948367	0.905163	0.00280803	0.997192	0.155782	0.844218
618	P07948	LYN	P00519	ABL1	P07948P00519	0.000756502	0.999243	0.0904324	0.909568	0.0129969	0.987003	0.111134	0.888866	0.000397027	0.999603	0.106177	0.893823	0.000594378	0.999406	0.12704	0.87296
619	P42229	STAT5A	P00519	ABL1	P42229P00519	0.0073607	0.992639	0.161408	0.838592	0.020916	0.979084	0.252729	0.747271	0.000279725	0.99972	0.203577	0.796423	0.000190437	0.99981	0.263302	0.736698
620	P19174	PLCG1	P00519	ABL1	P19174P00519	0.00189775	0.998102	0.226447	0.773553	0.00869739	0.991303	0.177088	0.822912	0.000279725	0.99972	0.200362	0.799638	0.673641	0.326359	0.54498	0.45502
621	P29353	SHC1	P00519	ABL1	P29353P00519	0.00111943	0.998881	0.125157	0.874843	0.0271361	0.972864	0.114948	0.885052	0.000376344	0.999624	0.126441	0.873559	0.000337601	0.999662	0.230153	0.769847
623	Q92529	SHC3	P00519	ABL1	Q92529P00519	0.945676	0.054324	0.533452	0.466548	0.998813	0.00118667	0.693206	0.306794	0.766309	0.233691	0.381833	0.618167	0.999832	0.000167953	0.69322	0.30678
624	P42224	STAT1	P00519	ABL1	P42224P00519	0.00331813	0.996682	0.121181	0.878819	0.00587165	0.994128	0.0943162	0.905684	0.00133622	0.998664	0.135491	0.864509	0.000343204	0.999657	0.141945	0.858055
625	P51692	STAT5B	P00519	ABL1	P51692P00519	0.819023	0.180977	0.22318	0.77682	0.2097	0.7903	0.253901	0.746099	0.0754743	0.924526	0.30901	0.69099	0.00122267	0.998777	0.275262	0.724738
628	Q06124	PTPN11	P16410	CTLA4	Q06124P16410	0.0327685	0.967231	0.15373	0.84627	0.0118458	0.988154	0.196764	0.803236	0.00155514	0.998445	0.215572	0.784428	0.000686765	0.999313	0.301629	0.698371
630	Q9UQC2	GAB2	P00533	EGFR	Q9UQC2P00533	0.0807798	0.91922	0.182483	0.817517	0.00192416	0.998076	0.107004	0.892996	0.099857	0.900143	0.172647	0.827353	0.0176392	0.982361	0.320764	0.679236
631	Q16665	HIF1A	P17948	FLT1	Q16665P17948	0.000503421	0.999497	0.148547	0.851453	0.0293465	0.970654	0.243539	0.756461	0.00271821	0.997282	0.191839	0.808161	0.0167792	0.983221	0.242664	0.757336
633	P27361	ERK1	P08887	IL6R	P27361P08887	0.00296068	0.997039	0.0729823	0.927018	0.00121313	0.998787	0.109547	0.890453	0.000311971	0.999688	0.112113	0.887887	0.00013876	0.999861	0.127629	0.872371
634	O14543	SOCS3	P08887	IL6R	O14543P08887	0.185782	0.814218	0.348923	0.651077	0.718219	0.281781	0.472261	0.527739	0.552715	0.447285	0.351481	0.648519	0.0969644	0.903036	0.398104	0.601896
635	P42224	STAT1	P08887	IL6R	P42224P08887	0.000745714	0.999254	0.0994994	0.900501	0.00339293	0.996607	0.112765	0.887235	0.00514728	0.994853	0.146542	0.853458	0.00255859	0.997441	0.132786	0.867214
638	P21583	KITLG	O60674	JAK2	P21583O60674	0.137382	0.862618	0.623249	0.376751	0.47987	0.52013	0.524023	0.475977	0.115617	0.884383	0.505991	0.494009	0.112477	0.887523	0.451856	0.548144
639	P27986	PIK3R1	O60674	JAK2	P27986O60674	0.000441492	0.999559	0.115946	0.884054	0.433885	0.566115	0.162616	0.837384	0.00155514	0.998445	0.115317	0.884683	0.00236011	0.99764	0.179178	0.820822
640	P17252	PRKCA	O60674	JAK2	P17252O60674	0.00432366	0.995676	0.116362	0.883638	0.0281474	0.971853	0.175946	0.824054	0.00394887	0.996051	0.177455	0.822545	0.00582546	0.994175	0.256428	0.743572
641	O14544	SOCS6	O60674	JAK2	O14544O60674	0.989815	0.0101845	0.69359	0.30641	0.89919	0.10081	0.687475	0.312525	0.985778	0.0142219	0.658035	0.341965	0.984442	0.015558	0.623453	0.376547
645	P36507	MEK2	O60674	JAK2	P36507O60674	0.693305	0.306695	0.267285	0.732715	0.325465	0.674535	0.221862	0.778138	0.870624	0.129376	0.287584	0.712416	0.897944	0.102056	0.490112	0.509888
646	P01111	RAS	O60674	JAK2	P01111O60674	0.00384659	0.996153	0.105453	0.894547	0.00336963	0.99663	0.116882	0.883118	0.0472848	0.952715	0.129064	0.870936	0.00462091	0.995379	0.159568	0.840432
647	P17612	PKA	O60674	JAK2	P17612O60674	0.254321	0.745679	0.142342	0.857658	0.0192815	0.980718	0.238023	0.761977	0.188979	0.811021	0.227684	0.772316	0.0570247	0.942975	0.348723	0.651277
648	P05771	PRKCB	O60674	JAK2	P05771O60674	0.00323713	0.996763	0.174532	0.825468	0.555459	0.444541	0.279483	0.720517	0.0089035	0.991096	0.202873	0.797127	0.169743	0.830257	0.262158	0.737842
649	Q9C004	SPRY4	O60674	JAK2	Q9C004O60674	0.820679	0.179321	0.507737	0.492263	0.979372	0.0206278	0.684118	0.315882	0.88572	0.11428	0.356702	0.643298	0.996777	0.00322318	0.6401	0.3599
650	Q09472	EP300	P00519	ABL1	Q09472P00519	0.000999629	0.999	0.110387	0.889613	0.0410767	0.958923	0.127875	0.872125	0.00676858	0.993231	0.149771	0.850229	0.00241065	0.997589	0.15622	0.84378
651	P24941	CDK2	P00519	ABL1	P24941P00519	0.0101066	0.989893	0.178848	0.821152	0.0354713	0.964529	0.217352	0.782648	0.00488943	0.995111	0.229435	0.770565	0.0420353	0.957965	0.350544	0.649456
653	P29320	EPHA3	P00519	ABL1	P29320P00519	0.276369	0.723631	0.537075	0.462925	0.928774	0.0712256	0.707687	0.292313	0.0144059	0.985594	0.324051	0.675949	0.99583	0.00417032	0.75733	0.24267
654	P52564	MAP2K6	P00519	ABL1	P52564P00519	0.458918	0.541082	0.170346	0.829654	0.0609581	0.939042	0.103507	0.896493	0.252652	0.747348	0.180457	0.819543	0.00332522	0.996675	0.235834	0.764166
655	Q13950	RUNX2	P00519	ABL1	Q13950P00519	0.0281798	0.97182	0.436933	0.563067	0.749056	0.250944	0.682863	0.317137	0.0456343	0.954366	0.326419	0.673581	0.965993	0.0340067	0.552333	0.447667
656	P06239	LCK	P00519	ABL1	P06239P00519	0.000673294	0.999327	0.0935963	0.906404	0.000892818	0.999107	0.0909446	0.909055	0.000254691	0.999745	0.108949	0.891051	2.76566e-05	0.999972	0.150541	0.849459
657	Q07889	SOS1	P00519	ABL1	Q07889P00519	0.000268996	0.999731	0.163565	0.836435	0.0070076	0.992992	0.143981	0.856019	0.00577068	0.994229	0.171732	0.828268	0.00042659	0.999573	0.176705	0.823295
658	P15407	FOSL1	P00519	ABL1	P15407P00519	0.756341	0.24366	0.476838	0.523162	0.140809	0.859191	0.682416	0.317584	0.885784	0.114216	0.405672	0.594328	0.96811	0.0318897	0.57267	0.42733
659	P46109	CRKL	P00519	ABL1	P46109P00519	0.0407912	0.959209	0.332978	0.667022	0.242357	0.757643	0.311837	0.688163	0.943366	0.0566344	0.466239	0.533761	0.00301343	0.996987	0.314722	0.685278
660	Q13263	TRIM28	P00519	ABL1	Q13263P00519	0.974971	0.0250287	0.577016	0.422984	0.885475	0.114525	0.693451	0.306549	0.99658	0.00341985	0.532552	0.467448	0.985297	0.0147027	0.572354	0.427646
661	P35222	CTNNB1	P00519	ABL1	P35222P00519	0.00372648	0.996274	0.097408	0.902592	0.0337064	0.966294	0.0962936	0.903706	0.00305504	0.996945	0.119802	0.880198	0.00885302	0.991147	0.13052	0.86948
662	P51532	SMARCA4	P00519	ABL1	P51532P00519	0.0497053	0.950295	0.28974	0.71026	0.0501586	0.949841	0.270628	0.729372	0.00517374	0.994826	0.306577	0.693423	0.401383	0.598617	0.432929	0.567071
663	Q9GZV5	WWTR1	P00519	ABL1	Q9GZV5P00519	0.176453	0.823547	0.433463	0.566537	0.931535	0.0684647	0.682863	0.317137	0.733081	0.266919	0.300869	0.699131	0.991285	0.00871477	0.589216	0.410784
664	P63000	RAC1	P00519	ABL1	P63000P00519	0.0101683	0.989832	0.116399	0.883601	0.00997484	0.990025	0.15269	0.84731	0.00462389	0.995376	0.159393	0.840607	0.00107402	0.998926	0.221555	0.778445
665	P23769	GATA2	P00519	ABL1	P23769P00519	0.0176279	0.982372	0.410081	0.589919	0.577677	0.422323	0.685925	0.314075	0.0172867	0.982713	0.348368	0.651632	0.754349	0.245651	0.458572	0.541428
666	O60716	CTNND1	P00519	ABL1	O60716P00519	0.506893	0.493107	0.341176	0.658824	0.997074	0.0029259	0.420847	0.579153	0.884816	0.115184	0.296077	0.703923	0.601211	0.398789	0.426393	0.573607
668	P35221	CTNNA1	P00519	ABL1	P35221P00519	0.94751	0.05249	0.437433	0.562567	0.989398	0.0106021	0.712623	0.287377	0.981389	0.0186114	0.400964	0.599036	0.253322	0.746678	0.434622	0.565378
670	P29350	SHP1	Q9UM73	ALK	P29350Q9UM73	0.0978273	0.902173	0.225979	0.774021	0.00934863	0.990651	0.363821	0.636179	0.00411659	0.995883	0.313673	0.686327	0.0333143	0.966686	0.483212	0.516788
671	P38398	BRCA1	P10415	BCL2	P38398P10415	0.0110335	0.988967	0.15415	0.84585	0.054803	0.945197	0.159844	0.840156	0.0275524	0.972448	0.171835	0.828165	0.00133407	0.998666	0.210136	0.789864
672	P55211	CASP9	P10415	BCL2	P55211P10415	0.0874836	0.912516	0.184811	0.815189	0.00821871	0.991781	0.100907	0.899093	0.0689462	0.931054	0.132279	0.867721	0.838159	0.161841	0.340549	0.659451
673	Q9Y6Q9	NCOA3	P10415	BCL2	Q9Y6Q9P10415	0.109465	0.890535	0.335777	0.664223	0.677497	0.322503	0.537394	0.462606	0.34654	0.65346	0.214428	0.785572	0.254829	0.745171	0.312197	0.687803
674	P49715	CEBPA	P10415	BCL2	P49715P10415	0.90305	0.0969498	0.220474	0.779526	0.988644	0.0113564	0.293667	0.706333	0.872784	0.127216	0.27887	0.72113	0.00705296	0.992947	0.348827	0.651173
675	P17676	CEBPB	P10415	BCL2	P17676P10415	0.00773162	0.992268	0.364555	0.635445	0.992966	0.00703396	0.706627	0.293373	0.192363	0.807637	0.320816	0.679184	0.493813	0.506187	0.450396	0.549604
676	Q09472	EP300	P10415	BCL2	Q09472P10415	0.0155018	0.984498	0.126676	0.873324	0.0649267	0.935073	0.140111	0.859889	0.0446459	0.955354	0.157236	0.842764	0.00442493	0.995575	0.188275	0.811725
677	P03372	ESR1	P10415	BCL2	P03372P10415	0.0532806	0.946719	0.115318	0.884682	0.00838131	0.991619	0.107585	0.892415	0.185786	0.814214	0.144944	0.855056	0.00457484	0.995425	0.167018	0.832982
678	Q16665	HIF1A	P10415	BCL2	Q16665P10415	0.0710264	0.928974	0.155069	0.844931	0.755108	0.244892	0.151111	0.848889	0.13018	0.86982	0.17596	0.82404	0.148698	0.851302	0.212397	0.787603
679	P05412	c-JUN	P10415	BCL2	P05412P10415	0.298181	0.701819	0.164914	0.835086	0.63921	0.36079	0.227917	0.772083	0.460344	0.539656	0.262613	0.737387	0.724797	0.275203	0.334499	0.665501
680	Q15788	NCOA1	P10415	BCL2	Q15788P10415	0.976226	0.0237743	0.482496	0.517504	0.992647	0.00735349	0.711007	0.288993	0.923176	0.0768244	0.428295	0.571705	0.994447	0.00555285	0.561859	0.438141
681	P37231	PPARG	P10415	BCL2	P37231P10415	0.00604022	0.99396	0.335697	0.664303	0.0826885	0.917311	0.544587	0.455413	0.0572103	0.94279	0.214912	0.785088	0.0234441	0.976556	0.267558	0.732442
682	P42229	STAT5A	P10415	BCL2	P42229P10415	0.0302794	0.969721	0.189182	0.810818	0.0759658	0.924034	0.266811	0.733189	0.0395339	0.960466	0.236357	0.763643	0.000339985	0.99966	0.315312	0.684688
683	P61244	MAX	P10415	BCL2	P61244P10415	0.278984	0.721016	0.338393	0.661607	0.982204	0.0177957	0.590538	0.409462	0.987273	0.0127271	0.235758	0.764242	0.553461	0.446539	0.339859	0.660141
684	P42224	STAT1	P10415	BCL2	P42224P10415	0.0125441	0.987456	0.129757	0.870243	0.0222244	0.977776	0.107199	0.892801	0.0175028	0.982497	0.160531	0.839469	0.000959456	0.999041	0.161591	0.838409
685	P40763	STAT3	P10415	BCL2	P40763P10415	0.0140718	0.985928	0.0972687	0.902731	0.0193014	0.980699	0.0960044	0.903996	0.0689462	0.931054	0.121951	0.878049	0.000748456	0.999252	0.152542	0.847458
686	Q14765	STAT4	P10415	BCL2	Q14765P10415	0.96897	0.0310303	0.383646	0.616354	0.993002	0.00699768	0.455865	0.544135	0.874995	0.125005	0.306061	0.693939	0.115682	0.884318	0.539373	0.460627
687	P14921	ETS1	P10415	BCL2	P14921P10415	0.0297786	0.970221	0.128447	0.871553	0.00749439	0.992506	0.135496	0.864504	0.0134646	0.986535	0.125237	0.874763	0.00332022	0.99668	0.175876	0.824124
688	P42226	STAT6	P10415	BCL2	P42226P10415	0.0206856	0.979314	0.274877	0.725123	0.301184	0.698816	0.227196	0.772804	0.968183	0.0318172	0.19745	0.80255	0.498229	0.501771	0.351224	0.648776
689	P16220	CREB1	P10415	BCL2	P16220P10415	0.0645019	0.935498	0.124513	0.875487	0.394589	0.605411	0.130301	0.869699	0.454764	0.545236	0.15652	0.84348	0.0295411	0.970459	0.196763	0.803237
690	P30153	PPP2R1A	P10415	BCL2	P30153P10415	0.998022	0.00197821	0.48299	0.51701	0.999618	0.000382066	0.806726	0.193274	0.997586	0.00241378	0.485471	0.514529	0.836961	0.163039	0.507512	0.492488
691	P30154	PPP2R1B	P10415	BCL2	P30154P10415	0.999607	0.000393294	0.741849	0.258151	0.999821	0.000179109	0.804436	0.195564	0.999628	0.00037183	0.751555	0.248445	0.999432	0.000567537	0.684364	0.315636
692	P63151	PPP2R2A	P10415	BCL2	P63151P10415	0.89651	0.10349	0.291342	0.708658	0.831836	0.168164	0.350365	0.649635	0.953433	0.0465674	0.325516	0.674484	0.74007	0.25993	0.474375	0.525625
693	Q04206	RELA	P10415	BCL2	Q04206P10415	0.000997841	0.999002	0.128463	0.871537	0.0826177	0.917382	0.155176	0.844824	0.0323376	0.967662	0.147111	0.852889	0.0014286	0.998571	0.165079	0.834921
694	Q92793	CREBBP	P10415	BCL2	Q92793P10415	0.00781357	0.992186	0.12067	0.87933	0.00212264	0.997877	0.132174	0.867826	0.0446459	0.955354	0.140217	0.859783	0.00384623	0.996154	0.195834	0.804166
695	P21796	VDAC1	P10415	BCL2	P21796P10415	0.890362	0.109638	0.525628	0.474372	0.998842	0.00115839	0.790115	0.209885	0.535128	0.464872	0.36293	0.63707	0.997254	0.00274605	0.76303	0.23697
697	O15264	MAPK13	P10415	BCL2	O15264P10415	0.976808	0.0231923	0.252466	0.747534	0.71769	0.28231	0.313752	0.686248	0.980476	0.0195244	0.364485	0.635515	0.0243816	0.975618	0.367966	0.632034
698	Q00653	NFKB2	P10415	BCL2	Q00653P10415	0.0741034	0.925897	0.380387	0.619613	0.775267	0.224733	0.538646	0.461354	0.968386	0.0316142	0.246201	0.753799	0.171196	0.828804	0.350719	0.649281
699	P49841	GSK3B	P15056	BRAF	P49841P15056	0.0161684	0.983832	0.109424	0.890576	0.0271555	0.972845	0.100572	0.899428	0.0143082	0.985692	0.119388	0.880612	0.257886	0.742114	0.165512	0.834488
700	P67775	PPP2CA	P15056	BRAF	P67775P15056	0.348	0.652	0.144207	0.855793	0.551792	0.448208	0.227452	0.772548	0.182711	0.817289	0.225379	0.774621	0.314927	0.685073	0.290998	0.709002
701	P24723	PRKCH	P15056	BRAF	P24723P15056	0.992029	0.00797084	0.57264	0.42736	0.948614	0.0513858	0.736126	0.263874	0.850571	0.149429	0.381664	0.618336	0.994666	0.00533397	0.758468	0.241532
702	Q13526	PIN1	P15056	BRAF	Q13526P15056	0.0306907	0.969309	0.267102	0.732898	0.271852	0.728148	0.204175	0.795825	0.00378674	0.996213	0.154579	0.845421	0.818752	0.181248	0.422699	0.577301
703	P61224	RAP1B	P15056	BRAF	P61224P15056	0.858181	0.141819	0.318411	0.681589	0.8227	0.1773	0.319615	0.680385	0.954317	0.0456829	0.356189	0.643811	0.661386	0.338614	0.505486	0.494514
704	P63104	YWHAZ	P15056	BRAF	P63104P15056	0.470833	0.529167	0.350596	0.649404	0.378713	0.621287	0.571255	0.428745	0.959978	0.0400219	0.271678	0.728322	0.825877	0.174123	0.251229	0.748771
705	P06239	LCK	Q06187	BTK	P06239Q06187	0.000529706	0.99947	0.109655	0.890345	0.00100726	0.998993	0.128149	0.871851	0.0069713	0.993029	0.144803	0.855197	0.000292718	0.999707	0.172763	0.827237
706	P11912	CD79A	Q06187	BTK	P11912Q06187	0.699464	0.300536	0.617715	0.382285	0.905218	0.0947823	0.617829	0.382171	0.967837	0.032163	0.466936	0.533064	0.40838	0.59162	0.555918	0.444082
707	P40259	CD79B	Q06187	BTK	P40259Q06187	0.565652	0.434348	0.584209	0.415791	0.974893	0.025107	0.614799	0.385201	0.665903	0.334097	0.461842	0.538158	0.436945	0.563055	0.48601	0.51399
708	P29350	SHP1	Q06187	BTK	P29350Q06187	0.0117356	0.988264	0.188184	0.811816	0.00987267	0.990127	0.233657	0.766343	0.00476617	0.995234	0.233824	0.766176	0.00370044	0.9963	0.424483	0.575517
709	P01112	HRAS	Q06187	BTK	P01112Q06187	0.0158993	0.984101	0.325996	0.674004	0.431057	0.568943	0.636981	0.363019	0.0424545	0.957546	0.187674	0.812326	0.0160757	0.983924	0.26309	0.73691
710	O43561	LAT	Q06187	BTK	O43561Q06187	0.0256699	0.97433	0.247257	0.752743	0.0605358	0.939464	0.246257	0.753743	0.154362	0.845638	0.222965	0.777035	0.0115035	0.988497	0.332228	0.667772
711	P01111	RAS	Q06187	BTK	P01111Q06187	0.00469357	0.995306	0.131749	0.868251	0.00214887	0.997851	0.146538	0.853462	0.309834	0.690166	0.181935	0.818065	0.00615835	0.993842	0.189288	0.810712
712	P27986	PIK3R1	Q06187	BTK	P27986Q06187	0.000539005	0.999461	0.148629	0.851371	0.634002	0.365998	0.19719	0.80281	0.00814474	0.991855	0.17171	0.82829	0.00497323	0.995027	0.217803	0.782197
713	Q92569	p55gamma	Q06187	BTK	Q92569Q06187	0.414147	0.585853	0.32883	0.67117	0.403706	0.596294	0.375657	0.624343	0.81361	0.18639	0.369878	0.630122	0.0170178	0.982982	0.483527	0.516473
714	P06241	FYN	Q06187	BTK	P06241Q06187	0.00518447	0.994816	0.153529	0.846471	0.0362747	0.963725	0.217826	0.782174	0.0109183	0.989082	0.257265	0.742735	0.000167608	0.999832	0.309354	0.690646
715	Q9P2D0	IBTK	Q06187	BTK	Q9P2D0Q06187	0.992783	0.00721714	0.805107	0.194893	0.997393	0.00260724	0.787937	0.212063	0.999292	0.00070761	0.735069	0.264931	0.994735	0.00526523	0.759531	0.240469
716	P29353	SHC1	Q06187	BTK	P29353Q06187	0.000671744	0.999328	0.135914	0.864086	0.00799978	0.992	0.148929	0.851071	0.00161397	0.998386	0.14863	0.85137	0.000639021	0.999361	0.283525	0.716475
717	O14920	IKK2	Q06187	BTK	O14920Q06187	0.0801602	0.91984	0.229305	0.770695	0.937463	0.0625366	0.271094	0.728906	0.0253083	0.974692	0.242958	0.757042	0.583876	0.416124	0.442377	0.557623
718	P63000	RAC1	Q06187	BTK	P63000Q06187	0.00801557	0.991984	0.128552	0.871448	0.00495434	0.995046	0.19288	0.80712	0.0388679	0.961132	0.182497	0.817503	0.0112456	0.988754	0.25543	0.74457
719	Q9UKW4	VAV3	Q06187	BTK	Q9UKW4Q06187	0.97902	0.0209804	0.596114	0.403886	0.963336	0.0366644	0.81577	0.18423	0.988742	0.0112578	0.463032	0.536968	0.967355	0.0326446	0.733547	0.266453
720	P15498	VAV	Q06187	BTK	P15498Q06187	0.000539005	0.999461	0.167191	0.832809	0.017735	0.982265	0.139774	0.860226	0.00162292	0.998377	0.161774	0.838226	0.0401374	0.959863	0.3077	0.6923
721	P11912	CD79A	P15391	CD19	P11912P15391	0.285099	0.714901	0.577313	0.422687	0.0103018	0.989698	0.546048	0.453952	0.0248896	0.97511	0.436518	0.563482	0.40389	0.59611	0.493662	0.506338
722	P40259	CD79B	P15391	CD19	P40259P15391	0.311478	0.688522	0.545178	0.454822	0.0181845	0.981816	0.545428	0.454572	0.0358382	0.964162	0.433484	0.566516	0.546745	0.453255	0.426291	0.573709
723	P42336	PI3K	P15391	CD19	P42336P15391	0.0412307	0.958769	0.159031	0.840969	0.0459558	0.954044	0.233806	0.766194	0.0212266	0.978773	0.253617	0.746383	0.00451624	0.995484	0.341494	0.658506
724	P42338	p110Ia	P15391	CD19	P42338P15391	0.913889	0.0861114	0.230072	0.769928	0.0687502	0.93125	0.226905	0.773095	0.720412	0.279588	0.314696	0.685304	0.113766	0.886234	0.417099	0.582901
725	P43405	SYK	P15391	CD19	P43405P15391	0.117016	0.882984	0.171635	0.828365	0.0147241	0.985276	0.203101	0.796899	0.00863212	0.991368	0.22995	0.77005	0.00036335	0.999637	0.374403	0.625597
726	P42224	STAT1	Q9NZQ7	CD274	P42224Q9NZQ7	0.00142252	0.998577	0.182844	0.817156	0.00635201	0.993648	0.267377	0.732623	0.0460929	0.953907	0.214047	0.785953	0.00194019	0.99806	0.269097	0.730903
727	P49841	GSK3B	P11802	CDK4	P49841P11802	0.0107615	0.989239	0.132718	0.867282	0.0593222	0.940678	0.117297	0.882703	0.0181863	0.981814	0.138985	0.861015	0.0416175	0.958382	0.193115	0.806885
728	P28482	ERK2	P11802	CDK4	P28482P11802	0.00794131	0.992059	0.115582	0.884418	0.0221506	0.977849	0.133638	0.866362	0.00707626	0.992924	0.152755	0.847245	0.0139454	0.986055	0.188339	0.811661
729	Q13469	NFATC2	P11802	CDK4	Q13469P11802	0.034628	0.965372	0.362875	0.637125	0.509231	0.490769	0.56728	0.43272	0.0656419	0.934358	0.231702	0.768298	0.53301	0.46699	0.331529	0.668471
730	P51532	SMARCA4	P11802	CDK4	P51532P11802	0.145616	0.854384	0.314005	0.685995	0.345478	0.654522	0.294988	0.705012	0.00847876	0.991521	0.333701	0.666299	0.108849	0.891151	0.474427	0.525573
731	P05412	c-JUN	P11802	CDK4	P05412P11802	0.0981386	0.901861	0.16431	0.83569	0.738368	0.261632	0.233145	0.766855	0.0575548	0.942445	0.263281	0.736719	0.479731	0.520269	0.320716	0.679284
732	P27361	ERK1	P11802	CDK4	P27361P11802	0.00161695	0.998383	0.107618	0.892382	0.0226715	0.977328	0.1108	0.8892	0.00251043	0.99749	0.133654	0.866346	0.000560701	0.999439	0.159283	0.840717
733	P01106	MYC	P11802	CDK4	P01106P11802	0.00201464	0.997985	0.148223	0.851777	0.212526	0.787474	0.200383	0.799617	0.00265759	0.997342	0.150825	0.849175	0.000394285	0.999606	0.180553	0.819447
734	Q13950	RUNX2	P11802	CDK4	Q13950P11802	0.527792	0.472208	0.467853	0.532147	0.854625	0.145375	0.740538	0.259462	0.162622	0.837378	0.344497	0.655503	0.933625	0.0663751	0.59015	0.40985
735	Q13485	SMAD4	P11802	CDK4	Q13485P11802	0.00177056	0.998229	0.136725	0.863275	0.011584	0.988416	0.157142	0.842858	0.00525594	0.994744	0.184628	0.815372	0.0285952	0.971405	0.212218	0.787782
736	P12004	PCNA	Q00534	CDK6	P12004Q00534	0.0837755	0.916224	0.272711	0.727289	0.13259	0.86741	0.331455	0.668545	0.0206475	0.979353	0.283714	0.716286	0.576705	0.423295	0.424485	0.575515
737	P01106	MYC	Q00534	CDK6	P01106Q00534	0.00549614	0.994504	0.131576	0.868424	0.0115504	0.98845	0.176927	0.823073	0.00126201	0.998738	0.132246	0.867754	0.00624567	0.993754	0.170828	0.829172
738	P12931	SRC	P16410	CTLA4	P12931P16410	0.00719142	0.992809	0.111536	0.888464	0.0216725	0.978327	0.104446	0.895554	0.00236273	0.997637	0.108554	0.891446	0.00214428	0.997856	0.164465	0.835535
739	O14511	NRG2	P00533	EGFR	O14511P00533	0.351378	0.648622	0.596305	0.403695	0.184336	0.815664	0.641068	0.358932	0.204875	0.795125	0.534952	0.465048	0.183725	0.816275	0.602205	0.397795
741	P42338	p110Ia	P00533	EGFR	P42338P00533	0.406548	0.593452	0.175118	0.824882	0.0116591	0.988341	0.176549	0.823451	0.249065	0.750935	0.267359	0.732641	0.0306353	0.969365	0.320039	0.679961
742	P48736	PI3Ky	P00533	EGFR	P48736P00533	0.00299579	0.997004	0.265922	0.734078	0.0288048	0.971195	0.247291	0.752709	0.000323534	0.999676	0.188397	0.811603	0.442799	0.557201	0.575008	0.424992
743	Q92731	ESR2	P00533	EGFR	Q92731P00533	0.088932	0.911068	0.347996	0.652004	0.0186287	0.981371	0.153339	0.846661	0.437524	0.562476	0.433032	0.566968	0.000728309	0.999272	0.1398	0.8602
744	P06239	LCK	P00533	EGFR	P06239P00533	0.000198901	0.999801	0.0592703	0.94073	7.7486e-05	0.999923	0.0679987	0.932001	0.00011158	0.999888	0.0797264	0.920274	3.48091e-05	0.999965	0.0993144	0.900686
745	O00459	p85beta	P00533	EGFR	O00459P00533	0.576758	0.423242	0.238746	0.761254	0.911299	0.0887011	0.262253	0.737747	0.957539	0.0424613	0.319921	0.680079	0.132209	0.867791	0.316785	0.683215
746	P37231	PPARG	P00533	EGFR	P37231P00533	6.99759e-05	0.99993	0.298079	0.701921	0.0032472	0.996753	0.494361	0.505639	3.89814e-05	0.999961	0.150363	0.849637	0.00121611	0.998784	0.213921	0.786079
747	P41743	PRKCI	P00533	EGFR	P41743P00533	0.00113451	0.998865	0.28471	0.71529	0.838846	0.161154	0.505791	0.494209	0.0229169	0.977083	0.136393	0.863607	0.0899602	0.91004	0.230718	0.769282
748	P35568	IRS1	P00533	EGFR	P35568P00533	0.00744104	0.992559	0.135461	0.864539	0.0796639	0.920336	0.104657	0.895343	0.00360852	0.996391	0.110888	0.889112	0.0161796	0.98382	0.268307	0.731693
749	Q07889	SOS1	P00533	EGFR	Q07889P00533	7.20024e-05	0.999928	0.118881	0.881119	0.00305974	0.99694	0.122218	0.877782	0.00110364	0.998896	0.139032	0.860968	0.000329256	0.999671	0.12009	0.87991
750	Q07890	SOS2	P00533	EGFR	Q07890P00533	0.00205368	0.997946	0.368656	0.631344	0.00878626	0.991214	0.256001	0.743999	0.257006	0.742994	0.40098	0.59902	0.0955117	0.904488	0.483261	0.516739
751	Q16665	HIF1A	P00533	EGFR	Q16665P00533	0.001311	0.998689	0.0989049	0.901095	0.124101	0.875899	0.115052	0.884948	0.00154996	0.99845	0.138047	0.861953	0.0145642	0.985436	0.130887	0.869113
752	P36507	MEK2	P00533	EGFR	P36507P00533	0.572702	0.427298	0.248032	0.751968	0.0632842	0.936716	0.186908	0.813092	0.975059	0.0249412	0.298264	0.701736	0.883404	0.116596	0.442543	0.557457
753	Q9NQ66	PLCb	P00533	EGFR	Q9NQ66P00533	0.0057047	0.994295	0.203715	0.796285	0.00486606	0.995134	0.151676	0.848324	0.00492531	0.995075	0.235151	0.764849	0.616525	0.383475	0.441435	0.558565
754	P67775	PPP2CA	P00533	EGFR	P67775P00533	0.0349684	0.965032	0.126029	0.873971	0.0437912	0.956209	0.188389	0.811611	0.00683963	0.99316	0.186382	0.813618	0.0320957	0.967904	0.256425	0.743575
755	P24723	PRKCH	P00533	EGFR	P24723P00533	0.553948	0.446052	0.495063	0.504937	0.471559	0.528441	0.68846	0.31154	0.106268	0.893732	0.317031	0.682969	0.927093	0.0729071	0.675476	0.324524
756	P19634	SLC9A1	P00533	EGFR	P19634P00533	0.0014413	0.998559	0.3095	0.6905	0.00124061	0.998759	0.140548	0.859452	0.0468528	0.953147	0.25851	0.74149	0.0388194	0.961181	0.378918	0.621082
757	P08047	SP1	P00533	EGFR	P08047P00533	0.00396532	0.996035	0.0931636	0.906836	0.0545061	0.945494	0.111517	0.888483	0.000460982	0.999539	0.121921	0.878079	0.0030573	0.996943	0.139524	0.860476
759	P06241	FYN	P00533	EGFR	P06241P00533	0.00034225	0.999658	0.0952179	0.904782	0.00108349	0.998917	0.136646	0.863354	0.000175297	0.999825	0.172526	0.827474	1.2517e-05	0.999987	0.209383	0.790617
760	Q12929	EPS8	P00533	EGFR	Q12929P00533	0.133834	0.866166	0.30247	0.69753	0.0308756	0.969124	0.161451	0.838549	0.0748674	0.925133	0.363468	0.636532	0.00991803	0.990082	0.482793	0.517207
761	P08631	HCK	P00533	EGFR	P08631P00533	0.000202477	0.999798	0.0880739	0.911926	0.0153961	0.984604	0.0831873	0.916813	0.00158179	0.998418	0.0993779	0.900622	0.000253141	0.999747	0.13828	0.86172
762	P07948	LYN	P00533	EGFR	P07948P00533	0.000202477	0.999798	0.0712835	0.928716	0.00509894	0.994901	0.0906034	0.909397	0.00158179	0.998418	0.0900469	0.909953	0.0011794	0.998821	0.0947232	0.905277
763	Q15139	PRKD1	P00533	EGFR	Q15139P00533	0.000383735	0.999616	0.244569	0.755431	0.0231025	0.976897	0.2108	0.7892	0.000792205	0.999208	0.187044	0.812956	0.327543	0.672457	0.470569	0.529431
764	P16144	ITGB4	P00533	EGFR	P16144P00533	0.0017848	0.998215	0.226353	0.773647	0.0028851	0.997115	0.151931	0.848069	0.000879347	0.999121	0.195977	0.804023	0.0819479	0.918052	0.487862	0.512138
765	Q01970	PLCB3	P00533	EGFR	Q01970P00533	0.267491	0.732509	0.479157	0.520843	0.739393	0.260607	0.500868	0.499132	0.993921	0.00607873	0.377367	0.622633	0.295559	0.704441	0.377938	0.622062
766	P09769	FGR	P00533	EGFR	P09769P00533	0.975719	0.024281	0.624151	0.375849	0.87537	0.12463	0.666308	0.333692	0.993422	0.00657817	0.577797	0.422203	0.958381	0.0416186	0.573596	0.426404
767	P49023	PXN	P00533	EGFR	P49023P00533	0.054462	0.945538	0.146461	0.853539	0.00276244	0.997238	0.101855	0.898145	0.0208121	0.979188	0.160607	0.839393	0.00281727	0.997183	0.227459	0.772541
771	O43609	SPRY	P00533	EGFR	O43609P00533	0.247534	0.752466	0.422289	0.577711	0.0588205	0.94118	0.183569	0.816431	0.871362	0.128638	0.546694	0.453306	0.49524	0.50476	0.479394	0.520606
772	P05556	ITGB1	P00533	EGFR	P05556P00533	0.000441015	0.999559	0.0784783	0.921522	0.000363946	0.999636	0.0839918	0.916008	0.000140071	0.99986	0.105063	0.894937	0.000170588	0.999829	0.12852	0.87148
773	Q02156	PRKCE	P00533	EGFR	Q02156P00533	0.000375152	0.999625	0.163247	0.836753	0.00331396	0.996686	0.270505	0.729495	0.00452852	0.995471	0.174066	0.825934	0.000480413	0.99952	0.218254	0.781746
774	P06396	GELSOLIN	P00533	EGFR	P06396P00533	0.955609	0.0443912	0.35229	0.64771	0.678617	0.321383	0.208428	0.791572	0.996111	0.00388857	0.445768	0.554232	0.56721	0.43279	0.43538	0.56462
775	P14923	JUP	P00533	EGFR	P14923P00533	0.666465	0.333535	0.414966	0.585034	0.376066	0.623934	0.663616	0.336384	0.0661454	0.933855	0.32074	0.67926	0.0113638	0.988636	0.444189	0.555811
776	O60331	PIP5K1C	P00533	EGFR	O60331P00533	0.991281	0.00871937	0.692497	0.307503	0.876929	0.123071	0.640264	0.359736	0.994715	0.00528495	0.640788	0.359212	0.327498	0.672502	0.643013	0.356987
777	O43597	SPRY2	P00533	EGFR	O43597P00533	0.182163	0.817837	0.506598	0.493402	0.702763	0.297237	0.639225	0.360775	0.156574	0.843426	0.397923	0.602077	0.96701	0.03299	0.575054	0.424946
778	Q04206	RELA	P00533	EGFR	Q04206P00533	0.000171423	0.999829	0.0963179	0.903682	0.00405711	0.995943	0.118364	0.881636	0.000127554	0.999872	0.1034	0.8966	0.000214517	0.999785	0.135464	0.864536
780	P51617	IRAK1	P00533	EGFR	P51617P00533	0.000293672	0.999706	0.130036	0.869964	0.0181859	0.981814	0.0964551	0.903545	0.000749648	0.99925	0.11625	0.88375	0.00492024	0.99508	0.262438	0.737562
781	P05019	IGF1	P00533	EGFR	P05019P00533	0.0035131	0.996487	0.20311	0.79689	0.100491	0.899509	0.174169	0.825831	0.0160111	0.983989	0.204488	0.795512	0.000656784	0.999343	0.212976	0.787024
782	O14944	ER	P04626	ERBB2	O14944P04626	0.0177963	0.982204	0.354432	0.645568	0.0677586	0.932241	0.301643	0.698357	0.0066058	0.993394	0.324561	0.675439	0.14813	0.85187	0.561446	0.438554
783	O14511	NRG2	P04626	ERBB2	O14511P04626	0.319863	0.680137	0.624777	0.375223	0.0812811	0.918719	0.6855	0.3145	0.306564	0.693436	0.55802	0.44198	0.209365	0.790635	0.671825	0.328175
784	P42338	p110Ia	P04626	ERBB2	P42338P04626	0.461	0.539	0.181294	0.818706	0.00668943	0.993311	0.196612	0.803388	0.512446	0.487554	0.303491	0.696509	0.11663	0.88337	0.339912	0.660088
785	Q99075	HBEGF	P04626	ERBB2	Q99075P04626	0.00280023	0.9972	0.219395	0.780605	0.00173873	0.998261	0.194697	0.805303	0.00453377	0.995466	0.159093	0.840907	0.0335215	0.966478	0.270865	0.729135
788	P27361	ERK1	P04626	ERBB2	P27361P04626	0.00187081	0.998129	0.0534419	0.946558	0.000326991	0.999673	0.0772784	0.922722	0.000156164	0.999844	0.0884472	0.911553	0.000221789	0.999778	0.102153	0.897847
790	O00459	p85beta	P04626	ERBB2	O00459P04626	0.738021	0.261979	0.250308	0.749692	0.560695	0.439305	0.28908	0.71092	0.886415	0.113585	0.340513	0.659487	0.354081	0.645919	0.358786	0.641214
791	Q13480	GAB1	P04626	ERBB2	Q13480P04626	0.014869	0.985131	0.193844	0.806156	0.00145	0.99855	0.138018	0.861982	0.0143581	0.985642	0.166151	0.833849	0.0105656	0.989434	0.33977	0.66023
792	P35568	IRS1	P04626	ERBB2	P35568P04626	0.00942457	0.990575	0.149667	0.850333	0.0744023	0.925598	0.113393	0.886607	0.00350165	0.996498	0.131407	0.868593	0.0250113	0.974989	0.312426	0.687574
793	Q05397	PTK2	P04626	ERBB2	Q05397P04626	0.000404179	0.999596	0.0859828	0.914017	0.00186408	0.998136	0.113647	0.886353	0.000660837	0.999339	0.128478	0.871522	0.000295103	0.999705	0.194743	0.805257
794	P17252	PRKCA	P04626	ERBB2	P17252P04626	0.0117778	0.988222	0.0890864	0.910914	0.00274342	0.997257	0.16007	0.83993	0.00256675	0.997433	0.181781	0.818219	0.00333124	0.996669	0.236092	0.763908
795	Q15139	PRKD1	P04626	ERBB2	Q15139P04626	0.0023607	0.997639	0.264834	0.735166	0.0250692	0.974931	0.233082	0.766918	0.00374472	0.996255	0.229758	0.770242	0.619446	0.380554	0.514753	0.485247
796	P61586	RHOA	P04626	ERBB2	P61586P04626	0.00234246	0.997658	0.0844715	0.915528	0.00203645	0.997964	0.101263	0.898737	0.00656354	0.993436	0.125747	0.874253	0.0468406	0.953159	0.156078	0.843922
797	P05549	TFAP2A	P04626	ERBB2	P05549P04626	0.262424	0.737576	0.375814	0.624186	0.807209	0.192791	0.684754	0.315246	0.552366	0.447634	0.349442	0.650558	0.185044	0.814956	0.410135	0.589865
798	P01112	HRAS	P04626	ERBB2	P01112P04626	0.00277841	0.997222	0.288318	0.711682	0.0454637	0.954536	0.548216	0.451784	0.00857532	0.991425	0.164632	0.835368	0.00313383	0.996866	0.233104	0.766896
800	P01111	RAS	P04626	ERBB2	P01111P04626	0.00220573	0.997794	0.0971844	0.902816	0.000610113	0.99939	0.091926	0.908074	0.00632197	0.993678	0.137832	0.862168	0.00242478	0.997575	0.151427	0.848573
801	Q02156	PRKCE	P04626	ERBB2	Q02156P04626	0.000775099	0.999225	0.16536	0.83464	0.00207341	0.997927	0.295073	0.704927	0.00439459	0.995605	0.195356	0.804644	0.00172639	0.998274	0.243636	0.756364
802	P62993	GRB2	P11362	FGFR1	P62993P11362	0.000598192	0.999402	0.143133	0.856867	0.00347972	0.99652	0.269058	0.730942	0.0226735	0.977326	0.19133	0.80867	0.00737566	0.992624	0.266194	0.733806
803	P35568	IRS1	P11362	FGFR1	P35568P11362	0.0180758	0.981924	0.217059	0.782941	0.336318	0.663682	0.253137	0.746863	0.0429305	0.95707	0.187223	0.812777	0.461983	0.538017	0.429393	0.570607
804	Q9NQ66	PLCb	P11362	FGFR1	Q9NQ66P11362	0.0661254	0.933875	0.30729	0.69271	0.00646591	0.993534	0.360725	0.639275	0.0473047	0.952695	0.333906	0.666094	0.968299	0.0317015	0.660051	0.339949
805	P24723	PRKCH	P11362	FGFR1	P24723P11362	0.926386	0.0736139	0.561967	0.438033	0.77472	0.22528	0.747773	0.252227	0.256196	0.743804	0.367172	0.632828	0.967437	0.0325632	0.764741	0.235259
806	Q07889	SOS1	P11362	FGFR1	Q07889P11362	0.000480056	0.99952	0.185269	0.814731	0.0108654	0.989135	0.273327	0.726673	0.0132736	0.986726	0.222063	0.777937	0.00284159	0.997158	0.24535	0.75465
807	P29353	SHC1	P11362	FGFR1	P29353P11362	0.00610781	0.993892	0.155701	0.844299	0.0151138	0.984886	0.236842	0.763158	0.00707823	0.992922	0.177174	0.822826	0.00142264	0.998577	0.316369	0.683631
808	Q13480	GAB1	P21802	FGFR2	Q13480P21802	0.0151154	0.984885	0.201698	0.798302	0.00602019	0.99398	0.145713	0.854287	0.16738	0.83262	0.181348	0.818652	0.0258681	0.974132	0.341257	0.658743
809	P35568	IRS1	P21802	FGFR2	P35568P21802	0.00958163	0.990418	0.154493	0.845507	0.12492	0.87508	0.118734	0.881266	0.0122835	0.987716	0.129509	0.870491	0.0599681	0.940032	0.321815	0.678185
810	P29353	SHC1	P21802	FGFR2	P29353P21802	0.00118661	0.998813	0.0955337	0.904466	0.00430441	0.995696	0.105248	0.894752	0.001324	0.998676	0.120932	0.879068	0.000546038	0.999454	0.20998	0.79002
811	Q92529	SHC3	P21802	FGFR2	Q92529P21802	0.716826	0.283174	0.540457	0.459543	0.99906	0.000940268	0.706898	0.293102	0.959673	0.0403273	0.396628	0.603372	0.999083	0.00091657	0.719317	0.280683
812	Q07889	SOS1	P21802	FGFR2	Q07889P21802	9.2864e-05	0.999907	0.124582	0.875418	0.00310397	0.996896	0.136104	0.863896	0.00562346	0.994377	0.16138	0.83862	0.00109172	0.998908	0.146057	0.853943
813	Q07890	SOS2	P21802	FGFR2	Q07890P21802	0.0108944	0.989106	0.398615	0.601385	0.0789329	0.921067	0.289849	0.710151	0.757916	0.242084	0.427182	0.572818	0.346458	0.653542	0.55965	0.44035
816	P51617	IRAK1	P22607	FGFR3	P51617P22607	0.000335932	0.999664	0.151854	0.848146	0.0250755	0.974925	0.118841	0.881159	0.00695413	0.993046	0.136681	0.863319	0.064724	0.935276	0.33366	0.66634
817	P27361	ERK1	P22607	FGFR3	P27361P22607	0.000463009	0.999537	0.0666715	0.933329	0.000716865	0.999283	0.0928475	0.907152	5.54323e-05	0.999945	0.110248	0.889752	0.000129223	0.999871	0.113291	0.886709
818	Q02156	PRKCE	P22607	FGFR3	Q02156P22607	0.000972271	0.999028	0.187182	0.812818	0.0155246	0.984475	0.322765	0.677235	0.0057838	0.994216	0.220696	0.779304	0.000560462	0.99944	0.2705	0.7295
819	P27986	PIK3R1	P17948	FLT1	P27986P17948	0.000389397	0.999611	0.155206	0.844794	0.349595	0.650405	0.278261	0.721739	0.00801569	0.991984	0.182796	0.817204	0.0289372	0.971063	0.249231	0.750769
820	P49771	FLT3LG	P36888	FLT3	P49771P36888	0.997348	0.00265174	0.732009	0.267991	0.98114	0.0188602	0.670185	0.329815	0.9983	0.00170047	0.655929	0.344071	0.99654	0.00345968	0.681525	0.318475
821	P27986	PIK3R1	P36888	FLT3	P27986P36888	0.00114548	0.998855	0.167085	0.832915	0.336424	0.663576	0.279666	0.720334	0.0107921	0.989208	0.178578	0.821422	0.0272304	0.97277	0.263137	0.736863
822	P35568	IRS1	P36888	FLT3	P35568P36888	0.00692672	0.993073	0.20343	0.79657	0.197475	0.802525	0.235991	0.764009	0.0261133	0.973887	0.174137	0.825863	0.170071	0.829929	0.392879	0.607121
823	Q92529	SHC3	P36888	FLT3	Q92529P36888	0.860101	0.139899	0.531835	0.468165	0.981895	0.0181048	0.65395	0.34605	0.919331	0.0806689	0.374403	0.625597	0.998298	0.00170234	0.659493	0.340507
824	P01112	HRAS	P36888	FLT3	P01112P36888	0.00125241	0.998748	0.29008	0.70992	0.063022	0.936978	0.517401	0.482599	0.00161994	0.99838	0.145337	0.854663	0.00122458	0.998775	0.22539	0.77461
827	P05019	IGF1	P36888	FLT3	P05019P36888	0.0135638	0.986436	0.268603	0.731397	0.0128888	0.987111	0.303634	0.696366	0.00886261	0.991137	0.265291	0.734709	0.0141023	0.985898	0.321163	0.678837
828	P19174	PLCG1	P35916	FLT4	P19174P35916	0.000868142	0.999132	0.218448	0.781552	0.000756383	0.999244	0.170146	0.829854	0.000153065	0.999847	0.182637	0.817363	0.65017	0.34983	0.560344	0.439656
829	Q05397	PTK2	P35916	FLT4	Q05397P35916	0.000223815	0.999776	0.09449	0.90551	0.0023827	0.997617	0.12435	0.87565	0.0022741	0.997726	0.127843	0.872157	0.000151515	0.999848	0.193369	0.806631
830	P29353	SHC1	P35916	FLT4	P29353P35916	0.00118661	0.998813	0.0937619	0.906238	0.0053857	0.994614	0.112018	0.887982	0.000934541	0.999065	0.109592	0.890408	0.000303984	0.999696	0.208989	0.791011
831	Q92831	PCAF	Q13547	HDAC1	Q92831Q13547	0.340064	0.659936	0.33161	0.66839	0.966296	0.0337039	0.301596	0.698404	0.987768	0.0122318	0.357022	0.642978	0.848883	0.151117	0.525124	0.474876
832	Q92993	cPLA2	Q13547	HDAC1	Q92993Q13547	0.237992	0.762008	0.236406	0.763594	0.296142	0.703858	0.243627	0.756373	0.992291	0.00770918	0.321501	0.678499	0.667099	0.332901	0.409111	0.590889
833	Q96EB6	SIRT1	Q13547	HDAC1	Q96EB6Q13547	0.0808814	0.919119	0.423064	0.576936	0.999109	0.000891233	0.750084	0.249916	0.231018	0.768982	0.326261	0.673739	0.35997	0.64003	0.557383	0.442617
834	P84022	SMAD3	Q13547	HDAC1	P84022Q13547	0.00581121	0.994189	0.111613	0.888387	0.0231952	0.976805	0.132991	0.867009	0.0412343	0.958766	0.149701	0.850299	0.0041064	0.995894	0.155928	0.844072
835	P08047	SP1	Q13547	HDAC1	P08047Q13547	0.0321201	0.96788	0.120805	0.879195	0.90773	0.0922701	0.17812	0.82188	0.0821713	0.917829	0.145699	0.854301	0.0201806	0.979819	0.188251	0.811749
836	Q9GZV5	WWTR1	Q13547	HDAC1	Q9GZV5Q13547	0.722959	0.277041	0.440503	0.559497	0.999668	0.000331645	0.749388	0.250612	0.93419	0.0658101	0.311756	0.688244	0.999011	0.000989076	0.600185	0.399815
837	P41235	TCF	Q13547	HDAC1	P41235Q13547	0.0532498	0.94675	0.265928	0.734072	0.125941	0.874059	0.23471	0.76529	0.991198	0.00880176	0.427217	0.572783	0.59159	0.40841	0.314614	0.685386
838	P05412	c-JUN	Q13547	HDAC1	P05412Q13547	0.212019	0.787981	0.152767	0.847233	0.738368	0.261632	0.262146	0.737854	0.344179	0.655821	0.247156	0.752844	0.700303	0.299697	0.326869	0.673131
839	P19793	RXRA	Q13547	HDAC1	P19793Q13547	0.0182915	0.981709	0.311472	0.688528	0.994729	0.00527065	0.574736	0.425264	0.189926	0.810074	0.21142	0.78858	0.0129403	0.98706	0.273697	0.726303
840	Q13263	TRIM28	Q13547	HDAC1	Q13263Q13547	0.995296	0.00470402	0.583286	0.416714	0.999278	0.000722182	0.761003	0.238997	0.998417	0.00158334	0.575212	0.424788	0.997087	0.00291316	0.574297	0.425703
841	Q04206	RELA	O15379	HDAC3	Q04206O15379	0.00106925	0.998931	0.107339	0.892661	0.00568479	0.994315	0.14727	0.85273	7.56979e-05	0.999924	0.116335	0.883665	0.00233155	0.997668	0.162834	0.837166
842	Q96EB6	SIRT1	O15379	HDAC3	Q96EB6O15379	0.00727332	0.992727	0.422466	0.577534	0.549245	0.450755	0.69681	0.30319	0.00558376	0.994416	0.306784	0.693216	0.039003	0.960997	0.525623	0.474377
843	P18510	IL1RN	P01584	IL1B	P18510P01584	0.992763	0.00723702	0.753097	0.246903	0.945139	0.0548614	0.743243	0.256757	0.997144	0.0028559	0.690371	0.309629	0.991495	0.00850455	0.719502	0.280498
844	P53779	MAPK10	P01584	IL1B	P53779P01584	0.00077188	0.999228	0.098563	0.901437	0.0289873	0.971013	0.118746	0.881254	0.00823855	0.991761	0.116349	0.883651	0.000264943	0.999735	0.150948	0.849052
845	P45983	JNK	P01584	IL1B	P45983P01584	0.0115989	0.988401	0.121071	0.878929	0.00370616	0.996294	0.184088	0.815912	0.0650414	0.934959	0.212587	0.787413	0.000535786	0.999464	0.273326	0.726674
846	P45984	MAPK9	P01584	IL1B	P45984P01584	0.0115989	0.988401	0.129516	0.870484	0.0110979	0.988902	0.186849	0.813151	0.0650414	0.934959	0.221156	0.778844	0.000535786	0.999464	0.27952	0.72048
847	Q99836	MYD88	P01584	IL1B	Q99836P01584	0.180422	0.819578	0.174757	0.825243	0.0247658	0.975234	0.219765	0.780235	0.0430762	0.956924	0.252162	0.747838	0.146962	0.853038	0.352471	0.647529
848	P05412	c-JUN	P01584	IL1B	P05412P01584	0.10331	0.89669	0.126441	0.873559	0.824156	0.175844	0.221443	0.778557	0.0903006	0.909699	0.228447	0.771553	0.703749	0.296251	0.292105	0.707895
849	P19838	NFkB	P01584	IL1B	P19838P01584	0.00108123	0.998919	0.105275	0.894725	0.00428385	0.995716	0.1992	0.8008	0.00468719	0.995313	0.206365	0.793635	0.0373152	0.962685	0.254824	0.745176
850	P08047	SP1	P01584	IL1B	P08047P01584	0.0101324	0.989868	0.113764	0.886236	0.235224	0.764776	0.14697	0.85303	0.00514811	0.994852	0.132845	0.867155	0.0315422	0.968458	0.197957	0.802043
851	P01589	IL2RA	P60568	IL2	P01589P60568	0.687883	0.312117	0.609073	0.390927	0.963902	0.0360981	0.705776	0.294224	0.966005	0.0339951	0.568701	0.431299	0.0829465	0.917053	0.593355	0.406645
852	P29353	SHC1	P60568	IL2	P29353P60568	0.00150299	0.998497	0.131781	0.868219	0.054796	0.945204	0.142879	0.857121	0.000901461	0.999099	0.158367	0.841633	0.000658929	0.999341	0.222263	0.777737
853	P24394	IL4R	P60568	IL2	P24394P60568	0.0361637	0.963836	0.275166	0.724834	0.334765	0.665235	0.243151	0.756849	0.387915	0.612085	0.310181	0.689819	0.872292	0.127708	0.51419	0.48581
854	P42702	LIFR	P05231	IL6	P42702P05231	0.17907	0.82093	0.537637	0.462363	0.998321	0.00167856	0.759435	0.240565	0.0639777	0.936022	0.343094	0.656906	0.998009	0.00199141	0.722602	0.277398
855	Q05655	PRKCD	P05231	IL6	Q05655P05231	0.040324	0.959676	0.161184	0.838816	0.0922912	0.907709	0.264147	0.735853	0.268073	0.731927	0.251575	0.748425	0.0503002	0.9497	0.324731	0.675269
856	O14543	SOCS3	P05231	IL6	O14543P05231	0.444158	0.555842	0.370719	0.629281	0.995657	0.00434326	0.488121	0.511879	0.966416	0.0335836	0.377412	0.622588	0.319652	0.680348	0.421785	0.578215
857	P45983	JNK	P05231	IL6	P45983P05231	0.0240353	0.975965	0.134222	0.865778	0.0117523	0.988248	0.221542	0.778458	0.0903889	0.909611	0.230508	0.769492	0.00259334	0.997407	0.300802	0.699198
858	P53779	MAPK10	P05231	IL6	P53779P05231	0.00209165	0.997908	0.112458	0.887542	0.651052	0.348948	0.14774	0.85226	0.0218993	0.978101	0.134203	0.865797	0.00115818	0.998842	0.184018	0.815982
859	Q16539	p38	P05231	IL6	Q16539P05231	0.0411036	0.958896	0.148901	0.851099	0.177975	0.822025	0.249222	0.750778	0.268073	0.731927	0.245143	0.754857	0.251026	0.748974	0.333945	0.666055
860	P27361	ERK1	P05231	IL6	P27361P05231	0.00220418	0.997796	0.0945745	0.905426	0.0750746	0.924925	0.133596	0.866404	0.0156357	0.984364	0.128899	0.871101	0.00128365	0.998716	0.161746	0.838254
861	P45984	MAPK9	P05231	IL6	P45984P05231	0.0240353	0.975965	0.142584	0.857416	0.0866938	0.913306	0.223772	0.776228	0.0903889	0.909611	0.237956	0.762044	0.00234008	0.99766	0.304629	0.695371
862	P05412	c-JUN	P05231	IL6	P05412P05231	0.129248	0.870752	0.154135	0.845865	0.826231	0.173769	0.257902	0.742098	0.344179	0.655821	0.254105	0.745895	0.802042	0.197958	0.327756	0.672244
863	P15018	LIF	P08887	IL6R	P15018P08887	0.997445	0.00255503	0.771838	0.228162	0.98025	0.0197505	0.787927	0.212073	0.998441	0.00155939	0.658401	0.341599	0.974518	0.0254823	0.80084	0.19916
864	P13725	OSM	P08887	IL6R	P13725P08887	0.988159	0.0118411	0.560985	0.439015	0.863502	0.136498	0.748332	0.251668	0.967967	0.0320326	0.398541	0.601459	0.996054	0.00394589	0.739193	0.260807
865	Q05655	PRKCD	P08887	IL6R	Q05655P08887	0.0036931	0.996307	0.137177	0.862823	0.0151781	0.984822	0.23729	0.76271	0.0124384	0.987562	0.23346	0.76654	0.00555193	0.994448	0.289793	0.710207
866	P29353	SHC1	P08887	IL6R	P29353P08887	0.00208348	0.997917	0.113574	0.886426	0.021597	0.978403	0.131237	0.868763	0.00430441	0.995696	0.13781	0.86219	0.000546038	0.999454	0.231847	0.768153
868	P01111	RAS	P23458	JAK1	P01111P23458	0.00469357	0.995306	0.0987489	0.901251	0.00132573	0.998674	0.104964	0.895036	0.105173	0.894827	0.138168	0.861832	0.00675648	0.993244	0.133611	0.866389
869	P07948	LYN	P23458	JAK1	P07948P23458	0.000539005	0.999461	0.0865652	0.913435	0.0394596	0.96054	0.107805	0.892195	0.00236273	0.997637	0.100784	0.899216	0.0012694	0.998731	0.118557	0.881443
870	P43405	SYK	P23458	JAK1	P43405P23458	0.0173324	0.982668	0.147401	0.852599	0.0282522	0.971748	0.179911	0.820089	0.00544226	0.994558	0.206488	0.793512	0.0010407	0.998959	0.343175	0.656825
871	Q16539	p38	P23458	JAK1	Q16539P23458	0.0228007	0.977199	0.121823	0.878177	0.0429496	0.95705	0.194199	0.805801	0.0165321	0.983468	0.20575	0.79425	0.390127	0.609873	0.287142	0.712858
872	P45983	JNK	P23458	JAK1	P45983P23458	0.0117356	0.988264	0.110997	0.889003	0.00644165	0.993558	0.165491	0.834509	0.00675213	0.993248	0.193159	0.806841	0.00493807	0.995062	0.245552	0.754448
873	O75925	PIAS	P23458	JAK1	O75925P23458	0.00363338	0.996367	0.220594	0.779406	0.390387	0.609613	0.257184	0.742816	0.00207669	0.997923	0.230636	0.769364	0.017446	0.982554	0.371821	0.628179
874	Q05655	PRKCD	P23458	JAK1	Q05655P23458	0.0219314	0.978069	0.132894	0.867106	0.0284188	0.971581	0.207244	0.792756	0.0165321	0.983468	0.200986	0.799014	0.0253827	0.974617	0.278939	0.721061
875	Q13233	MEKK	P23458	JAK1	Q13233P23458	0.00508994	0.99491	0.181531	0.818469	0.136686	0.863314	0.194696	0.805304	0.00559872	0.994401	0.228632	0.771368	0.500496	0.499504	0.393102	0.606898
876	P27361	ERK1	P23458	JAK1	P27361P23458	0.00240886	0.997591	0.0759473	0.924053	0.00135046	0.99865	0.0852181	0.914782	0.00039953	0.9996	0.102743	0.897257	0.00056988	0.99943	0.110808	0.889192
877	P45984	MAPK9	P23458	JAK1	P45984P23458	0.0117356	0.988264	0.132266	0.867734	0.0267228	0.973277	0.168338	0.831662	0.00675213	0.993248	0.214327	0.785673	0.00275445	0.997246	0.275854	0.724146
878	Q9Y6X2	PIAS3	P23458	JAK1	Q9Y6X2P23458	0.921965	0.0780353	0.599867	0.400133	0.97342	0.0265799	0.701348	0.298652	0.833551	0.166449	0.543504	0.456496	0.0641267	0.935873	0.585493	0.414507
879	Q02156	PRKCE	P23458	JAK1	Q02156P23458	0.00209653	0.997903	0.195078	0.804922	0.106062	0.893938	0.309371	0.690629	0.00359112	0.996409	0.208364	0.791636	0.00350636	0.996494	0.271039	0.728961
880	P18031	PTP1B	P23458	JAK1	P18031P23458	0.0101865	0.989814	0.263806	0.736194	0.267657	0.732343	0.306731	0.693269	0.00261217	0.997388	0.245351	0.754649	0.40568	0.59432	0.448951	0.551049
881	P41159	LEP	O60674	JAK2	P41159O60674	0.984417	0.0155828	0.54074	0.45926	0.79769	0.20231	0.371343	0.628657	0.967606	0.0323938	0.649411	0.350589	0.948613	0.0513865	0.661534	0.338466
882	P06239	LCK	O60674	JAK2	P06239O60674	0.00097084	0.999029	0.0840155	0.915985	0.00158048	0.99842	0.101037	0.898963	0.000775576	0.999224	0.102882	0.897118	0.000219285	0.999781	0.14056	0.85944
883	P42702	LIFR	O60674	JAK2	P42702O60674	0.0143856	0.985614	0.489065	0.510935	0.666165	0.333835	0.678751	0.321249	0.000408709	0.999591	0.29981	0.70019	0.317002	0.682998	0.642252	0.357748
884	Q07889	SOS1	O60674	JAK2	Q07889O60674	0.000156999	0.999843	0.143186	0.856814	0.00332284	0.996677	0.148978	0.851022	0.000356197	0.999644	0.169028	0.830972	0.000604987	0.999395	0.159939	0.840061
885	P35228	NOS2	O60674	JAK2	P35228O60674	0.992318	0.00768177	0.642026	0.357974	0.974977	0.0250229	0.714791	0.285209	0.954181	0.0458191	0.541418	0.458582	0.976239	0.0237613	0.669727	0.330273
886	P25963	NFKBIA	O60674	JAK2	P25963O60674	0.00126296	0.998737	0.123684	0.876316	0.00818235	0.991818	0.124412	0.875588	0.000420034	0.99958	0.134463	0.865537	0.00118947	0.998811	0.207525	0.792475
887	Q05655	PRKCD	O60674	JAK2	Q05655O60674	0.01803	0.98197	0.136211	0.863789	0.0273963	0.972604	0.212652	0.787348	0.00704843	0.992952	0.19044	0.80956	0.0174634	0.982537	0.280342	0.719658
888	Q05397	PTK2	O60674	JAK2	Q05397O60674	0.000426471	0.999574	0.101002	0.898998	0.00137913	0.998621	0.133198	0.866802	0.000129342	0.999871	0.127952	0.872048	0.000238597	0.999761	0.185502	0.814498
890	O43609	SPRY	O60674	JAK2	O43609O60674	0.680719	0.319281	0.439319	0.560681	0.0909889	0.909011	0.22069	0.77931	0.91149	0.0885098	0.559164	0.440836	0.873426	0.126574	0.50366	0.49634
891	P29353	SHC1	O60674	JAK2	P29353O60674	0.000620484	0.99938	0.108762	0.891238	0.00580651	0.994193	0.119204	0.880796	0.000501752	0.999498	0.112171	0.887829	0.000478864	0.999521	0.21495	0.78505
892	P07948	LYN	O60674	JAK2	P07948O60674	0.000441492	0.999559	0.0977627	0.902237	0.094715	0.905285	0.11905	0.88095	0.00236273	0.997637	0.109548	0.890452	0.00137103	0.998629	0.136802	0.863198
893	P43405	SYK	O60674	JAK2	P43405O60674	0.0142372	0.985763	0.152227	0.847773	0.0272356	0.972764	0.185712	0.814288	0.00544226	0.994558	0.206546	0.793454	0.000710487	0.99929	0.341286	0.658714
894	P49023	PXN	O60674	JAK2	P49023O60674	0.035007	0.964993	0.171458	0.828542	0.00226545	0.997735	0.129529	0.870471	0.0313019	0.968698	0.190039	0.809961	0.00350755	0.996492	0.26139	0.73861
895	P52630	STAT2	O60674	JAK2	P52630O60674	0.0123751	0.987625	0.189737	0.810263	0.0428901	0.95711	0.119251	0.880749	0.392302	0.607698	0.260756	0.739244	0.00384396	0.996156	0.130159	0.869841
896	P17706	PTPN2	O60674	JAK2	P17706O60674	0.868238	0.131762	0.476089	0.523911	0.999007	0.000993262	0.718493	0.281507	0.193652	0.806348	0.257574	0.742426	0.998695	0.00130542	0.671328	0.328672
897	Q04206	RELA	O60674	JAK2	Q04206O60674	0.000393569	0.999606	0.111069	0.888931	0.00553167	0.994468	0.147166	0.852834	0.000297964	0.999702	0.119808	0.880192	0.00192356	0.998076	0.162876	0.837124
898	Q13233	MEKK	O60674	JAK2	Q13233O60674	0.00470251	0.995297	0.183574	0.816426	0.132299	0.867701	0.200127	0.799873	0.00559872	0.994401	0.22713	0.77287	0.406111	0.593889	0.38738	0.61262
900	O14508	SOCS2	O60674	JAK2	O14508O60674	0.953982	0.0460184	0.682548	0.317452	0.992055	0.00794517	0.702575	0.297425	0.995413	0.00458687	0.706158	0.293842	0.849746	0.150254	0.550435	0.449565
901	P42224	STAT1	P52333	JAK3	P42224P52333	0.00132173	0.998678	0.103187	0.896813	0.00535774	0.994642	0.107526	0.892474	0.00702655	0.992973	0.138995	0.861005	0.00244415	0.997556	0.136591	0.863409
902	P06239	LCK	P52333	JAK3	P06239P52333	0.000661552	0.999338	0.0798605	0.92014	0.000598192	0.999402	0.106577	0.893423	0.00183457	0.998165	0.112675	0.887325	0.00107676	0.998923	0.137628	0.862372
903	Q16539	p38	P52333	JAK3	Q16539P52333	0.0128466	0.987153	0.138527	0.861473	0.0414266	0.958573	0.209439	0.790561	0.0165321	0.983468	0.226005	0.773995	0.390127	0.609873	0.298987	0.701013
904	P45983	JNK	P52333	JAK3	P45983P52333	0.0108478	0.989152	0.124238	0.875762	0.00357538	0.996425	0.180957	0.819043	0.00675213	0.993248	0.211352	0.788648	0.00275445	0.997246	0.259116	0.740884
905	P45984	MAPK9	P52333	JAK3	P45984P52333	0.0108478	0.989152	0.132482	0.867518	0.0149678	0.985032	0.183237	0.816763	0.00675213	0.993248	0.218768	0.781232	0.00275445	0.997246	0.26197	0.73803
906	Q02156	PRKCE	P52333	JAK3	Q02156P52333	0.00193661	0.998063	0.198227	0.801773	0.0616164	0.938384	0.318363	0.681637	0.00359112	0.996409	0.214077	0.785923	0.00350636	0.996494	0.272861	0.727139
907	O14508	SOCS2	P52333	JAK3	O14508P52333	0.958593	0.0414074	0.707358	0.292642	0.998076	0.00192359	0.721385	0.278615	0.995413	0.00458687	0.718614	0.281386	0.799312	0.200688	0.569484	0.430516
908	P42338	p110Ia	P35968	KDR	P42338P35968	0.321287	0.678713	0.172831	0.827169	0.0261218	0.973878	0.192449	0.807551	0.139299	0.860701	0.275994	0.724006	0.0565817	0.943418	0.34419	0.65581
909	P17612	PKA	P35968	KDR	P17612P35968	0.0258707	0.974129	0.127602	0.872398	0.00821251	0.991787	0.221469	0.778531	0.0183247	0.981675	0.240861	0.759139	0.00278008	0.99722	0.323538	0.676462
911	Q14289	PTK	P35968	KDR	Q14289P35968	0.000158548	0.999841	0.14597	0.85403	0.000703931	0.999296	0.159546	0.840454	0.560367	0.439633	0.249039	0.750961	0.000534713	0.999465	0.320661	0.679339
913	P49023	PXN	P35968	KDR	P49023P35968	0.030071	0.969929	0.152257	0.847743	0.00297242	0.997028	0.112837	0.887163	0.0104859	0.989514	0.175606	0.824394	0.00603694	0.993963	0.254456	0.745544
914	P21583	KITLG	P10721	KIT	P21583P10721	0.246225	0.753775	0.618558	0.381442	0.0457057	0.954294	0.486035	0.513965	0.197093	0.802907	0.497313	0.502687	0.291256	0.708744	0.462621	0.537379
916	P42338	p110Ia	P10721	KIT	P42338P10721	0.504363	0.495637	0.188209	0.811791	0.0259823	0.974018	0.181156	0.818844	0.747958	0.252042	0.273647	0.726353	0.0925192	0.907481	0.362751	0.637249
917	Q01970	PLCB3	P10721	KIT	Q01970P10721	0.665709	0.33429	0.480444	0.519556	0.430281	0.569719	0.491474	0.508526	0.980449	0.0195513	0.382479	0.617521	0.354481	0.645519	0.394614	0.605386
918	P29353	SHC1	P10721	KIT	P29353P10721	0.00138831	0.998612	0.0900796	0.90992	0.00326657	0.996733	0.0935885	0.906412	0.00174981	0.99825	0.105981	0.894019	0.000599384	0.999401	0.19211	0.80789
921	P07948	LYN	P10721	KIT	P07948P10721	0.00111407	0.998886	0.0807054	0.919295	0.023908	0.976092	0.0939181	0.906082	0.00442731	0.995573	0.0906004	0.9094	0.0010848	0.998915	0.124743	0.875257
922	O15524	SOCS1	P10721	KIT	O15524P10721	0.984708	0.0152917	0.46236	0.53764	0.995364	0.00463631	0.680402	0.319598	0.985663	0.0143371	0.36944	0.63056	0.7737	0.2263	0.551527	0.448473
924	P51692	STAT5B	P10721	KIT	P51692P10721	0.66504	0.33496	0.186929	0.813071	0.130303	0.869697	0.218548	0.781452	0.0499031	0.950097	0.27463	0.72537	0.000408351	0.999592	0.233132	0.766868
925	P01135	TGFA	P10721	KIT	P01135P10721	0.111861	0.888139	0.545042	0.454958	0.863262	0.136738	0.681128	0.318872	0.0270828	0.972917	0.378987	0.621013	0.661392	0.338608	0.668659	0.331341
926	P42680	TEC	P10721	KIT	P42680P10721	0.96873	0.03127	0.394726	0.605274	0.186528	0.813472	0.248713	0.751287	0.89252	0.10748	0.390711	0.609289	0.912068	0.0879321	0.613879	0.386121
927	P45983	JNK	P10721	KIT	P45983P10721	0.0139818	0.986018	0.106266	0.893734	0.00202924	0.997971	0.141356	0.858644	0.0235188	0.976481	0.176086	0.823914	0.000548184	0.999452	0.242054	0.757946
928	Q01970	PLCB3	P08581	MET	Q01970P08581	0.665709	0.33429	0.499954	0.500046	0.572979	0.427021	0.52541	0.47459	0.956059	0.0439412	0.383998	0.616002	0.889579	0.110421	0.405959	0.594041
929	P19174	PLCG1	P08581	MET	P19174P08581	0.00206697	0.997933	0.218478	0.781522	0.00329989	0.9967	0.168238	0.831762	0.0015294	0.998471	0.188521	0.811479	0.893768	0.106232	0.522484	0.477516
930	P29353	SHC1	P08581	MET	P29353P08581	0.00138831	0.998612	0.100892	0.899108	0.0739937	0.926006	0.117758	0.882242	0.000901461	0.999099	0.116252	0.883748	0.000935376	0.999065	0.192993	0.807007
931	P27986	PIK3R1	P08581	MET	P27986P08581	0.00111407	0.998886	0.109245	0.890755	0.466701	0.533299	0.163264	0.836736	0.00214535	0.997855	0.121784	0.878216	0.00493604	0.995064	0.149653	0.850347
935	Q9HB90	RRAGC	P42345	MTOR	Q9HB90P42345	0.832038	0.167962	0.655647	0.344353	0.820434	0.179566	0.6948	0.3052	0.031693	0.968307	0.570674	0.429326	0.562292	0.437708	0.662929	0.337071
937	O14543	SOCS3	P42345	MTOR	O14543P42345	0.106902	0.893098	0.353666	0.646334	0.616783	0.383217	0.424278	0.575722	0.215967	0.784033	0.339717	0.660283	0.00635046	0.99365	0.362472	0.637528
938	P05771	PRKCB	P42345	MTOR	P05771P42345	0.00277865	0.997221	0.187351	0.812649	0.0454966	0.954503	0.270866	0.729134	0.00316274	0.996837	0.224872	0.775128	0.146128	0.853872	0.266264	0.733736
939	Q8TDY2	RB1CC1	P42345	MTOR	Q8TDY2P42345	0.688222	0.311778	0.626353	0.373647	0.189105	0.810895	0.515598	0.484402	0.398478	0.601522	0.480487	0.519513	0.677114	0.322886	0.472815	0.527185
940	Q07889	SOS1	P16234	PDGFRA	Q07889P16234	6.18696e-05	0.999938	0.132697	0.867303	8.45194e-05	0.999915	0.130004	0.869996	0.000656188	0.999344	0.155635	0.844365	0.000746191	0.999254	0.158651	0.841349
941	P27986	PIK3R1	P16234	PDGFRA	P27986P16234	0.000389397	0.999611	0.109507	0.890493	0.124616	0.875384	0.142966	0.857034	0.00394619	0.996054	0.126866	0.873134	0.00200361	0.997996	0.17052	0.82948
943	Q05209	PTPN12	P16234	PDGFRA	Q05209P16234	0.457934	0.542066	0.370267	0.629733	0.429819	0.570181	0.415517	0.584483	0.50144	0.49856	0.247053	0.752947	0.764899	0.235101	0.544066	0.455934
944	P29353	SHC1	P16234	PDGFRA	P29353P16234	0.000790477	0.99921	0.0873696	0.91263	0.00544226	0.994558	0.097318	0.902682	0.000669122	0.999331	0.110117	0.889883	0.000599384	0.999401	0.198831	0.801169
945	P20936	RASGAP	P16234	PDGFRA	P20936P16234	0.00787574	0.992124	0.289271	0.710729	0.000304341	0.999696	0.148484	0.851516	0.0109895	0.989011	0.357323	0.642677	0.0783375	0.921663	0.502872	0.497128
946	P01135	TGFA	P16234	PDGFRA	P01135P16234	0.106729	0.893271	0.561393	0.438607	0.966882	0.0331185	0.734169	0.265831	0.00639588	0.993604	0.387056	0.612944	0.278288	0.721712	0.690588	0.309412
947	Q07889	SOS1	P09619	PDGFRB	Q07889P09619	9.2864e-05	0.999907	0.128872	0.871128	0.00310397	0.996896	0.137673	0.862327	0.00562346	0.994377	0.155874	0.844126	0.00154936	0.998451	0.142439	0.857561
948	P27986	PIK3R1	P09619	PDGFRB	P27986P09619	0.00132483	0.998675	0.0984051	0.901595	0.400829	0.599171	0.14736	0.85264	0.00183636	0.998164	0.131903	0.868097	0.00602764	0.993972	0.143878	0.856122
949	Q05209	PTPN12	P09619	PDGFRB	Q05209P09619	0.398505	0.601495	0.376761	0.623239	0.665731	0.334269	0.428467	0.571533	0.338056	0.661944	0.256239	0.743761	0.908421	0.0915786	0.555832	0.444168
951	P42229	STAT5A	P09619	PDGFRB	P42229P09619	0.00114739	0.998853	0.123254	0.876746	0.00271797	0.997282	0.242165	0.757835	0.000400364	0.9996	0.199245	0.800755	0.000437558	0.999562	0.227735	0.772265
952	P51692	STAT5B	P09619	PDGFRB	P51692P09619	0.18917	0.81083	0.182514	0.817486	0.0327429	0.967257	0.243923	0.756077	0.027207	0.972793	0.312244	0.687756	0.000243604	0.999756	0.245271	0.754729
953	P42224	STAT1	P09619	PDGFRB	P42224P09619	0.00104034	0.99896	0.0854128	0.914587	0.000752926	0.999247	0.0861032	0.913897	0.00157344	0.998427	0.12555	0.87445	0.000788093	0.999212	0.106013	0.893987
954	P63000	RAC1	P09619	PDGFRB	P63000P09619	0.00349879	0.996501	0.0900746	0.909925	0.00255114	0.997449	0.149539	0.850461	0.00462389	0.995376	0.144678	0.855322	0.00400293	0.995997	0.205506	0.794494
955	P01135	TGFA	P09619	PDGFRB	P01135P09619	0.306413	0.693587	0.56968	0.43032	0.853713	0.146287	0.744298	0.255702	0.182205	0.817795	0.409367	0.590633	0.933357	0.0666435	0.711017	0.288983
956	Q05397	PTK2	O00329	PIK3CD	Q05397O00329	0.000214756	0.999785	0.156693	0.843307	0.00628406	0.993716	0.280004	0.719996	0.000197351	0.999803	0.19573	0.80427	0.00321949	0.996781	0.289922	0.710078
957	P20936	RASGAP	P04049	RAF1	P20936P04049	0.0933544	0.906646	0.302431	0.697569	0.0193028	0.980697	0.182447	0.817553	0.516392	0.483608	0.37763	0.62237	0.56171	0.43829	0.511833	0.488167
958	P10301	RRAS	P04049	RAF1	P10301P04049	0.988193	0.0118069	0.571633	0.428367	0.999633	0.000367081	0.747243	0.252757	0.997733	0.00226716	0.59711	0.40289	0.992681	0.00731889	0.512856	0.487144
966	Q06187	BTK	O60674	JAK2	Q06187O60674	0.0185207	0.981479	0.210714	0.789286	0.0193581	0.980642	0.239973	0.760027	0.00436193	0.995638	0.192499	0.807501	0.00176597	0.998234	0.403687	0.596313
967	P15391	CD19	O00329	PIK3CD	P15391O00329	0.00334805	0.996652	0.377011	0.622989	0.0155786	0.984421	0.35294	0.64706	0.0188401	0.98116	0.286122	0.713878	0.0191394	0.980861	0.510284	0.489716
968	P00533	EGFR	O00329	PIK3CD	P00533O00329	7.77245e-05	0.999922	0.139738	0.860262	0.0107638	0.989236	0.234963	0.765037	8.47578e-05	0.999915	0.160371	0.839629	0.0188493	0.981151	0.22759	0.77241
973	P04626	ERBB2	O00329	PIK3CD	P04626O00329	0.000300884	0.999699	0.263539	0.736461	0.00241673	0.997583	0.242213	0.757787	0.000244319	0.999756	0.180378	0.819622	0.299037	0.700963	0.455258	0.544742
978	P22607	FGFR3	P15692	VEGFA	P22607P15692	0.00323343	0.996767	0.338537	0.661463	0.0201024	0.979898	0.282502	0.717498	0.00743741	0.992563	0.36066	0.63934	0.0657491	0.934251	0.504467	0.495533
979	P60568	IL2	P23458	JAK1	P60568P23458	0.0370081	0.962992	0.216207	0.783793	0.061603	0.938397	0.282619	0.717381	0.00645274	0.993547	0.219184	0.780816	0.0420164	0.957984	0.439656	0.560344
980	P60568	IL2	P52333	JAK3	P60568P52333	0.0209846	0.979015	0.222722	0.777278	0.0594597	0.94054	0.29364	0.70636	0.00645274	0.993547	0.224263	0.775737	0.0420164	0.957984	0.44559	0.55441
982	P08887	IL6R	P23458	JAK1	P08887P23458	0.0114564	0.988544	0.369533	0.630467	0.0106176	0.989382	0.273394	0.726606	0.00016439	0.999836	0.407872	0.592128	0.00206316	0.997937	0.462289	0.537711
985	P23458	JAK1	P08581	MET	P23458P08581	0.00113761	0.998862	0.144324	0.855676	0.000465631	0.999534	0.16099	0.83901	0.0015294	0.998471	0.189698	0.810302	0.000639856	0.99936	0.332516	0.667484
986	O60674	JAK2	P08581	MET	O60674P08581	0.00158131	0.998419	0.130618	0.869382	0.00604165	0.993958	0.175208	0.824792	0.0269619	0.973038	0.223268	0.776732	0.00560284	0.994397	0.238629	0.761371
987	O60674	JAK2	P09619	PDGFRB	O60674P09619	0.00124454	0.998755	0.125071	0.874929	0.0181723	0.981828	0.177201	0.822799	0.00225431	0.997746	0.235104	0.764896	0.00367326	0.996327	0.251101	0.748899
988	O60674	JAK2	P35968	KDR	O60674P35968	0.000736177	0.999264	0.124989	0.875011	0.00892824	0.991072	0.165164	0.834836	0.0017544	0.998246	0.225108	0.774892	0.00175679	0.998243	0.241621	0.758379
989	O60674	JAK2	P16234	PDGFRA	O60674P16234	0.000915289	0.999085	0.131934	0.868066	0.00906259	0.990937	0.158356	0.841644	0.00339079	0.996609	0.230241	0.769759	0.00121909	0.998781	0.261035	0.738965
990	O60674	JAK2	P15692	VEGFA	O60674P15692	0.0185046	0.981495	0.200053	0.799947	0.095723	0.904277	0.219176	0.780824	0.0655605	0.934439	0.283141	0.716859	0.00402838	0.995972	0.348788	0.651212
991	P35968	KDR	O00329	PIK3CD	P35968O00329	0.00149053	0.998509	0.288991	0.711009	0.156606	0.843394	0.400203	0.599797	0.000408709	0.999591	0.274716	0.725284	0.0176644	0.982336	0.540814	0.459186
992	P10721	KIT	O00329	PIK3CD	P10721O00329	0.000172257	0.999828	0.241461	0.758539	0.00428939	0.995711	0.251221	0.748779	0.00614101	0.993859	0.192415	0.807585	0.0173872	0.982613	0.47553	0.52447
993	P16234	PDGFRA	P04049	RAF1	P16234P04049	0.00178272	0.998217	0.249443	0.750557	0.0056091	0.994391	0.213826	0.786174	0.13508	0.86492	0.257546	0.742454	0.0112971	0.988703	0.442434	0.557566
994	Q8IZP0	ABI1	P00533	EGFR	Q8IZP0P00533	0.372825	0.627175	0.516926	0.483074	0.742282	0.257718	0.633197	0.366803	0.0141997	0.9858	0.3382	0.6618	0.917843	0.0821566	0.640389	0.359611
995	P35070	BTC	P04626	ERBB2	P35070P04626	0.53013	0.46987	0.534363	0.465637	0.801011	0.198989	0.725757	0.274243	0.20053	0.79947	0.370318	0.629682	0.431069	0.568931	0.711978	0.288022
997	Q9UQM7	CAMK2A	O60674	JAK2	Q9UQM7O60674	0.00424922	0.995751	0.128422	0.871578	0.0249327	0.975067	0.178556	0.821444	0.00121886	0.998781	0.179003	0.820997	7.61747e-05	0.999924	0.292188	0.707812
998	Q13555	CAMK2G	O60674	JAK2	Q13555O60674	0.0629759	0.937024	0.377233	0.622767	0.444392	0.555608	0.688371	0.311629	0.115438	0.884562	0.284301	0.715699	0.0561569	0.943843	0.428425	0.571575
999	P22681	CBL	O60674	JAK2	P22681O60674	0.00271475	0.997285	0.178265	0.821735	0.0160609	0.983939	0.205959	0.794041	0.00124872	0.998751	0.1948	0.8052	0.00708038	0.99292	0.396184	0.603816
1000	Q13191	CBLB	P04626	ERBB2	Q13191P04626	0.36499	0.63501	0.344026	0.655974	0.142081	0.857919	0.21908	0.78092	0.34632	0.65368	0.381879	0.618121	0.0763612	0.923639	0.530633	0.469367
1001	P49715	CEBPA	O15379	HDAC3	P49715O15379	0.620158	0.379842	0.182878	0.817122	0.796947	0.203053	0.274996	0.725004	0.111219	0.888781	0.23297	0.76703	0.0042538	0.995746	0.294797	0.705203
1003	Q9UQC2	GAB2	P08887	IL6R	Q9UQC2P08887	0.478036	0.521964	0.218391	0.781609	0.0159753	0.984025	0.147593	0.852407	0.429589	0.570411	0.202865	0.797135	0.146386	0.853614	0.384294	0.615706
1004	Q9UQC2	GAB2	P10721	KIT	Q9UQC2P10721	0.117148	0.882852	0.181114	0.818886	0.00240451	0.997595	0.109781	0.890219	0.180373	0.819627	0.175938	0.824062	0.0153497	0.98465	0.327321	0.672679
1005	P62993	GRB2	P15692	VEGFA	P62993P15692	0.00355858	0.996441	0.11393	0.88607	0.0179767	0.982023	0.163723	0.836277	0.0079121	0.992088	0.160618	0.839382	0.00417519	0.995825	0.192857	0.807143
1006	P62993	GRB2	O60674	JAK2	P62993O60674	0.000433862	0.999566	0.102799	0.897201	0.0134951	0.986505	0.141741	0.858259	0.00478905	0.995211	0.127007	0.872993	0.00461525	0.995385	0.20558	0.79442
1007	Q16665	HIF1A	P35968	KDR	Q16665P35968	0.000670314	0.99933	0.100358	0.899642	0.160519	0.839481	0.126341	0.873659	0.00179601	0.998204	0.136414	0.863586	0.0063554	0.993645	0.168218	0.831782
1008	P01112	HRAS	O60674	JAK2	P01112O60674	0.00484329	0.995157	0.289503	0.710497	0.543269	0.456731	0.546957	0.453043	0.00223303	0.997767	0.141548	0.858452	0.0158353	0.984165	0.232726	0.767274
1009	P15260	IFNGR1	P52333	JAK3	P15260P52333	0.0488483	0.951152	0.273989	0.726011	0.432561	0.567439	0.22232	0.77768	0.0197001	0.9803	0.297322	0.702678	0.318307	0.681693	0.495923	0.504077
1010	P38484	IFNGR2	P52333	JAK3	P38484P52333	0.998844	0.00115631	0.585932	0.414068	0.988221	0.0117785	0.765191	0.234809	0.994594	0.0054056	0.428784	0.571216	0.998469	0.00153091	0.725409	0.274591
1011	P31785	IL2RG	P23458	JAK1	P31785P23458	0.000471592	0.999528	0.260983	0.739017	0.189543	0.810457	0.285963	0.714037	0.000366211	0.999634	0.24533	0.75467	0.00409162	0.995908	0.43546	0.56454
1012	P24394	IL4R	P52333	JAK3	P24394P52333	0.00911552	0.990884	0.249658	0.750342	0.23002	0.76998	0.230255	0.769745	0.0509388	0.949061	0.274644	0.725356	0.721295	0.278705	0.506723	0.493277
1013	P40189	IL6ST	P52333	JAK3	P40189P52333	0.00122648	0.998774	0.441966	0.558034	0.90097	0.0990301	0.702393	0.297607	0.000282466	0.999718	0.298715	0.701285	0.0281534	0.971847	0.566953	0.433047
1014	P16871	IL7R	P52333	JAK3	P16871P52333	0.895694	0.104306	0.609607	0.390393	0.99681	0.00319006	0.703956	0.296044	0.818078	0.181922	0.487196	0.512804	0.248667	0.751333	0.665066	0.334934
1015	P12821	DCP1	Q92769	HDAC2	P12821Q92769	0.989392	0.0106082	0.514938	0.485062	0.99694	0.00305973	0.682471	0.317529	0.487579	0.512421	0.379663	0.620337	0.999566	0.000434184	0.833189	0.166811
1016	P78536	ADAM17	P04626	ERBB2	P78536P04626	0.000354171	0.999646	0.219046	0.780954	0.00194103	0.998059	0.282934	0.717066	0.00374472	0.996255	0.229049	0.770951	0.0411162	0.958884	0.349616	0.650384
1017	O95831	AIF	P10415	BCL2	O95831P10415	0.980955	0.0190448	0.414761	0.585239	0.320752	0.679248	0.116818	0.883182	0.997168	0.00283192	0.44194	0.55806	0.930672	0.0693281	0.432806	0.567194
1018	P31749	AKT1	P10415	BCL2	P31749P10415	0.0190346	0.980965	0.100691	0.899309	0.0748069	0.925193	0.100987	0.899013	0.147911	0.852089	0.113252	0.886748	0.0073297	0.99267	0.155398	0.844602
1022	P31749	AKT1	Q99835	SMO	P31749Q99835	0.0517331	0.948267	0.113749	0.886251	0.0322707	0.967729	0.0847233	0.915277	0.0087297	0.99127	0.104647	0.895353	0.0532566	0.946743	0.165234	0.834766
1023	P31751	AKT2	P10415	BCL2	P31751P10415	0.0463482	0.953652	0.318554	0.681446	0.970191	0.0298088	0.552188	0.447812	0.280584	0.719416	0.187535	0.812465	0.00633138	0.993669	0.273477	0.726523
1024	P31751	AKT2	P00533	EGFR	P31751P00533	0.00307792	0.996922	0.269095	0.730905	0.738762	0.261238	0.501609	0.498391	0.00990659	0.990093	0.131647	0.868353	0.00277144	0.997229	0.197772	0.802228
1025	P31751	AKT2	P04626	ERBB2	P31751P04626	0.00234246	0.997658	0.282247	0.717753	0.372942	0.627058	0.534027	0.465973	0.0131692	0.986831	0.155914	0.844086	0.00152987	0.99847	0.226412	0.773588
1026	P31751	AKT2	P11362	FGFR1	P31751P11362	0.00752395	0.992476	0.307878	0.692122	0.39394	0.60606	0.553359	0.446641	0.0156445	0.984356	0.162032	0.837968	0.000639498	0.999361	0.254233	0.745767
1027	Q9Y243	AKT3	P10415	BCL2	Q9Y243P10415	0.88082	0.11918	0.393857	0.606143	0.999712	0.000287808	0.736838	0.263162	0.987259	0.0127409	0.329924	0.670076	0.15386	0.84614	0.454027	0.545973
1028	Q9Y243	AKT3	P04049	RAF1	Q9Y243P04049	0.904007	0.0959929	0.366492	0.633508	0.999184	0.000815593	0.722047	0.277953	0.914669	0.0853309	0.304342	0.695658	0.280211	0.719789	0.411104	0.588896
1030	P10275	AR	Q13547	HDAC1	P10275Q13547	0.0534416	0.946558	0.114761	0.885239	0.269111	0.730889	0.159157	0.840843	0.231543	0.768457	0.141944	0.858056	0.0324305	0.96757	0.19236	0.80764
1031	P10398	A-Raf	P15056	BRAF	P10398P15056	0.208757	0.791243	0.311584	0.688416	0.947682	0.0523177	0.23479	0.76521	0.963835	0.0361653	0.337233	0.662767	0.970909	0.0290906	0.537479	0.462521
1032	P10398	A-Raf	P04049	RAF1	P10398P04049	0.496388	0.503612	0.308645	0.691355	0.990554	0.00944578	0.236513	0.763487	0.976172	0.0238279	0.337143	0.662857	0.941319	0.0586813	0.52448	0.47552
1033	P15514	AREG	P10721	KIT	P15514P10721	0.00780934	0.992191	0.46396	0.53604	0.0111784	0.988822	0.630666	0.369334	0.0389213	0.961079	0.324813	0.675187	0.000340939	0.999659	0.597294	0.402706
1034	P15514	AREG	P16234	PDGFRA	P15514P16234	0.00274205	0.997258	0.485748	0.514252	0.0407458	0.959254	0.68949	0.31051	0.0441003	0.9559	0.341244	0.658756	0.000340939	0.999659	0.61936	0.38064
1035	P15514	AREG	P09619	PDGFRB	P15514P09619	0.0248143	0.975186	0.489971	0.510029	0.0270849	0.972915	0.704326	0.295674	0.192893	0.807107	0.359322	0.640678	0.0049448	0.995055	0.644405	0.355595
1036	P27540	ARNT	P15692	VEGFA	P27540P15692	0.124203	0.875797	0.344024	0.655976	0.0589805	0.941019	0.361512	0.638488	0.0221283	0.977872	0.355289	0.644711	0.889161	0.110839	0.4436	0.5564
1037	P49407	BETAARRESTIN	P15056	BRAF	P49407P15056	0.695142	0.304858	0.184838	0.815162	0.104281	0.895719	0.195206	0.804794	0.928202	0.0717983	0.302468	0.697532	0.795326	0.204674	0.31538	0.68462
1038	P32121	ARRB2	P15056	BRAF	P32121P15056	0.358725	0.641275	0.378378	0.621622	0.997716	0.0022836	0.727634	0.272366	0.226135	0.773865	0.305751	0.694249	0.978561	0.0214392	0.421904	0.578096
1039	P32121	ARRB2	P04049	RAF1	P32121P04049	0.121472	0.878528	0.3682	0.6318	0.999696	0.000304106	0.726604	0.273396	0.226135	0.773865	0.304409	0.695591	0.876612	0.123388	0.418396	0.581604
1040	P18846	ATF1	P04626	ERBB2	P18846P04626	0.43127	0.56873	0.358993	0.641007	0.278982	0.721018	0.678804	0.321196	0.346944	0.653056	0.317963	0.682037	0.428689	0.571311	0.39857	0.60143
1041	P15336	ATF2	P10415	BCL2	P15336P10415	0.0714804	0.92852	0.189445	0.810555	0.158776	0.841224	0.221232	0.778768	0.451705	0.548295	0.298674	0.701326	0.00945729	0.990543	0.349242	0.650758
1043	P56945	BCAR1	P35968	KDR	P56945P35968	0.00870252	0.991297	0.220483	0.779517	0.794028	0.205972	0.249449	0.750551	0.00199944	0.998001	0.205746	0.794254	0.0169602	0.98304	0.459413	0.540587
1044	P56945	BCAR1	O60674	JAK2	P56945O60674	0.00788182	0.992118	0.225033	0.774967	0.13062	0.86938	0.260063	0.739937	0.00224239	0.997758	0.223946	0.776054	0.00551069	0.994489	0.428664	0.571336
1045	P56945	BCAR1	P35916	FLT4	P56945P35916	0.00870252	0.991297	0.234909	0.765091	0.695876	0.304124	0.261755	0.738245	0.00232464	0.997675	0.20962	0.79038	0.0254384	0.974562	0.479271	0.520729
1046	P56945	BCAR1	P09619	PDGFRB	P56945P09619	0.0195125	0.980488	0.221732	0.778268	0.646235	0.353765	0.260461	0.739539	0.00329149	0.996709	0.221745	0.778255	0.0239121	0.976088	0.461152	0.538848
1048	P23560	BDNF	P08581	MET	P23560P08581	0.148106	0.851894	0.375936	0.624064	0.00688618	0.993114	0.301307	0.698693	0.0568781	0.943122	0.398131	0.601869	0.00204998	0.99795	0.40055	0.59945
1049	Q8WV28	BLNK	Q06187	BTK	Q8WV28Q06187	0.773803	0.226197	0.419961	0.580039	0.912846	0.0871542	0.220192	0.779808	0.863414	0.136586	0.450216	0.549784	0.0837689	0.916231	0.409138	0.590862
1050	Q13554	CAMK2B	P23458	JAK1	Q13554P23458	0.0183582	0.981642	0.228326	0.771674	0.291664	0.708336	0.269326	0.730674	0.159046	0.840954	0.303526	0.696474	0.0141257	0.985874	0.31405	0.68595
1051	Q13554	CAMK2B	O60674	JAK2	Q13554O60674	0.0273829	0.972617	0.22718	0.77282	0.185588	0.814412	0.270285	0.729715	0.109554	0.890446	0.300622	0.699378	0.00968367	0.990316	0.299403	0.700597
1052	Q13555	CAMK2G	P23458	JAK1	Q13555P23458	0.0758514	0.924149	0.384756	0.615244	0.688407	0.311593	0.707677	0.292323	0.280956	0.719044	0.299946	0.700054	0.0402168	0.959783	0.43701	0.56299
1053	P42574	CASP3	P00533	EGFR	P42574P00533	0.000445426	0.999555	0.0850334	0.914967	0.000152469	0.999848	0.0680716	0.931928	0.00493348	0.995067	0.115899	0.884101	0.000174463	0.999826	0.120457	0.879543
1054	Q03135	CAVEOLIN	P00533	EGFR	Q03135P00533	0.000104427	0.999896	0.312266	0.687734	0.928945	0.0710546	0.301378	0.698622	0.00100571	0.998994	0.236878	0.763122	0.278267	0.721733	0.526782	0.473218
1055	P22681	CBL	O00329	PIK3CD	P22681O00329	0.00121421	0.998786	0.250258	0.749742	0.0835104	0.91649	0.375787	0.624213	0.00375229	0.996248	0.274905	0.725095	0.0831502	0.91685	0.53607	0.46393
1056	P22681	CBL	P35968	KDR	P22681P35968	0.00299901	0.997001	0.16672	0.83328	0.0631715	0.936828	0.192883	0.807117	0.00199944	0.998001	0.199157	0.800843	0.00425392	0.995746	0.399812	0.600188
1057	Q9ULV8	CBLC	P00533	EGFR	Q9ULV8P00533	0.994152	0.00584836	0.524488	0.475512	0.987555	0.0124453	0.668082	0.331918	0.995966	0.00403384	0.347991	0.652009	0.996803	0.00319681	0.665322	0.334678
1058	Q9ULV8	CBLC	P04626	ERBB2	Q9ULV8P04626	0.999047	0.000953236	0.556449	0.443551	0.992635	0.00736463	0.713331	0.286669	0.995354	0.00464637	0.395797	0.604203	0.995851	0.00414918	0.71837	0.28163
1059	P83916	CBX1	O15379	HDAC3	P83916O15379	0.887442	0.112558	0.521196	0.478804	0.20193	0.79807	0.524442	0.475558	0.0351886	0.964811	0.332729	0.667271	0.854694	0.145306	0.495275	0.504725
1060	P45973	CBX5	Q92769	HDAC2	P45973Q92769	0.734256	0.265744	0.539812	0.460188	0.159212	0.840788	0.575178	0.424822	0.722528	0.277472	0.344872	0.655128	0.891307	0.108693	0.536291	0.463709
1061	P12830	CDH1	Q92769	HDAC2	P12830Q92769	0.418899	0.581101	0.257828	0.742172	0.783245	0.216755	0.440264	0.559736	0.0457615	0.954239	0.333601	0.666399	0.471146	0.528854	0.48006	0.51994
1064	P17676	CEBPB	P11362	FGFR1	P17676P11362	0.0556569	0.944343	0.366741	0.633259	0.922984	0.0770156	0.709748	0.290252	0.0230023	0.976998	0.297696	0.702304	0.286577	0.713423	0.433498	0.566502
1065	P35790	CHKA	P04049	RAF1	P35790P04049	0.763905	0.236095	0.477002	0.522998	0.355981	0.644019	0.173317	0.826683	0.554147	0.445853	0.467109	0.532891	0.953406	0.0465942	0.427386	0.572614
1066	Q99966	CITED1	Q13547	HDAC1	Q99966Q13547	0.99689	0.00311023	0.544327	0.455673	0.961914	0.038086	0.377742	0.622258	0.96112	0.03888	0.618849	0.381151	0.94116	0.0588396	0.541266	0.458734
1067	P26441	CNTF	P08887	IL6R	P26441P08887	0.999035	0.000964602	0.629645	0.370355	0.983327	0.0166726	0.76383	0.23617	0.874298	0.125702	0.452131	0.547869	0.996523	0.00347737	0.782328	0.217672
1068	P16220	CREB1	P04626	ERBB2	P16220P04626	0.00148541	0.998515	0.0789209	0.921079	0.0849218	0.915078	0.103112	0.896888	0.0223085	0.977692	0.132301	0.867699	0.0207247	0.979275	0.159286	0.840714
1069	P16220	CREB1	P07949	RET	P16220P07949	0.00212061	0.997879	0.144591	0.855409	0.0485785	0.951421	0.226338	0.773662	0.141851	0.858149	0.17377	0.82623	0.0581137	0.941886	0.246562	0.753438
1071	Q92793	CREBBP	P15692	VEGFA	Q92793P15692	0.00195765	0.998042	0.11758	0.88242	0.0116261	0.988374	0.149862	0.850138	0.0217791	0.978221	0.158793	0.841207	0.00358707	0.996413	0.184669	0.815331
1072	Q92793	CREBBP	P09874	PARP1	Q92793P09874	0.0990941	0.900906	0.114094	0.885906	0.00663543	0.993365	0.129035	0.870965	0.0177233	0.982277	0.126751	0.873249	0.0132104	0.98679	0.206698	0.793302
1073	P46108	CRK	P07949	RET	P46108P07949	0.0292299	0.97077	0.27238	0.72762	0.00674975	0.99325	0.262467	0.737533	0.10752	0.89248	0.230132	0.769868	0.00590736	0.994093	0.423721	0.576279
1074	P46108	CRK	P35968	KDR	P46108P35968	0.00284564	0.997154	0.200344	0.799656	0.00295669	0.997043	0.137028	0.862972	0.0189509	0.981049	0.176776	0.823224	0.0136529	0.986347	0.328314	0.671686
1075	P46108	CRK	P08581	MET	P46108P08581	0.00609708	0.993903	0.213927	0.786073	0.0299739	0.970026	0.154314	0.845686	0.0132369	0.986763	0.180032	0.819968	0.0147649	0.985235	0.321024	0.678976
1077	P35221	CTNNA1	Q92769	HDAC2	P35221Q92769	0.995889	0.00411068	0.474021	0.525979	0.999904	9.57368e-05	0.779187	0.220813	0.998143	0.00185678	0.437738	0.562262	0.78741	0.21259	0.495045	0.504955
1078	P35221	CTNNA1	P00533	EGFR	P35221P00533	0.341479	0.658521	0.394966	0.605034	0.993517	0.00648288	0.673108	0.326892	0.994822	0.00517826	0.371238	0.628762	0.033761	0.966239	0.378787	0.621213
1079	P35222	CTNNB1	Q13547	HDAC1	P35222Q13547	0.00581121	0.994189	0.09829	0.90171	0.15934	0.84066	0.139325	0.860675	0.0172042	0.982796	0.125031	0.874969	0.0041064	0.995894	0.155575	0.844425
1080	P35222	CTNNB1	Q92769	HDAC2	P35222Q92769	0.0107063	0.989294	0.150181	0.849819	0.0256886	0.974311	0.263083	0.736917	0.0260178	0.973982	0.199356	0.800644	0.0248175	0.975183	0.249618	0.750382
1081	P35222	CTNNB1	O15379	HDAC3	P35222O15379	0.00671071	0.993289	0.0934784	0.906522	0.0104157	0.989584	0.100612	0.899388	0.000325561	0.999674	0.119553	0.880447	0.000953615	0.999046	0.149057	0.850943
1082	P35222	CTNNB1	P15692	VEGFA	P35222P15692	0.00295824	0.997042	0.100236	0.899764	0.00767106	0.992329	0.130435	0.869565	0.00373101	0.996269	0.147912	0.852088	0.00178105	0.998219	0.143852	0.856148
1083	P35222	CTNNB1	P04626	ERBB2	P35222P04626	0.000936568	0.999063	0.0631667	0.936833	0.00384963	0.99615	0.0816956	0.918304	0.00214189	0.997858	0.113058	0.886942	0.00243294	0.997567	0.113283	0.886717
1084	P35222	CTNNB1	Q9BY41	HDAC8	P35222Q9BY41	0.00664508	0.993355	0.162203	0.837797	0.0104157	0.989584	0.249774	0.750226	0.00434399	0.995656	0.178625	0.821375	0.011869	0.988131	0.248092	0.751908
1085	P35222	CTNNB1	P07949	RET	P35222P07949	0.00268406	0.997316	0.122622	0.877378	0.00487942	0.995121	0.216412	0.783588	0.0164402	0.98356	0.157327	0.842673	0.00194836	0.998052	0.1997	0.8003
1086	O60716	CTNND1	P04626	ERBB2	O60716P04626	0.140603	0.859397	0.310173	0.689827	0.956599	0.0434005	0.4114	0.5886	0.705936	0.294064	0.289258	0.710742	0.24258	0.75742	0.396256	0.603744
1087	O60716	CTNND1	P07949	RET	O60716P07949	0.172664	0.827336	0.374378	0.625622	0.949205	0.0507951	0.562385	0.437615	0.864824	0.135176	0.341832	0.658168	0.415229	0.584771	0.49136	0.50864
1088	O60716	CTNND1	P11362	FGFR1	O60716P11362	0.415381	0.584619	0.409253	0.590747	0.992961	0.00703929	0.59784	0.40216	0.860779	0.139221	0.368889	0.631111	0.925201	0.0747994	0.572711	0.427289
1089	Q93034	CUL5	P04626	ERBB2	Q93034P04626	0.975666	0.0243341	0.763292	0.236708	0.988849	0.0111506	0.781928	0.218072	0.998809	0.00119077	0.731338	0.268662	0.988083	0.0119173	0.72432	0.27568
1090	Q99418	ARNO	P00533	EGFR	Q99418P00533	0.906828	0.0931724	0.399002	0.600998	0.246636	0.753364	0.159703	0.840297	0.991789	0.00821119	0.426513	0.573487	0.998083	0.00191699	0.608151	0.391849
1091	P04141	CSF2	O60674	JAK2	P04141O60674	0.996953	0.00304692	0.600187	0.399813	0.999133	0.000867099	0.777378	0.222622	0.990442	0.00955818	0.650291	0.349709	0.956785	0.0432145	0.523813	0.476187
1092	P32927	CSF2RB	P23458	JAK1	P32927P23458	0.98506	0.0149395	0.658101	0.341899	0.590837	0.409163	0.695836	0.304164	0.990836	0.00916382	0.657554	0.342446	0.0658831	0.934117	0.590981	0.409019
1093	P32927	CSF2RB	O60674	JAK2	P32927O60674	0.973118	0.0268816	0.649981	0.350019	0.476346	0.523654	0.677103	0.322897	0.985982	0.0140177	0.647377	0.352623	0.154702	0.845298	0.583985	0.416015
1094	P32927	CSF2RB	P52333	JAK3	P32927P52333	0.973118	0.0268816	0.663864	0.336136	0.581695	0.418305	0.696724	0.303276	0.985982	0.0140177	0.659696	0.340304	0.0658831	0.934117	0.584383	0.415617
1095	P41240	CSK	O60674	JAK2	P41240O60674	0.176448	0.823552	0.304947	0.695053	0.639325	0.360675	0.327398	0.672602	0.231464	0.768536	0.283925	0.716075	0.908869	0.0911306	0.626907	0.373093
1096	P41240	CSK	P00533	EGFR	P41240P00533	0.0235747	0.976425	0.27528	0.72472	0.326751	0.673249	0.293812	0.706188	0.0227736	0.977226	0.24916	0.75084	0.709761	0.290239	0.591387	0.408613
1097	Q05193	DNM1	P00533	EGFR	Q05193P00533	0.0129425	0.987058	0.197427	0.802573	0.00136608	0.998634	0.0951493	0.904851	0.0584577	0.941542	0.140971	0.859029	0.0374461	0.962554	0.348224	0.651776
1098	P18146	EGR1	Q13547	HDAC1	P18146Q13547	0.353959	0.646041	0.235543	0.764457	0.965324	0.0346757	0.383334	0.616666	0.125031	0.874969	0.280176	0.719824	0.19641	0.80359	0.329182	0.670818
1099	P18146	EGR1	P01584	IL1B	P18146P01584	0.0452358	0.954764	0.219721	0.780279	0.663601	0.336399	0.340897	0.659103	0.0219589	0.978041	0.258925	0.741075	0.0756559	0.924344	0.32409	0.67591
1100	P18146	EGR1	P05231	IL6	P18146P05231	0.128249	0.871751	0.2392	0.7608	0.979124	0.0208757	0.375843	0.624157	0.125031	0.874969	0.283324	0.716676	0.180376	0.819624	0.338928	0.661072
1102	Q09472	EP300	P15692	VEGFA	Q09472P15692	0.00390655	0.996093	0.121582	0.878418	0.0507036	0.949296	0.158025	0.841975	0.0217791	0.978221	0.174628	0.825372	0.00739044	0.99261	0.177207	0.822793
1103	Q09472	EP300	P01584	IL1B	Q09472P01584	0.0271664	0.972834	0.111156	0.888844	0.0524815	0.947519	0.138791	0.861209	0.0145668	0.985433	0.140531	0.859469	0.00979894	0.990201	0.191732	0.808268
1104	Q09472	EP300	P05231	IL6	Q09472P05231	0.00655818	0.993442	0.130749	0.869251	0.287724	0.712276	0.169118	0.830882	0.0539629	0.946037	0.164187	0.835813	0.01564	0.98436	0.213531	0.786469
1106	P01588	EPO	O60674	JAK2	P01588O60674	0.990395	0.00960524	0.64955	0.35045	0.999416	0.000584427	0.79411	0.20589	0.998851	0.00114941	0.616733	0.383267	0.983058	0.0169423	0.667188	0.332812
1108	P14921	ETS1	P09874	PARP1	P14921P09874	0.0231824	0.976818	0.122933	0.877067	0.162906	0.837094	0.137461	0.862539	0.00318724	0.996813	0.112269	0.887731	0.0343387	0.965661	0.189979	0.810021
1109	P22455	FGFR4	P15692	VEGFA	P22455P15692	0.0118213	0.988179	0.518509	0.481491	0.33863	0.66137	0.748878	0.251122	0.0090878	0.990912	0.359629	0.640371	0.982813	0.0171867	0.687912	0.312088
1110	P09769	FGR	P09619	PDGFRB	P09769P09619	0.99483	0.00517015	0.645758	0.354242	0.910619	0.0893809	0.727598	0.272402	0.985762	0.0142375	0.615579	0.384421	0.955383	0.0446174	0.596068	0.403932
1111	Q12778	FOXO1	P23458	JAK1	Q12778P23458	0.00710106	0.992899	0.130926	0.869074	0.0100072	0.989993	0.137685	0.862315	0.00607216	0.993928	0.147396	0.852604	0.0120471	0.987953	0.171159	0.828841
1112	P06241	FYN	P04049	RAF1	P06241P04049	0.00618237	0.993818	0.139949	0.860051	0.13931	0.86069	0.184076	0.815924	0.00566179	0.994338	0.224998	0.775002	0.000172675	0.999827	0.291662	0.708338
1113	Q13480	GAB1	P35968	KDR	Q13480P35968	0.0151154	0.984885	0.201787	0.798213	0.0126203	0.98738	0.141957	0.858043	0.108703	0.891297	0.173259	0.826741	0.0145646	0.985435	0.336844	0.663156
1114	Q13480	GAB1	P10721	KIT	Q13480P10721	0.0176412	0.982359	0.181472	0.818528	0.00543272	0.994567	0.131153	0.868847	0.461818	0.538182	0.162951	0.837049	0.0105656	0.989434	0.298497	0.701503
1115	Q13480	GAB1	P09619	PDGFRB	Q13480P09619	0.0151154	0.984885	0.192189	0.807811	0.00602019	0.99398	0.145413	0.854587	0.16738	0.83262	0.175525	0.824475	0.0363362	0.963664	0.322074	0.677926
1116	Q13480	GAB1	O60674	JAK2	Q13480O60674	0.0176412	0.982359	0.19302	0.80698	0.00964069	0.990359	0.156572	0.843428	0.159114	0.840886	0.166714	0.833286	0.00845683	0.991543	0.311357	0.688643
1117	Q13480	GAB1	P23458	JAK1	Q13480P23458	0.0190741	0.980926	0.203547	0.796453	0.00380766	0.996192	0.147682	0.852318	0.424571	0.575429	0.178054	0.821946	0.0123429	0.987657	0.311289	0.688711
1118	Q13480	GAB1	P16234	PDGFRA	Q13480P16234	0.0101157	0.989884	0.190573	0.809427	0.00123274	0.998767	0.136894	0.863106	0.0921736	0.907826	0.166739	0.833261	0.0105656	0.989434	0.323681	0.676319
1119	Q9UQC2	GAB2	P09619	PDGFRB	Q9UQC2P09619	0.156814	0.843186	0.196717	0.803283	0.00316936	0.996831	0.123119	0.876881	0.16738	0.83262	0.197097	0.802903	0.0900003	0.91	0.357121	0.642879
1120	Q9UQC2	GAB2	P23458	JAK1	Q9UQC2P23458	0.12563	0.87437	0.203166	0.796834	0.00168371	0.998316	0.125065	0.874935	0.424571	0.575429	0.189741	0.810259	0.0317391	0.968261	0.345856	0.654144
1121	P01241	GH	O60674	JAK2	P01241O60674	0.960375	0.0396249	0.344129	0.655871	0.744904	0.255096	0.327358	0.672642	0.988897	0.0111029	0.339353	0.660647	0.981543	0.0184573	0.641014	0.358986
1122	P10912	GHR	O60674	JAK2	P10912O60674	0.00567031	0.99433	0.242187	0.757813	0.22383	0.77617	0.145813	0.854187	0.406635	0.593365	0.195853	0.804147	0.741733	0.258267	0.382549	0.617451
1124	P10070	GLI2	Q99835	SMO	P10070Q99835	0.92422	0.0757798	0.244243	0.755757	0.204216	0.795784	0.297636	0.702364	0.817942	0.182058	0.292321	0.707679	0.0129122	0.987088	0.34171	0.65829
1125	Q13322	GRB10	P10721	KIT	Q13322P10721	0.0560951	0.943905	0.239368	0.760632	0.0518116	0.948188	0.163304	0.836696	0.000395238	0.999605	0.192812	0.807188	0.738542	0.261458	0.506158	0.493842
1126	P62993	GRB2	P23458	JAK1	P62993P23458	0.00118542	0.998815	0.0973841	0.902616	0.00534266	0.994657	0.129875	0.870125	0.0112672	0.988733	0.136248	0.863752	0.0106393	0.989361	0.174077	0.825923
1127	P62993	GRB2	P42345	MTOR	P62993P42345	0.000782251	0.999218	0.0972201	0.90278	0.00559425	0.994406	0.130568	0.869432	0.00177091	0.998229	0.128575	0.871425	0.00610262	0.993897	0.175175	0.824825
1128	P62993	GRB2	P16234	PDGFRA	P62993P16234	0.000382781	0.999617	0.088037	0.911963	0.0025574	0.997443	0.117184	0.882816	0.00183803	0.998162	0.129442	0.870558	0.00181061	0.998189	0.171637	0.828363
1129	P49841	GSK3B	P04049	RAF1	P49841P04049	0.00423455	0.995765	0.105434	0.894566	0.0660524	0.933948	0.102068	0.897932	0.0143082	0.985692	0.116869	0.883131	0.0643128	0.935687	0.160397	0.839603
1130	P08631	HCK	P09619	PDGFRB	P08631P09619	0.000584841	0.999415	0.0881034	0.911897	0.0227729	0.977227	0.0947721	0.905228	0.00107294	0.998927	0.114358	0.885642	0.0011915	0.998809	0.153785	0.846215
1131	P08631	HCK	P23458	JAK1	P08631P23458	0.000539005	0.999461	0.110162	0.889838	0.0702999	0.9297	0.100331	0.899669	0.00236273	0.997637	0.110288	0.889712	0.00147623	0.998524	0.177368	0.822632
1132	P08631	HCK	O60674	JAK2	P08631O60674	0.000441492	0.999559	0.11067	0.88933	0.161481	0.838519	0.111608	0.888392	0.00236273	0.997637	0.11929	0.88071	0.00100797	0.998992	0.174638	0.825362
1133	P01112	HRAS	P23458	JAK1	P01112P23458	0.00590843	0.994092	0.293346	0.706654	0.318357	0.681643	0.558828	0.441172	0.00527185	0.994728	0.154287	0.845713	0.0112046	0.988795	0.21909	0.78091
1134	P01112	HRAS	P10721	KIT	P01112P10721	0.003304	0.996696	0.285481	0.714519	0.0581578	0.941842	0.510221	0.489779	0.00325608	0.996744	0.130264	0.869736	0.00446135	0.995539	0.233396	0.766604
1135	P01112	HRAS	P09619	PDGFRB	P01112P09619	0.0026015	0.997398	0.275958	0.724042	0.03642	0.96358	0.563371	0.436629	0.00245386	0.997546	0.153007	0.846993	0.0057404	0.99426	0.212395	0.787605
1136	P01112	HRAS	P16234	PDGFRA	P01112P16234	0.00191379	0.998086	0.298291	0.701709	0.0289599	0.97104	0.562643	0.437357	0.00187224	0.998128	0.141268	0.858732	0.00175226	0.998248	0.241121	0.758879
1137	P17181	IFNAR1	P23458	JAK1	P17181P23458	0.00317019	0.99683	0.246243	0.753757	0.00475377	0.995246	0.126341	0.873659	0.0953999	0.9046	0.214521	0.785479	0.0434526	0.956547	0.35837	0.64163
1138	P01579	IFNG	P23458	JAK1	P01579P23458	0.359801	0.640199	0.238669	0.761331	0.736117	0.263883	0.258234	0.741766	0.435916	0.564084	0.278295	0.721705	0.0826603	0.91734	0.495656	0.504344
1142	Q14623	IHH	Q99835	SMO	Q14623Q99835	0.998933	0.00106664	0.577096	0.422904	0.873238	0.126762	0.715437	0.284563	0.841002	0.158998	0.422409	0.577591	0.999114	0.00088643	0.75669	0.24331
1143	Q08334	IL10RB	P23458	JAK1	Q08334P23458	0.999623	0.00037706	0.586465	0.413535	0.978765	0.0212349	0.737064	0.262936	0.956275	0.0437254	0.436669	0.563331	0.996192	0.00380782	0.699356	0.300644
1144	P20809	IL11	P08887	IL6R	P20809P08887	0.999927	7.34022e-05	0.686039	0.313961	0.999437	0.000562849	0.790655	0.209345	0.999548	0.000451971	0.554992	0.445008	0.999105	0.000895357	0.790045	0.209955
1146	Q13261	IL15RA	P60568	IL2	Q13261P60568	0.465335	0.534665	0.547895	0.452105	0.499127	0.500873	0.699522	0.300478	0.617721	0.382279	0.41903	0.58097	0.875808	0.124192	0.643657	0.356343
1147	Q9HBE4	IL21	P23458	JAK1	Q9HBE4P23458	0.99968	0.000320336	0.716554	0.283446	0.999423	0.000577194	0.760852	0.239148	0.991159	0.00884121	0.668004	0.331996	0.999758	0.000241568	0.727718	0.272282
1148	Q9HBE4	IL21	P52333	JAK3	Q9HBE4P52333	0.999417	0.000583319	0.715914	0.284086	0.998958	0.00104245	0.759318	0.240682	0.986474	0.0135265	0.671167	0.328833	0.999566	0.000433942	0.711383	0.288617
1149	Q9GZX6	IL22	P23458	JAK1	Q9GZX6P23458	0.999752	0.000247989	0.648814	0.351186	0.999662	0.00033806	0.793055	0.206945	0.997959	0.00204121	0.508688	0.491312	0.999233	0.000767177	0.771105	0.228895
1150	Q9NPF7	IL23A	O60674	JAK2	Q9NPF7O60674	0.146149	0.853851	0.482221	0.517779	0.99962	0.000379554	0.723582	0.276418	0.0155336	0.984466	0.296176	0.703824	0.99705	0.00295041	0.657634	0.342366
1151	Q5VWK5	IL23R	P23458	JAK1	Q5VWK5P23458	0.0117844	0.988216	0.476349	0.523651	0.995947	0.00405336	0.703889	0.296111	0.00184804	0.998152	0.261436	0.738564	0.689597	0.310403	0.653785	0.346215
1152	P14784	IL2RB	O60674	JAK2	P14784O60674	0.012045	0.987955	0.445177	0.554823	0.967738	0.0322617	0.684063	0.315937	0.0139363	0.986064	0.332781	0.667219	0.0406846	0.959315	0.553774	0.446226
1153	P31785	IL2RG	O60674	JAK2	P31785O60674	0.000229657	0.99977	0.266381	0.733619	0.18382	0.81618	0.285733	0.714267	0.000866592	0.999133	0.250874	0.749126	0.00756401	0.992436	0.435588	0.564412
1154	P08700	IL3	O60674	JAK2	P08700O60674	0.957123	0.0428774	0.497704	0.502296	0.998133	0.00186715	0.733131	0.266869	0.989694	0.0103058	0.387197	0.612803	0.995225	0.00477529	0.623059	0.376941
1155	P05112	IL4	P23458	JAK1	P05112P23458	0.974952	0.0250476	0.309294	0.690706	0.353827	0.646173	0.22452	0.77548	0.998177	0.00182291	0.345375	0.654625	0.989905	0.0100949	0.577844	0.422156
1156	P05113	IL5	O60674	JAK2	P05113O60674	0.998645	0.00135513	0.742569	0.257431	0.993682	0.00631842	0.755643	0.244357	0.999004	0.000995942	0.708294	0.291706	0.998134	0.00186586	0.702897	0.297103
1157	P13232	IL7	P23458	JAK1	P13232P23458	0.902832	0.0971676	0.703104	0.296896	0.895232	0.104768	0.732098	0.267902	0.211798	0.788202	0.622809	0.377191	0.773071	0.226929	0.702326	0.297674
1158	P06213	INSR	O00329	PIK3CD	P06213O00329	0.000451505	0.999548	0.257922	0.742078	0.0127678	0.987232	0.352512	0.647488	0.00117821	0.998822	0.261658	0.738342	0.0204294	0.979571	0.564896	0.435104
1159	Q00978	ISGF3G	P23458	JAK1	Q00978P23458	0.00676918	0.993231	0.337151	0.662849	0.0761954	0.923805	0.300043	0.699957	0.0534379	0.946562	0.409528	0.590472	0.0768685	0.923132	0.409301	0.590699
1160	P35568	IRS1	O60674	JAK2	P35568O60674	0.0111933	0.988807	0.161109	0.838891	0.0679684	0.932032	0.132573	0.867427	0.0165145	0.983485	0.136568	0.863432	0.0200777	0.979922	0.305312	0.694688
1161	P35568	IRS1	P35968	KDR	P35568P35968	0.00958163	0.990418	0.156273	0.843727	0.231512	0.768488	0.11608	0.88392	0.00748849	0.992512	0.114715	0.885285	0.049078	0.950922	0.33236	0.66764
1162	P35568	IRS1	P10721	KIT	P35568P10721	0.0111933	0.988807	0.141526	0.858474	0.0976534	0.902347	0.107261	0.892739	0.019155	0.980845	0.113741	0.886259	0.0250113	0.974989	0.297797	0.702203
1163	P35568	IRS1	O00329	PIK3CD	P35568O00329	0.00502986	0.99497	0.217172	0.782828	0.210295	0.789705	0.272154	0.727846	0.0273709	0.972629	0.184462	0.815538	0.262684	0.737316	0.410962	0.589038
1164	P35568	IRS1	P08581	MET	P35568P08581	0.0111933	0.988807	0.155789	0.844211	0.268496	0.731504	0.132065	0.867935	0.0165145	0.983485	0.124551	0.875449	0.0385031	0.961497	0.292806	0.707194
1165	P35568	IRS1	P09619	PDGFRB	P35568P09619	0.00958163	0.990418	0.165108	0.834892	0.12492	0.87508	0.120243	0.879757	0.0122835	0.987716	0.133071	0.866929	0.134621	0.865379	0.333662	0.666338
1166	P05556	ITGB1	O60674	JAK2	P05556O60674	0.000961304	0.999039	0.100712	0.899288	0.00737715	0.992623	0.112888	0.887112	0.00311655	0.996883	0.129581	0.870419	0.00124812	0.998752	0.164687	0.835313
1167	P05556	ITGB1	P35968	KDR	P05556P35968	0.000304818	0.999695	0.0823829	0.917617	0.000827134	0.999173	0.0932254	0.906775	0.000105143	0.999895	0.105862	0.894138	0.000445187	0.999555	0.146805	0.853195
1168	P05556	ITGB1	P08581	MET	P05556P08581	0.000654995	0.999345	0.0917982	0.908202	0.00841451	0.991585	0.10913	0.89087	0.00165415	0.998346	0.11005	0.88995	0.000792921	0.999207	0.15885	0.84115
1172	P06239	LCK	P09619	PDGFRB	P06239P09619	0.000520527	0.999479	0.0566526	0.943347	0.000226796	0.999773	0.0834281	0.916572	0.000254691	0.999745	0.0943286	0.905671	0.000163794	0.999836	0.112053	0.887947
1173	P07948	LYN	P09619	PDGFRB	P07948P09619	0.000584841	0.999415	0.0696899	0.93031	0.00757998	0.99242	0.101091	0.898909	0.00107294	0.998927	0.10307	0.89693	0.00350708	0.996493	0.104428	0.895572
1174	P46734	MEK3	P04049	RAF1	P46734P04049	0.996199	0.00380103	0.259611	0.740389	0.390266	0.609734	0.199104	0.800896	0.99606	0.00394041	0.310201	0.689799	0.995451	0.00454873	0.50118	0.49882
1175	P45985	MAP2K4	P04049	RAF1	P45985P04049	0.223648	0.776352	0.176181	0.823819	0.220077	0.779923	0.10839	0.89161	0.775336	0.224664	0.157689	0.842311	0.916463	0.0835373	0.299435	0.700565
1177	Q16539	p38	P15692	VEGFA	Q16539P15692	0.0167975	0.983203	0.145945	0.854055	0.0729421	0.927058	0.238754	0.761246	0.019004	0.980996	0.261804	0.738196	0.126809	0.873191	0.302387	0.697613
1178	P27361	ERK1	P08581	MET	P27361P08581	0.000994861	0.999005	0.0667837	0.933216	0.00206423	0.997936	0.095613	0.904387	0.000211775	0.999788	0.0873199	0.91268	0.000514627	0.999485	0.112056	0.887944
1179	P27361	ERK1	P15692	VEGFA	P27361P15692	0.00589734	0.994103	0.0943342	0.905666	0.00408643	0.995914	0.123037	0.876963	0.000662148	0.999338	0.127334	0.872666	0.000351787	0.999648	0.135831	0.864169
1180	P45983	JNK	P08581	MET	P45983P08581	0.0139818	0.986018	0.104541	0.895459	0.000792205	0.999208	0.167677	0.832323	0.00675213	0.993248	0.181111	0.818889	0.000580072	0.99942	0.234023	0.765977
1181	P19838	NFkB	P04049	RAF1	P19838P04049	0.0236087	0.976391	0.125458	0.874542	0.109234	0.890766	0.19265	0.80735	0.0796763	0.920324	0.22993	0.77007	0.0575108	0.942489	0.266554	0.733446
1183	Q13177	PAK2	P04049	RAF1	Q13177P04049	0.000730455	0.99927	0.191296	0.808704	0.17738	0.82262	0.176979	0.823021	0.00779301	0.992207	0.170555	0.829445	0.0116219	0.988378	0.24087	0.75913
1185	P27986	PIK3R1	P07949	RET	P27986P07949	0.00327206	0.996728	0.164975	0.835025	0.648517	0.351483	0.282768	0.717232	0.047958	0.952042	0.176372	0.823628	0.015341	0.984659	0.266728	0.733272
1186	Q13526	PIN1	P04049	RAF1	Q13526P04049	0.0346487	0.965351	0.273122	0.726878	0.657587	0.342413	0.205762	0.794238	0.00378674	0.996213	0.154501	0.845499	0.85511	0.14489	0.423362	0.576638
1187	P19174	PLCG1	P07949	RET	P19174P07949	0.00497299	0.995027	0.296094	0.703906	0.0186213	0.981379	0.316516	0.683484	0.00590289	0.994097	0.254819	0.745181	0.876497	0.123503	0.673148	0.326852
1188	Q13393	PLD1	P04049	RAF1	Q13393P04049	0.922888	0.0771121	0.394104	0.605896	0.975729	0.0242712	0.430688	0.569312	0.211769	0.788231	0.274291	0.725709	0.629206	0.370794	0.589312	0.410688
1189	O14939	PLD2	P04049	RAF1	O14939P04049	0.61386	0.38614	0.301534	0.698466	0.0492654	0.950735	0.258148	0.741852	0.135387	0.864613	0.297962	0.702038	0.79493	0.20507	0.532364	0.467636
1191	Q9Y2T4	PPP2R2C	P04049	RAF1	Q9Y2T4P04049	0.99853	0.00146979	0.734245	0.265755	0.999326	0.000673944	0.755553	0.244447	0.998115	0.00188476	0.703888	0.296112	0.99974	0.00026031	0.710246	0.289754
1192	P17612	PKA	Q99835	SMO	P17612Q99835	0.395819	0.604181	0.170405	0.829595	0.0150388	0.984961	0.232185	0.767815	0.228559	0.771441	0.25379	0.74621	0.0429211	0.957079	0.371174	0.628826
1193	Q05655	PRKCD	P04049	RAF1	Q05655P04049	0.0358844	0.964116	0.150099	0.849901	0.0804116	0.919588	0.221337	0.778663	0.0225107	0.977489	0.218351	0.781649	0.00208634	0.997914	0.312343	0.687657
1194	P41743	PRKCI	P04049	RAF1	P41743P04049	0.0269122	0.973088	0.304674	0.695326	0.969885	0.0301152	0.543658	0.456342	0.0710225	0.928978	0.17618	0.82382	0.239972	0.760028	0.257865	0.742135
1195	P17706	PTPN2	P15692	VEGFA	P17706P15692	0.994806	0.00519357	0.532108	0.467892	0.993151	0.00684938	0.786806	0.213194	0.281732	0.718268	0.336147	0.663853	0.997248	0.00275194	0.736724	0.263276
1196	P29350	SHP1	P15692	VEGFA	P29350P15692	0.160055	0.839945	0.189572	0.810428	0.0218689	0.978131	0.228895	0.771105	0.00207365	0.997926	0.249693	0.750307	0.00270987	0.99729	0.391666	0.608334
1199	P42224	STAT1	P15692	VEGFA	P42224P15692	0.00317872	0.996821	0.133632	0.866368	0.00429106	0.995709	0.126869	0.873131	0.0202466	0.979753	0.171187	0.828813	0.000531375	0.999469	0.166319	0.833681
1200	Q92769	HDAC2	P09619	PDGFRB	Q92769P09619	0.496713	0.503287	0.407685	0.592315	0.987731	0.0122687	0.723015	0.276985	0.258461	0.741539	0.365899	0.634101	0.035751	0.964249	0.411717	0.588283
1201	Q13547	HDAC1	Q92769	HDAC2	Q13547Q92769	0.00627488	0.993725	0.224142	0.775858	0.105273	0.894727	0.381207	0.618793	0.106907	0.893093	0.199266	0.800734	0.0273291	0.972671	0.251697	0.748303
1202	O00329	PIK3CD	P04049	RAF1	O00329P04049	0.935836	0.0641643	0.456176	0.543824	0.990942	0.00905836	0.769286	0.230714	0.918226	0.0817735	0.400802	0.599198	0.865287	0.134713	0.490941	0.509059
1204	P05412	c-JUN	P09619	PDGFRB	P05412P09619	0.0688524	0.931148	0.11402	0.88598	0.549099	0.450901	0.203869	0.796131	0.0166218	0.983378	0.230121	0.769879	0.746533	0.253467	0.270891	0.729109
1206	P19174	PLCG1	P15692	VEGFA	P19174P15692	0.0110512	0.988949	0.237264	0.762736	0.00636095	0.993639	0.213081	0.786919	0.00201857	0.997981	0.237881	0.762119	0.851697	0.148303	0.554919	0.445081
1207	Q12913	PTPRJ	P15692	VEGFA	Q12913P15692	0.717976	0.282024	0.534218	0.465782	0.948231	0.0517695	0.754307	0.245693	0.552853	0.447147	0.352239	0.647761	0.980045	0.0199551	0.718323	0.281677
1208	P27986	PIK3R1	P15692	VEGFA	P27986P15692	0.032162	0.967838	0.165582	0.834418	0.626093	0.373907	0.188984	0.811016	0.00484741	0.995153	0.158456	0.841544	0.0278568	0.972143	0.233982	0.766018
1209	Q05397	PTK2	P15692	VEGFA	Q05397P15692	0.00289315	0.997107	0.123039	0.876961	0.00196034	0.99804	0.160296	0.839704	0.00127959	0.99872	0.173703	0.826297	0.000215828	0.999784	0.224021	0.775979
1210	P29353	SHC1	P15692	VEGFA	P29353P15692	0.00181073	0.998189	0.1564	0.8436	0.0336105	0.96639	0.145309	0.854691	0.000735819	0.999264	0.149383	0.850617	0.00198579	0.998014	0.279352	0.720648
1212	O15111	IKKA	P42345	MTOR	O15111P42345	0.013692	0.986308	0.154	0.846	0.00189292	0.998107	0.180833	0.819167	0.00156325	0.998437	0.20155	0.79845	0.00510943	0.994891	0.297851	0.702149
1213	Q16584	MAP3K11	P04049	RAF1	Q16584P04049	0.786067	0.213933	0.525868	0.474132	0.996239	0.0037613	0.692027	0.307973	0.996841	0.00315881	0.38851	0.61149	0.842456	0.157544	0.681151	0.318849
1214	P62140	PPP1CB	P04049	RAF1	P62140P04049	0.985134	0.014866	0.449168	0.550832	0.997905	0.00209526	0.754162	0.245838	0.933497	0.0665033	0.402977	0.597023	0.336958	0.663042	0.464099	0.535901
1215	P36873	PPP1CC	P04049	RAF1	P36873P04049	0.0898122	0.910188	0.19429	0.80571	0.428776	0.571224	0.212416	0.787584	0.0154305	0.984569	0.228257	0.771743	0.019213	0.980787	0.364273	0.635727
1217	P45983	JNK	P07949	RET	P45983P07949	0.0330838	0.966916	0.176912	0.823088	0.00452322	0.995477	0.312969	0.687031	0.137398	0.862602	0.260053	0.739947	0.00515717	0.994843	0.373304	0.626696
1218	P31751	AKT2	P42345	MTOR	P31751P42345	0.00199121	0.998009	0.296142	0.703858	0.873075	0.126925	0.530261	0.469739	0.00368589	0.996314	0.152428	0.847572	0.00918561	0.990814	0.225355	0.774645
1219	Q05513	PRKCZ	P04049	RAF1	Q05513P04049	0.0312046	0.968795	0.155015	0.844985	0.930255	0.0697447	0.214529	0.785471	0.00771934	0.992281	0.239705	0.760295	0.0638729	0.936127	0.253881	0.746119
1220	Q9P286	PAK5	P04049	RAF1	Q9P286P04049	0.998758	0.00124186	0.54163	0.45837	0.999661	0.000338944	0.706946	0.293054	0.998583	0.0014168	0.421147	0.578853	0.999963	3.73578e-05	0.686158	0.313842
1221	P22694	PKAc	P04049	RAF1	P22694P04049	0.783793	0.216207	0.208115	0.791885	0.316985	0.683015	0.237692	0.762308	0.980958	0.0190422	0.334909	0.665091	0.143112	0.856888	0.368014	0.631986
1223	Q02156	PRKCE	P04049	RAF1	Q02156P04049	0.00756222	0.992438	0.193382	0.806618	0.583231	0.416769	0.319326	0.680674	0.0525659	0.947434	0.22639	0.77361	0.00153273	0.998467	0.271156	0.728844
1224	P42574	CASP3	P11802	CDK4	P42574P11802	0.00195587	0.998044	0.125485	0.874515	0.0054003	0.9946	0.111197	0.888803	0.146094	0.853906	0.159982	0.840018	0.000239789	0.99976	0.171432	0.828568
1225	P46108	CRK	P10721	KIT	P46108P10721	0.00609708	0.993903	0.199959	0.800041	0.0194294	0.980571	0.127364	0.872636	0.0299907	0.970009	0.174556	0.825444	0.00419778	0.995802	0.323715	0.676285
1226	P23771	GATA3	Q13547	HDAC1	P23771Q13547	0.326975	0.673025	0.281544	0.718456	0.927636	0.0723637	0.379105	0.620895	0.926762	0.0732383	0.210351	0.789649	0.745249	0.254751	0.277258	0.722742
1227	Q13363	CTBP1	Q13547	HDAC1	Q13363Q13547	0.0181416	0.981858	0.222152	0.777848	0.0242749	0.975725	0.141952	0.858048	0.00741237	0.992588	0.161159	0.838841	0.728971	0.271029	0.406318	0.593682
1228	P09919	CSF3	O60674	JAK2	P09919O60674	0.65388	0.34612	0.610096	0.389904	0.972062	0.0279379	0.600624	0.399376	0.994619	0.00538053	0.491798	0.508202	0.965606	0.0343936	0.513185	0.486815
1229	P18146	EGR1	Q92769	HDAC2	P18146Q92769	0.0803758	0.919624	0.287915	0.712085	0.781841	0.218159	0.532236	0.467764	0.0914515	0.908548	0.373811	0.626189	0.605382	0.394618	0.440455	0.559545
1230	Q9UER7	DAXX	O15379	HDAC3	Q9UER7O15379	0.170779	0.829221	0.186279	0.813721	0.377827	0.622173	0.176604	0.823396	0.00174445	0.998256	0.140107	0.859893	0.0961857	0.903814	0.269047	0.730953
1231	P18146	EGR1	O15379	HDAC3	P18146O15379	0.118519	0.881481	0.225796	0.774204	0.159743	0.840257	0.326891	0.673109	0.00693917	0.993061	0.270286	0.729714	0.0535483	0.946452	0.300337	0.699663
1232	P15976	GATA1	Q13547	HDAC1	P15976Q13547	0.479273	0.520727	0.248912	0.751088	0.990357	0.00964328	0.370477	0.629523	0.990714	0.009286	0.330735	0.669265	0.0665444	0.933456	0.333082	0.666918
1233	P17252	PRKCA	Q99835	SMO	P17252Q99835	0.203291	0.796709	0.158319	0.841681	0.00820667	0.991793	0.171261	0.828739	0.00860578	0.991394	0.218315	0.781685	0.0271724	0.972828	0.312957	0.687043
1234	P28482	ERK2	P15692	VEGFA	P28482P15692	0.0174003	0.9826	0.102059	0.897941	0.00399077	0.996009	0.146337	0.853663	0.00322884	0.996771	0.144977	0.855023	0.00879157	0.991208	0.16604	0.83396
1235	P42336	PI3K	P04049	RAF1	P42336P04049	0.171607	0.828393	0.146404	0.853596	0.15487	0.84513	0.22378	0.77622	0.138113	0.861887	0.247651	0.752349	0.0328131	0.967187	0.318581	0.681419
1236	P42338	p110Ia	P04049	RAF1	P42338P04049	0.883175	0.116825	0.199924	0.800076	0.238195	0.761805	0.219109	0.780891	0.966961	0.033039	0.307337	0.692663	0.211671	0.788329	0.369577	0.630423
1237	P05112	IL4	P52333	JAK3	P05112P52333	0.928088	0.0719117	0.310171	0.689829	0.345258	0.654742	0.239345	0.760655	0.997201	0.00279944	0.352352	0.647648	0.989905	0.0100949	0.580576	0.419424
1238	P13232	IL7	P52333	JAK3	P13232P52333	0.836097	0.163903	0.702922	0.297078	0.906357	0.0936427	0.732047	0.267953	0.148795	0.851205	0.625351	0.374649	0.654705	0.345295	0.698357	0.301643
1239	Q9Y4H2	IRS2	O60674	JAK2	Q9Y4H2O60674	0.87843	0.12157	0.293425	0.706575	0.442393	0.557607	0.219739	0.780261	0.849744	0.150256	0.33314	0.66686	0.507488	0.492512	0.49066	0.50934
1240	Q9Y2U5	MAP3K2	P04049	RAF1	Q9Y2U5P04049	0.907087	0.0929134	0.347451	0.652549	0.98913	0.0108705	0.228614	0.771386	0.976882	0.0231181	0.364687	0.635313	0.989784	0.0102158	0.586588	0.413412
1241	Q13362	PPP2R5C	P04049	RAF1	Q13362P04049	0.98279	0.0172098	0.259916	0.740084	0.153329	0.846671	0.184123	0.815877	0.990812	0.00918814	0.374816	0.625184	0.992737	0.00726309	0.408073	0.591927
1242	P24723	PRKCH	P04049	RAF1	P24723P04049	0.996395	0.0036048	0.545219	0.454781	0.99663	0.00337039	0.73487	0.26513	0.897435	0.102565	0.380379	0.619621	0.994666	0.00533397	0.722399	0.277601
1243	P84022	SMAD3	P15692	VEGFA	P84022P15692	0.0176551	0.982345	0.124867	0.875133	0.00691414	0.993086	0.12393	0.87607	0.0326397	0.96736	0.161911	0.838089	0.0010199	0.99898	0.163423	0.836577
1244	P08047	SP1	P15692	VEGFA	P08047P15692	0.0237513	0.976249	0.124187	0.875813	0.489571	0.510429	0.166727	0.833273	0.00773364	0.992266	0.166402	0.833598	0.0239186	0.976081	0.184169	0.815831
1245	Q13153	PAK1	P09619	PDGFRB	Q13153P09619	0.000961423	0.999039	0.130866	0.869134	0.00118119	0.998819	0.106949	0.893051	0.00118887	0.998811	0.138542	0.861458	0.103038	0.896962	0.238399	0.761601
1246	P30153	PPP2R1A	P04049	RAF1	P30153P04049	0.996494	0.00350555	0.459081	0.540919	0.999565	0.000435448	0.790966	0.209034	0.99055	0.00944954	0.476352	0.523648	0.571876	0.428124	0.461028	0.538972
1247	P62834	RAP1A	P07949	RET	P62834P07949	0.209864	0.790136	0.326735	0.673265	0.625383	0.374617	0.466947	0.533053	0.971534	0.0284658	0.401952	0.598048	0.0123085	0.987691	0.589986	0.410014
1248	Q13976	PRKG1	P04049	RAF1	Q13976P04049	0.405723	0.594277	0.454318	0.545682	0.993274	0.00672578	0.76404	0.23596	0.0310525	0.968948	0.313139	0.686861	0.992274	0.00772592	0.573615	0.426385
1249	P49023	PXN	P07949	RET	P49023P07949	0.0609077	0.939092	0.2218	0.7782	0.00446051	0.995539	0.231752	0.768248	0.288818	0.711182	0.227311	0.772689	0.0447466	0.955253	0.344909	0.655091
1250	P09619	PDGFRB	Q92769	HDAC2	P09619Q92769	0.0647656	0.935234	0.259995	0.740005	0.135626	0.864374	0.393531	0.606469	0.0610034	0.938997	0.349238	0.650762	0.0356235	0.964377	0.460402	0.539598
1251	Q92769	HDAC2	Q13547	HDAC1	Q92769Q13547	0.872817	0.127183	0.409014	0.590986	0.997321	0.00267887	0.766739	0.233261	0.891513	0.108487	0.377117	0.622883	0.154434	0.845566	0.419785	0.580215
1252	P04049	RAF1	O00329	PIK3CD	P04049O00329	0.000265777	0.999734	0.145118	0.854882	0.0111415	0.988858	0.245467	0.754533	0.00143892	0.998561	0.161826	0.838174	0.0807638	0.919236	0.244156	0.755844
1253	P62993	GRB2	Q06187	BTK	P62993Q06187	0.000529706	0.99947	0.130023	0.869977	0.0086382	0.991362	0.172637	0.827363	0.0180482	0.981952	0.168999	0.831001	0.00970089	0.990299	0.24361	0.75639
1254	P05412	c-JUN	Q06187	BTK	P05412Q06187	0.0667918	0.933208	0.170564	0.829436	0.511707	0.488293	0.252999	0.747001	0.0201956	0.979804	0.265855	0.734145	0.86848	0.13152	0.335659	0.664341
1255	Q15746	MLCK	O60674	JAK2	Q15746O60674	0.0473278	0.952672	0.217802	0.782198	0.261898	0.738102	0.197744	0.802256	0.00421411	0.995786	0.212682	0.787318	0.733335	0.266665	0.433805	0.566195
1256	P16333	NCK1	Q06187	BTK	P16333Q06187	0.0131543	0.986846	0.257936	0.742064	0.12519	0.87481	0.168778	0.831222	0.282868	0.717132	0.255625	0.744375	0.599326	0.400674	0.38086	0.61914
1257	P37231	PPARG	Q92769	HDAC2	P37231Q92769	0.00409752	0.995902	0.323714	0.676286	0.29042	0.70958	0.576095	0.423905	0.00596732	0.994033	0.21272	0.78728	0.0235693	0.976431	0.255664	0.744336
1258	P37231	PPARG	P42345	MTOR	P37231P42345	0.000461936	0.999538	0.315627	0.684373	0.100086	0.899914	0.51684	0.48316	0.000239074	0.999761	0.171868	0.828132	0.0114194	0.988581	0.227839	0.772161
1259	P15498	VAV	O60674	JAK2	P15498O60674	0.000988007	0.999012	0.137144	0.862856	0.0106046	0.989395	0.110855	0.889145	0.000425398	0.999575	0.129375	0.870625	0.0149317	0.985068	0.245205	0.754795
1260	P19174	PLCG1	O60674	JAK2	P19174O60674	0.00946516	0.990535	0.206098	0.793902	0.0147628	0.985237	0.174175	0.825825	0.00121886	0.998781	0.179856	0.820144	0.909523	0.0904765	0.510274	0.489726
1263	Q92529	SHC3	O60674	JAK2	Q92529O60674	0.589247	0.410753	0.500181	0.499819	0.979699	0.0203009	0.679666	0.320334	0.74625	0.25375	0.347561	0.652439	0.99761	0.00239015	0.647745	0.352255
1264	P01135	TGFA	P04626	ERBB2	P01135P04626	0.434791	0.565209	0.519813	0.480187	0.846519	0.153481	0.726099	0.273901	0.054577	0.945423	0.390002	0.609998	0.689529	0.310471	0.655995	0.344005
1265	P52735	VAV2	O60674	JAK2	P52735O60674	0.31811	0.68189	0.233201	0.766799	0.00875908	0.991241	0.172345	0.827655	0.807909	0.192091	0.293558	0.706442	0.163885	0.836115	0.448415	0.551585
1266	P37231	PPARG	O15379	HDAC3	P37231O15379	0.000573635	0.999426	0.30377	0.69623	0.10236	0.89764	0.53753	0.46247	0.000296056	0.999704	0.16929	0.83071	0.00144202	0.998558	0.224967	0.775033
1268	P52630	STAT2	P52333	JAK3	P52630P52333	0.00846255	0.991537	0.188448	0.811552	0.0166622	0.983338	0.126109	0.873891	0.111637	0.888363	0.271542	0.728458	0.00562245	0.994378	0.127098	0.872902
1270	P46531	NOTCH1	P04626	ERBB2	P46531P04626	0.00201833	0.997982	0.0832111	0.916789	0.000906587	0.999093	0.089108	0.910892	0.000911593	0.999088	0.10623	0.89377	0.00944233	0.990558	0.151754	0.848246
1271	P45985	MAP2K4	P15056	BRAF	P45985P15056	0.117216	0.882784	0.170348	0.829652	0.10021	0.89979	0.106932	0.893068	0.775336	0.224664	0.159067	0.840933	0.755449	0.244551	0.297794	0.702206
1272	Q16584	MAP3K11	P15056	BRAF	Q16584P15056	0.772385	0.227615	0.524518	0.475482	0.995885	0.00411546	0.6944	0.3056	0.995152	0.0048475	0.389801	0.610199	0.842456	0.157544	0.672871	0.327129
1273	P62140	PPP1CB	P15056	BRAF	P62140P15056	0.981905	0.0180954	0.4602	0.5398	0.961946	0.0380536	0.75435	0.24565	0.901297	0.0987028	0.404894	0.595106	0.336958	0.663042	0.474067	0.525933
1274	P36873	PPP1CC	P15056	BRAF	P36873P15056	0.0747586	0.925241	0.19082	0.80918	0.123385	0.876615	0.210257	0.789743	0.0154305	0.984569	0.227042	0.772958	0.0391614	0.960839	0.365701	0.634299
1275	Q5T1C6	THEM4	P42345	MTOR	Q5T1C6P42345	0.992726	0.00727416	0.700145	0.299855	0.737546	0.262454	0.54583	0.45417	0.988529	0.011471	0.553935	0.446065	0.99867	0.00133046	0.55159	0.44841
1276	Q96RU7	TRIB3	P42345	MTOR	Q96RU7P42345	0.973642	0.0263579	0.735147	0.264853	0.96559	0.0344104	0.682773	0.317227	0.742631	0.257369	0.696912	0.303088	0.965369	0.0346314	0.640523	0.359477
1277	Q9H4A3	WNK1	P04049	RAF1	Q9H4A3P04049	0.551111	0.448889	0.521904	0.478096	0.971173	0.0288267	0.696515	0.303485	0.0687405	0.931259	0.347887	0.652113	0.996855	0.00314462	0.716002	0.283998
1278	P05771	PRKCB	P00533	EGFR	P05771P00533	0.0015837	0.998416	0.151398	0.848602	0.0525998	0.9474	0.246727	0.753273	0.0154098	0.98459	0.1958	0.8042	0.100093	0.899907	0.217292	0.782708
1279	P05129	PRKCG	P00533	EGFR	P05129P00533	0.00402838	0.995972	0.144366	0.855634	0.0511603	0.94884	0.219004	0.780996	0.00624132	0.993759	0.18432	0.81568	0.000313401	0.999687	0.2221	0.7779
1280	P61586	RHOA	O60674	JAK2	P61586O60674	0.00247079	0.997529	0.105949	0.894051	0.0127946	0.987205	0.123309	0.876691	0.00293356	0.997066	0.131184	0.868816	0.0244895	0.97551	0.174068	0.825932
1281	Q9NR28	DIABLO	P10415	BCL2	Q9NR28P10415	0.886258	0.113742	0.261487	0.738513	0.197934	0.802066	0.132561	0.867439	0.987766	0.0122337	0.167203	0.832797	0.903148	0.0968517	0.445449	0.554551
1282	P27986	PIK3R1	P11362	FGFR1	P27986P11362	0.00681448	0.993186	0.174063	0.825937	0.242086	0.757914	0.297169	0.702831	0.0265015	0.973498	0.191864	0.808136	0.0785562	0.921444	0.291218	0.708782
1283	Q9BZK7	TBL1XR1	O15379	HDAC3	Q9BZK7O15379	0.978625	0.0213746	0.540214	0.459786	0.999882	0.000117895	0.76815	0.23185	0.995574	0.00442598	0.401458	0.598542	0.996153	0.00384746	0.697305	0.302695
1284	O00459	p85beta	P36888	FLT3	O00459P36888	0.437504	0.562496	0.329121	0.670879	0.883835	0.116165	0.430198	0.569802	0.98909	0.0109098	0.418458	0.581542	0.760033	0.239967	0.477566	0.522434
1285	O00459	p85beta	P10721	KIT	O00459P10721	0.770207	0.229793	0.261539	0.738461	0.891971	0.108029	0.265531	0.734469	0.976291	0.0237094	0.337784	0.662216	0.109756	0.890244	0.379983	0.620017
1286	O00459	p85beta	P08581	MET	O00459P08581	0.770207	0.229793	0.2642	0.7358	0.641722	0.358278	0.291971	0.708029	0.946994	0.0530062	0.344579	0.655421	0.189873	0.810127	0.347462	0.652538
1287	O00459	p85beta	P16234	PDGFRA	O00459P16234	0.539363	0.460637	0.262648	0.737352	0.468588	0.531412	0.281692	0.718308	0.955392	0.0446079	0.351111	0.648889	0.130541	0.869459	0.382034	0.617966
1289	Q96B97	SH3KBP1	P00533	EGFR	Q96B97P00533	0.731003	0.268997	0.389204	0.610796	0.0546851	0.945315	0.112097	0.887903	0.780232	0.219768	0.469729	0.530271	0.0196536	0.980346	0.319649	0.680351
1290	Q96B97	SH3KBP1	P08581	MET	Q96B97P08581	0.804049	0.195951	0.400005	0.599995	0.426407	0.573593	0.139719	0.860281	0.649192	0.350808	0.47644	0.52356	0.0465435	0.953456	0.318763	0.681237
1293	P63279	UBC9	Q13547	HDAC1	P63279Q13547	0.952267	0.0477333	0.23404	0.76596	0.992171	0.00782865	0.396092	0.603908	0.906323	0.0936772	0.334598	0.665402	0.771824	0.228176	0.401435	0.598565
1294	P28482	ERK2	Q92769	HDAC2	P28482Q92769	0.0460185	0.953981	0.155702	0.844298	0.0221506	0.977849	0.286944	0.713056	0.0332066	0.966793	0.210675	0.789325	0.0659178	0.934082	0.282644	0.717356
1295	Q13351	KLF1	Q92769	HDAC2	Q13351Q92769	0.214272	0.785728	0.448406	0.551594	0.845243	0.154757	0.576003	0.423997	0.738633	0.261367	0.233415	0.766585	0.993498	0.00650167	0.519706	0.480294
1296	Q9UJU2	LEF1	Q13547	HDAC1	Q9UJU2Q13547	0.937097	0.0629028	0.183133	0.816867	0.960414	0.0395864	0.271095	0.728905	0.864398	0.135602	0.275142	0.724858	0.468861	0.531139	0.35752	0.64248
1297	Q9UJU2	LEF1	Q92769	HDAC2	Q9UJU2Q92769	0.915354	0.0846456	0.251923	0.748077	0.856554	0.143446	0.415782	0.584218	0.817857	0.182143	0.354938	0.645062	0.988581	0.0114194	0.497103	0.502897
1298	Q9UJU2	LEF1	O15379	HDAC3	Q9UJU2O15379	0.783545	0.216455	0.181754	0.818246	0.24056	0.75944	0.217806	0.782194	0.237639	0.762361	0.251965	0.748035	0.0412756	0.958724	0.339765	0.660235
1299	Q06413	MEF2C	Q92769	HDAC2	Q06413Q92769	0.0321322	0.967868	0.284674	0.715326	0.370586	0.629414	0.521617	0.478383	0.0602666	0.939733	0.333139	0.666861	0.821045	0.178955	0.475369	0.524631
1300	Q06413	MEF2C	O15379	HDAC3	Q06413O15379	0.0481349	0.951865	0.204618	0.795382	0.0302872	0.969713	0.31706	0.68294	0.00443238	0.995568	0.232977	0.767023	0.0246589	0.975341	0.292689	0.707311
1301	P29590	PML	O15379	HDAC3	P29590O15379	0.0485654	0.951435	0.379761	0.620239	0.725853	0.274147	0.581747	0.418253	0.0979757	0.902024	0.243634	0.756366	0.429959	0.570041	0.371757	0.628243
1302	P46060	RANGAP1	Q13547	HDAC1	P46060Q13547	0.999927	7.32504e-05	0.586966	0.413034	0.999942	5.76842e-05	0.78502	0.21498	0.999356	0.000644252	0.414275	0.585725	0.999923	7.74804e-05	0.779106	0.220894
1303	Q04206	RELA	Q92769	HDAC2	Q04206Q92769	0.000675797	0.999324	0.172035	0.827965	0.0252807	0.974719	0.299046	0.700954	0.0206147	0.979385	0.207145	0.792855	0.00440282	0.995597	0.272404	0.727596
1304	O15266	SHOX	Q92769	HDAC2	O15266Q92769	0.999933	6.64938e-05	0.794449	0.205551	0.999774	0.000226447	0.767997	0.232003	0.999853	0.000146499	0.752373	0.247627	0.998824	0.00117616	0.743194	0.256806
1305	O95863	SNAI1	Q13547	HDAC1	O95863Q13547	0.203396	0.796604	0.308103	0.691897	0.980026	0.019974	0.274364	0.725636	0.161463	0.838537	0.296865	0.703135	0.997332	0.00266835	0.566027	0.433973
1306	P08047	SP1	Q92769	HDAC2	P08047Q92769	0.0237513	0.976249	0.169957	0.830043	0.374574	0.625426	0.291367	0.708633	0.0226737	0.977326	0.216666	0.783334	0.0586779	0.941322	0.282378	0.717622
1307	Q9NQB0	TCF7L2	Q13547	HDAC1	Q9NQB0Q13547	0.824099	0.175901	0.212625	0.787375	0.041611	0.958389	0.169598	0.830402	0.949306	0.0506936	0.214146	0.785854	0.105231	0.894769	0.344452	0.655548
1308	Q9NQB0	TCF7L2	Q92769	HDAC2	Q9NQB0Q92769	0.772768	0.227232	0.273204	0.726796	0.00600326	0.993997	0.282568	0.717432	0.968016	0.0319838	0.279019	0.720981	0.896147	0.103853	0.455164	0.544836
1309	Q9NQB0	TCF7L2	O15379	HDAC3	Q9NQB0O15379	0.875231	0.124769	0.197658	0.802342	0.0036059	0.996394	0.131385	0.868615	0.584658	0.415342	0.198617	0.801383	0.0317935	0.968207	0.324848	0.675152
1310	Q04724	GROUCHO	Q13547	HDAC1	Q04724Q13547	0.313546	0.686454	0.303076	0.696924	0.987071	0.0129294	0.322654	0.677346	0.0801953	0.919805	0.254326	0.745674	0.889399	0.110601	0.569858	0.430142
1311	P04637	TP53	Q13547	HDAC1	P04637Q13547	0.000469923	0.99953	0.110293	0.889707	0.00580686	0.994193	0.154337	0.845663	0.00995815	0.990042	0.140475	0.859525	0.000152111	0.999848	0.172564	0.827436
1312	P04637	TP53	Q92769	HDAC2	P04637Q92769	0.000344634	0.999655	0.154493	0.845507	0.00214416	0.997856	0.268113	0.731887	0.0101926	0.989807	0.204607	0.795393	0.000508904	0.999491	0.263559	0.736441
1313	P04637	TP53	O15379	HDAC3	P04637O15379	0.00157392	0.998426	0.105152	0.894848	0.00128579	0.998714	0.116452	0.883548	6.65188e-05	0.999933	0.128437	0.871563	0.00019902	0.999801	0.167169	0.832831
1315	P06400	RB1	O15379	HDAC3	P06400O15379	0.000476122	0.999524	0.101625	0.898375	0.00433326	0.995667	0.101456	0.898544	6.35386e-05	0.999936	0.12295	0.87705	0.000828981	0.999171	0.15895	0.84105
1316	Q14186	DP1	Q13547	HDAC1	Q14186Q13547	0.810623	0.189377	0.419458	0.580542	0.96602	0.0339805	0.297239	0.702761	0.978944	0.0210556	0.511651	0.488349	0.69939	0.30061	0.538885	0.461115
1317	P16885	PLCG2	P09619	PDGFRB	P16885P09619	0.027566	0.972434	0.166248	0.833752	0.00880724	0.991193	0.271885	0.728115	0.02702	0.97298	0.23509	0.76491	9.93013e-05	0.999901	0.283161	0.716839
1319	P27986	PIK3R1	P42345	MTOR	P27986P42345	0.000795901	0.999204	0.118043	0.881957	0.179352	0.820648	0.154466	0.845534	0.00100237	0.998998	0.130408	0.869592	0.00312471	0.996875	0.15608	0.84392
1320	Q92529	SHC3	P35968	KDR	Q92529P35968	0.740972	0.259028	0.536024	0.463976	0.988009	0.0119912	0.715133	0.284867	0.937501	0.0624991	0.383817	0.616183	0.999716	0.000283576	0.6907	0.3093
1321	Q92529	SHC3	P10721	KIT	Q92529P10721	0.67116	0.32884	0.511986	0.488014	0.960439	0.0395615	0.640672	0.359328	0.937208	0.0627923	0.362807	0.637193	0.998702	0.00129797	0.648919	0.351081
1322	Q92529	SHC3	P08581	MET	Q92529P08581	0.67116	0.32884	0.518442	0.481558	0.965132	0.0348683	0.672289	0.327711	0.921935	0.0780648	0.367956	0.632044	0.998773	0.00122683	0.627599	0.372401
1323	Q92529	SHC3	P09619	PDGFRB	Q92529P09619	0.716826	0.283174	0.542143	0.457857	0.99472	0.00527997	0.713984	0.286016	0.959673	0.0403273	0.403263	0.596737	0.999854	0.000146033	0.720856	0.279144
1324	Q07889	SOS1	P10721	KIT	Q07889P10721	0.000176966	0.999823	0.128281	0.871719	0.0087713	0.991229	0.124417	0.875583	0.0012607	0.998739	0.152058	0.847942	0.000757337	0.999243	0.143399	0.856601
1325	Q07889	SOS1	P08581	MET	Q07889P08581	0.000176966	0.999823	0.131764	0.868236	0.00904202	0.990958	0.152462	0.847538	0.000356197	0.999644	0.155487	0.844513	0.000294983	0.999705	0.143182	0.856818
1326	Q07890	SOS2	P09619	PDGFRB	Q07890P09619	0.0108944	0.989106	0.40349	0.59651	0.0707553	0.929245	0.294716	0.705284	0.757916	0.242084	0.431122	0.568878	0.769045	0.230955	0.560445	0.439555
1327	P15498	VAV	P35968	KDR	P15498P35968	0.000518501	0.999481	0.127804	0.872196	0.00118166	0.998818	0.0906629	0.909337	4.8995e-05	0.999951	0.117193	0.882807	0.00391042	0.99609	0.24225	0.75775
1328	P28482	ERK2	P01584	IL1B	P28482P01584	0.0024243	0.997576	0.08502	0.91498	0.00343698	0.996563	0.127486	0.872514	0.00175071	0.998249	0.120145	0.879855	0.00220346	0.997797	0.169528	0.830472
1329	P27361	ERK1	P01584	IL1B	P27361P01584	0.000813425	0.999187	0.0725302	0.92747	0.00351936	0.996481	0.102075	0.897925	0.000358582	0.999641	0.102619	0.897381	4.87566e-05	0.999951	0.123502	0.876498
1330	Q06124	PTPN11	O00329	PIK3CD	Q06124O00329	0.0108478	0.989152	0.20106	0.79894	0.0169086	0.983091	0.375712	0.624288	0.00616103	0.993839	0.282917	0.717083	0.109716	0.890284	0.408597	0.591403
1331	P12931	SRC	O00329	PIK3CD	P12931O00329	0.000497818	0.999502	0.135515	0.864485	0.01175	0.98825	0.244741	0.755259	0.00678271	0.993217	0.160591	0.839409	0.0114328	0.988567	0.230381	0.769619
1332	P42702	LIFR	P23458	JAK1	P42702P23458	0.0313976	0.968602	0.486769	0.513231	0.782877	0.217123	0.697314	0.302686	0.000408709	0.999591	0.304462	0.695538	0.355793	0.644207	0.641005	0.358995
1333	P13725	OSM	P23458	JAK1	P13725P23458	0.707056	0.292944	0.518084	0.481916	0.485245	0.514755	0.705641	0.294359	0.539962	0.460038	0.364982	0.635018	0.753684	0.246316	0.67008	0.32992
1334	P13725	OSM	O60674	JAK2	P13725O60674	0.520791	0.479209	0.509408	0.490592	0.254439	0.745561	0.686046	0.313954	0.432962	0.567038	0.36015	0.63985	0.8129	0.1871	0.656633	0.343367
1339	P42338	p110Ia	P23458	JAK1	P42338P23458	0.882325	0.117675	0.203912	0.796088	0.0783872	0.921613	0.204633	0.795367	0.940445	0.059555	0.30554	0.69446	0.253353	0.746647	0.36657	0.63343
1340	P42338	p110Ia	P42345	MTOR	P42338P42345	0.620761	0.379239	0.205493	0.794507	0.00916797	0.990832	0.198228	0.801772	0.731805	0.268195	0.297763	0.702237	0.0953711	0.904629	0.354529	0.645471
1341	P27986	PIK3R1	P23458	JAK1	P27986P23458	0.00120628	0.998794	0.11377	0.88623	0.443166	0.556834	0.151127	0.848873	0.00214535	0.997855	0.128162	0.871838	0.00545692	0.994543	0.1534	0.8466
1342	P17252	PRKCA	P42345	MTOR	P17252P42345	0.0100261	0.989974	0.115977	0.884023	0.00376552	0.996234	0.163425	0.836575	0.00135165	0.998648	0.196222	0.803778	0.00488091	0.995119	0.243567	0.756433
1343	Q05513	PRKCZ	P23458	JAK1	Q05513P23458	0.00880277	0.991197	0.157395	0.842605	0.94431	0.0556901	0.200961	0.799039	0.00565696	0.994343	0.232951	0.767049	0.0544047	0.945595	0.268521	0.731479
1344	P17252	PRKCA	O00329	PIK3CD	P17252O00329	0.0108478	0.989152	0.179306	0.820694	0.0465187	0.953481	0.361518	0.638482	0.0155336	0.984466	0.276537	0.723463	0.126207	0.873793	0.38197	0.61803
1345	P51168	SCNN1B	P04049	RAF1	P51168P04049	0.999723	0.000277383	0.765834	0.234166	0.998956	0.00104446	0.748029	0.251971	0.989016	0.0109845	0.683254	0.316746	0.999818	0.000182452	0.786743	0.213257
1347	Q9UQ13	SHOC2	P04049	RAF1	Q9UQ13P04049	0.967598	0.0324022	0.588184	0.411816	0.955746	0.0442539	0.549063	0.450937	0.978848	0.021152	0.394881	0.605119	0.998858	0.00114227	0.546855	0.453145
1348	P06400	RB1	P04049	RAF1	P06400P04049	0.00685513	0.993145	0.140031	0.859969	0.0314488	0.968551	0.101565	0.898435	0.0334526	0.966547	0.144026	0.855974	0.0985054	0.901495	0.194448	0.805552
1349	Q04206	RELA	P04049	RAF1	Q04206P04049	0.00344801	0.996552	0.114846	0.885154	0.148822	0.851178	0.145773	0.854227	0.0101253	0.989875	0.140711	0.859289	0.00527292	0.994727	0.163139	0.836861
1350	P62834	RAP1A	P04049	RAF1	P62834P04049	0.748142	0.251858	0.266843	0.733157	0.866174	0.133827	0.330797	0.669203	0.924102	0.0758984	0.362919	0.637081	0.039609	0.960391	0.472561	0.527439
1351	P61224	RAP1B	P04049	RAF1	P61224P04049	0.692657	0.307343	0.307325	0.692675	0.925575	0.0744252	0.321572	0.678428	0.954317	0.0456829	0.356124	0.643876	0.543846	0.456154	0.500533	0.499467
1352	P61586	RHOA	P04049	RAF1	P61586P04049	0.0589953	0.941005	0.112536	0.887464	0.0817917	0.918208	0.120188	0.879812	0.0259252	0.974075	0.140858	0.859142	0.0417999	0.9582	0.18192	0.81808
1354	P63104	YWHAZ	P04049	RAF1	P63104P04049	0.520753	0.479247	0.349917	0.650083	0.877523	0.122477	0.570726	0.429274	0.959978	0.0400219	0.270215	0.729785	0.490701	0.509299	0.244826	0.755174
1355	Q16254	E2F4	P11802	CDK4	Q16254P11802	0.999724	0.000275909	0.68505	0.31495	0.550978	0.449022	0.556604	0.443396	0.999083	0.000917221	0.898171	0.101829	0.0133556	0.986644	0.444995	0.555005
1356	P54756	EPHA5	P00519	ABL1	P54756P00519	0.99887	0.00113004	0.579857	0.420143	0.860525	0.139475	0.706883	0.293117	0.963266	0.0367341	0.403192	0.596808	0.999522	0.000478451	0.758891	0.241109
1357	Q9UF33	EPHA6	P00519	ABL1	Q9UF33P00519	0.828607	0.171393	0.674595	0.325405	0.97124	0.0287601	0.714024	0.285976	0.774879	0.225121	0.546129	0.453871	0.999615	0.000385201	0.755648	0.244352
1358	Q15375	EPHA7	P00519	ABL1	Q15375P00519	0.998344	0.00165605	0.553527	0.446473	0.205581	0.794419	0.702	0.298	0.430692	0.569308	0.341865	0.658135	0.997816	0.00218426	0.760762	0.239238
1359	P09769	FGR	P00519	ABL1	P09769P00519	0.974742	0.0252583	0.651031	0.348969	0.859094	0.140906	0.7076	0.2924	0.990217	0.00978284	0.614008	0.385992	0.972103	0.0278968	0.609997	0.390003
1362	Q9Y616	IRAK-M	P01584	IL1B	Q9Y616P01584	0.0398998	0.9601	0.419936	0.580064	0.00552505	0.994475	0.291303	0.708697	0.00531328	0.994687	0.384098	0.615902	0.993426	0.00657428	0.581763	0.418237
1363	Q9NWZ3	IRAK4	P01584	IL1B	Q9NWZ3P01584	0.132505	0.867495	0.271264	0.728736	0.000821888	0.999178	0.164474	0.835526	0.110467	0.889533	0.219732	0.780268	0.324667	0.675333	0.370735	0.629265
1364	Q14114	APOER2	P00519	ABL1	Q14114P00519	0.98668	0.0133204	0.728609	0.271391	0.765046	0.234954	0.514383	0.485617	0.998611	0.00138869	0.87687	0.12313	0.964165	0.0358347	0.603904	0.396096
1365	O14733	MAP2K7	P11802	CDK4	O14733P11802	0.00407934	0.995921	0.202703	0.797297	0.0750248	0.924975	0.140447	0.859553	0.368734	0.631266	0.197749	0.802251	0.00502998	0.99497	0.347804	0.652196
1366	Q99759	MEKK3	P01584	IL1B	Q99759P01584	0.0938046	0.906195	0.286822	0.713178	0.392631	0.607369	0.284383	0.715617	0.621716	0.378284	0.264838	0.735162	0.802119	0.197881	0.51654	0.48346
1367	O75030	MITF	P08887	IL6R	O75030P08887	0.10634	0.89366	0.260809	0.739191	0.925836	0.0741642	0.266514	0.733486	0.090144	0.909856	0.24999	0.75001	0.787104	0.212896	0.523413	0.476587
1368	O75925	PIAS	P08887	IL6R	O75925P08887	0.0129742	0.987026	0.237856	0.762144	0.834191	0.165809	0.287755	0.712245	0.0415741	0.958426	0.265654	0.734346	0.41984	0.58016	0.40936	0.59064
1369	Q07869	PPARA	O15379	HDAC3	Q07869O15379	0.957975	0.0420249	0.275495	0.724505	0.0854542	0.914546	0.223353	0.776647	0.816344	0.183656	0.447741	0.552259	0.000261486	0.999739	0.270741	0.729259
1370	P17612	PKA	O15379	HDAC3	P17612O15379	0.279792	0.720208	0.161543	0.838457	0.0192815	0.980718	0.237433	0.762567	0.128039	0.871961	0.259947	0.740053	0.118011	0.881989	0.374707	0.625293
1371	Q9ULZ3	ASC	P01584	IL1B	Q9ULZ3P01584	0.978305	0.0216946	0.591756	0.408244	0.731407	0.268593	0.445589	0.554411	0.339493	0.660507	0.617476	0.382524	0.430267	0.569733	0.505475	0.494525
1372	P60763	RAC3	P00519	ABL1	P60763P00519	0.996485	0.00351451	0.805139	0.194861	0.997809	0.00219105	0.791733	0.208267	0.998891	0.0011087	0.922793	0.0772075	0.894706	0.105294	0.530738	0.469262
1373	O60216	RAD21	P01584	IL1B	O60216P01584	0.00751889	0.992481	0.428006	0.571994	0.994543	0.00545714	0.712711	0.287289	0.132557	0.867443	0.367382	0.632618	0.183104	0.816896	0.44843	0.55157
1374	Q16576	RBBP7	O15379	HDAC3	Q16576O15379	0.631894	0.368106	0.465428	0.534572	0.867277	0.132723	0.564777	0.435223	0.949468	0.0505316	0.411999	0.588001	0.0286908	0.971309	0.304444	0.695556
1375	Q04864	REL	P01584	IL1B	Q04864P01584	0.997431	0.00256913	0.716527	0.283473	0.996684	0.00331571	0.722877	0.277123	0.999484	0.00051617	0.706326	0.293674	0.915162	0.0848384	0.614769	0.385231
1376	O75116	ROCK2	P35968	KDR	O75116P35968	0.249592	0.750408	0.226289	0.773711	0.187963	0.812037	0.2148	0.7852	0.438894	0.561106	0.315368	0.684632	0.126835	0.873165	0.351716	0.648284
1377	Q6S5L8	SHC4	P00519	ABL1	Q6S5L8P00519	0.999904	9.58591e-05	0.849104	0.150896	0.976417	0.0235831	0.696262	0.303738	0.999679	0.000320854	0.87731	0.12269	0.999728	0.000272413	0.700741	0.299259
1378	Q99717	SMAD5	Q92769	HDAC2	Q99717Q92769	0.992615	0.00738501	0.441851	0.558149	0.605723	0.394277	0.538066	0.461934	0.995444	0.00455602	0.437488	0.562512	0.992816	0.00718359	0.704106	0.295894
1379	Q9UQE7	SMC3	P00519	ABL1	Q9UQE7P00519	0.993623	0.00637697	0.544401	0.455599	0.993107	0.00689322	0.757216	0.242784	0.993751	0.00624867	0.473256	0.526744	0.998251	0.00174932	0.63891	0.36109
1380	P17405	SMPD1	P52333	JAK3	P17405P52333	0.370834	0.629166	0.437546	0.562454	0.00383878	0.996161	0.131948	0.868052	0.961821	0.038179	0.491032	0.508968	0.715429	0.284571	0.434092	0.565908
1381	O14544	SOCS6	P23458	JAK1	O14544P23458	0.998926	0.00107399	0.7332	0.2668	0.934034	0.0659664	0.706641	0.293359	0.997599	0.00240114	0.712582	0.287418	0.997224	0.0027756	0.652656	0.347344
1382	P17947	SPI1	P09619	PDGFRB	P17947P09619	0.0118576	0.988142	0.319865	0.680135	0.115782	0.884218	0.538413	0.461587	0.0355706	0.964429	0.225652	0.774348	0.00146484	0.998535	0.26111	0.73889
1383	Q9HCS4	TCF7L1	O15379	HDAC3	Q9HCS4O15379	0.967419	0.0325808	0.65138	0.34862	0.361896	0.638104	0.699229	0.300771	0.948534	0.0514658	0.579977	0.420023	0.629424	0.370576	0.656373	0.343627
1384	Q9NQB0	TCF7L2	Q9BY41	HDAC8	Q9NQB0Q9BY41	0.875231	0.124769	0.263605	0.736395	0.0036059	0.996394	0.266436	0.733564	0.853691	0.146309	0.258589	0.741411	0.275303	0.724697	0.428283	0.571717
1386	P51668	UBE2D1	P00533	EGFR	P51668P00533	0.330007	0.669993	0.337812	0.662188	0.940782	0.0592181	0.260032	0.739968	0.980437	0.0195634	0.529131	0.470869	0.219113	0.780887	0.392023	0.607977
1387	Q9Y6W5	WAVE2	P00519	ABL1	Q9Y6W5P00519	0.686206	0.313794	0.43864	0.56136	0.313316	0.686684	0.289384	0.710616	0.953053	0.0469474	0.443981	0.556019	0.570328	0.429672	0.555886	0.444114
1388	Q9GZV5	WWTR1	O15379	HDAC3	Q9GZV5O15379	0.390393	0.609607	0.428528	0.571472	0.721073	0.278927	0.696788	0.303212	0.533618	0.466382	0.294122	0.705878	0.705208	0.294792	0.565699	0.434301
1389	O14978	ZNF263	P00519	ABL1	O14978P00519	0.997553	0.00244654	0.751968	0.248032	0.861783	0.138217	0.683601	0.316399	0.997361	0.00263889	0.87138	0.12862	0.293581	0.706419	0.466214	0.533786
1390	P27361	ERK1	P21802	FGFR2	P27361P21802	0.000522196	0.999478	0.0624213	0.937579	0.00294864	0.997051	0.0800372	0.919963	3.00407e-05	0.99997	0.0973392	0.902661	0.000129223	0.999871	0.110473	0.889527
1391	Q00653	NFKB2	P01584	IL1B	Q00653P01584	0.00205475	0.997945	0.349015	0.650985	0.0965673	0.903433	0.546902	0.453098	0.167011	0.832989	0.237074	0.762926	0.00382555	0.996174	0.305595	0.694405
1392	P35228	NOS2	P01584	IL1B	P35228P01584	0.939975	0.0600246	0.653227	0.346773	0.802521	0.197479	0.748583	0.251417	0.713828	0.286172	0.563059	0.436941	0.924704	0.0752955	0.697806	0.302194
1393	P42338	p110Ia	Q9UM73	ALK	P42338Q9UM73	0.928371	0.0716293	0.278626	0.721374	0.0840533	0.915947	0.386726	0.613274	0.915563	0.0844367	0.399019	0.600981	0.762623	0.237377	0.510269	0.489731
1394	O00329	PIK3CD	Q9UM73	ALK	O00329Q9UM73	0.961546	0.0384544	0.483187	0.516813	0.963239	0.0367607	0.772949	0.227051	0.441305	0.558695	0.423144	0.576856	0.306462	0.693538	0.49883	0.50117
1395	O00459	p85beta	Q9UM73	ALK	O00459Q9UM73	0.990728	0.00927235	0.349706	0.650294	0.815717	0.184283	0.472247	0.527753	0.987733	0.0122667	0.459093	0.540907	0.955566	0.0444342	0.507705	0.492295
1396	P01236	PRL	O60674	JAK2	P01236O60674	0.999237	0.000762796	0.630989	0.369011	0.988555	0.0114448	0.729474	0.270526	0.995608	0.00439203	0.504599	0.495401	0.998769	0.00123133	0.727879	0.272121
1397	P40225	THPO	O60674	JAK2	P40225O60674	0.991975	0.00802545	0.722234	0.277766	0.992911	0.00708886	0.686432	0.313568	0.998604	0.00139621	0.700478	0.299522	0.973581	0.0264189	0.649186	0.350814
1399	Q99741	CDC6	P28074	PSMB5	Q99741P28074	0.616577	0.383423	0.575568	0.424432	0.96133	0.0386701	0.528658	0.471342	0.684601	0.315399	0.478183	0.521817	0.739229	0.260771	0.400173	0.599827
1400	O43889	CREB3	P15692	VEGFA	O43889P15692	0.986617	0.0133829	0.699083	0.300917	0.99793	0.00207008	0.765574	0.234426	0.999667	0.000332857	0.751231	0.248769	0.991427	0.00857271	0.529635	0.470365
1401	P07339	CTSD	P10415	BCL2	P07339P10415	0.99984	0.000159517	0.715728	0.284272	0.998779	0.00122055	0.759358	0.240642	0.999791	0.00020905	0.616283	0.383717	0.999578	0.00042154	0.758338	0.241662
1402	Q9UBX1	CTSF	P10415	BCL2	Q9UBX1P10415	0.999405	0.000594805	0.887219	0.112781	0.994759	0.00524089	0.729045	0.270955	0.998614	0.0013858	0.903444	0.0965557	0.996405	0.00359547	0.773783	0.226217
1403	P09668	CTSH	P10415	BCL2	P09668P10415	0.999766	0.000233942	0.724728	0.275272	0.999618	0.000382066	0.784975	0.215025	0.999791	0.00020905	0.62743	0.37257	0.999564	0.000436469	0.761292	0.238708
1404	P43234	CTSO	P10415	BCL2	P43234P10415	0.999919	8.05787e-05	0.901181	0.0988195	0.998779	0.00122055	0.773097	0.226903	0.999905	9.46288e-05	0.914641	0.0853586	0.999296	0.00070386	0.802668	0.197332
1405	P56202	CTSW	P10415	BCL2	P56202P10415	0.999405	0.000594805	0.887478	0.112522	0.988738	0.0112616	0.735257	0.264743	0.995584	0.00441601	0.903913	0.0960867	0.997747	0.00225303	0.773678	0.226322
1406	Q9UBR2	CTSZ	P10415	BCL2	Q9UBR2P10415	0.999919	8.05787e-05	0.896401	0.103599	0.986235	0.0137647	0.750663	0.249337	0.999846	0.000153568	0.916316	0.0836837	0.998273	0.00172661	0.800191	0.199809
1407	P09038	FGF2	P04626	ERBB2	P09038P04626	0.00385684	0.996143	0.210553	0.789447	0.00034678	0.999653	0.177977	0.822023	0.00491112	0.995089	0.22114	0.77886	0.000600338	0.9994	0.249499	0.750501
1408	Q16665	HIF1A	P04626	ERBB2	Q16665P04626	0.00166321	0.998337	0.096684	0.903316	0.0660191	0.933981	0.125272	0.874728	0.00407767	0.995922	0.150569	0.849431	0.0282772	0.971723	0.156801	0.843199
1409	P01112	HRAS	P60568	IL2	P01112P60568	0.00590843	0.994092	0.317597	0.682403	0.84488	0.15512	0.56939	0.43061	0.0129893	0.987011	0.18865	0.81135	0.0105324	0.989468	0.242853	0.757147
1411	Q9NWZ3	IRAK4	P04626	ERBB2	Q9NWZ3P04626	0.00230533	0.997695	0.240761	0.759239	0.000139475	0.999861	0.137741	0.862259	0.0020327	0.997967	0.210842	0.789158	0.207635	0.792365	0.354658	0.645342
1412	P35568	IRS1	P35916	FLT4	P35568P35916	0.00958163	0.990418	0.16686	0.83314	0.151686	0.848314	0.12595	0.87405	0.00869852	0.991301	0.124993	0.875007	0.0814179	0.918582	0.338287	0.661713
1413	Q9H063	MAF1	Q13547	HDAC1	Q9H063Q13547	0.99636	0.00363957	0.762364	0.237636	0.999817	0.000183301	0.761287	0.238713	0.995245	0.00475544	0.732515	0.267485	0.999827	0.000172916	0.705539	0.294461
1414	P52564	MAP2K6	P05231	IL6	P52564P05231	0.315022	0.684978	0.170819	0.829181	0.889618	0.110382	0.148481	0.851519	0.974191	0.025809	0.213394	0.786606	0.0131258	0.986874	0.276827	0.723173
1415	P53778	p38gamma	P10415	BCL2	P53778P10415	0.157802	0.842198	0.181956	0.818044	0.0181025	0.981898	0.214272	0.785728	0.152706	0.847294	0.17595	0.82405	0.00176644	0.998234	0.187769	0.812231
1416	Q15596	NCOA2	P10415	BCL2	Q15596P10415	0.955394	0.0446056	0.239757	0.760243	0.739862	0.260138	0.163332	0.836668	0.976561	0.0234394	0.265103	0.734897	0.410224	0.589776	0.265491	0.734509
1417	O95644	NFATC1	P11802	CDK4	O95644P11802	0.034628	0.965372	0.160936	0.839064	0.0307103	0.96929	0.140934	0.859066	0.0305831	0.969417	0.199023	0.800977	0.103843	0.896157	0.230688	0.769312
1418	O95644	NFATC1	Q9NZQ7	CD274	O95644Q9NZQ7	0.0215815	0.978419	0.194352	0.805648	0.0187557	0.981244	0.268513	0.731487	0.00587684	0.994123	0.230413	0.769587	0.0226291	0.977371	0.299446	0.700554
1419	P34130	NTF5	P10721	KIT	P34130P10721	0.136337	0.863663	0.465234	0.534766	0.688844	0.311156	0.274513	0.725487	0.87052	0.12948	0.450403	0.549597	0.984304	0.0156956	0.560675	0.439325
1420	P49763	PGF	P04626	ERBB2	P49763P04626	0.972564	0.0274363	0.841552	0.158448	0.827789	0.17221	0.698394	0.301606	0.999059	0.000940809	0.874456	0.125544	0.301587	0.698413	0.654458	0.345542
1422	Q00005	PPP2R2B	P10415	BCL2	Q00005P10415	0.998335	0.00166478	0.746726	0.253274	0.997865	0.0021347	0.771787	0.228213	0.993738	0.00626223	0.745179	0.254821	0.9979	0.00210007	0.701408	0.298592
1423	Q9Y2T4	PPP2R2C	P10415	BCL2	Q9Y2T4P10415	0.999387	0.000613084	0.761188	0.238812	0.999762	0.000237801	0.769682	0.230318	0.999521	0.00047872	0.744924	0.255076	0.999637	0.000362958	0.748783	0.251217
1424	Q66LE6	PPP2R2D	P10415	BCL2	Q66LE6P10415	0.999558	0.000442002	0.670882	0.329118	0.99645	0.00354972	0.785481	0.214519	0.997416	0.00258448	0.586887	0.413113	0.99885	0.00115028	0.795206	0.204794
1427	P31321	PRKAR1B	P10415	BCL2	P31321P10415	0.975015	0.0249846	0.529448	0.470552	0.988374	0.0116259	0.579682	0.420318	0.999438	0.000562451	0.326467	0.673533	0.998868	0.00113211	0.560118	0.439882
1429	Q15262	PTPRK	P00533	EGFR	Q15262P00533	0.951836	0.0481642	0.735898	0.264102	0.62361	0.37639	0.670916	0.329084	0.941827	0.0581734	0.670525	0.329475	0.985116	0.0148836	0.694094	0.305906
1430	Q06330	RBPJ	Q13547	HDAC1	Q06330Q13547	0.86798	0.13202	0.441302	0.558698	0.999942	5.76842e-05	0.785881	0.214119	0.34356	0.65644	0.350769	0.649231	0.988256	0.0117436	0.555984	0.444016
1431	Q04206	RELA	P28074	PSMB5	Q04206P28074	0.00106925	0.998931	0.225196	0.774804	0.0248376	0.975162	0.262518	0.737482	0.00107664	0.998923	0.282952	0.717048	0.0225332	0.977467	0.256044	0.743956
1432	Q01201	RELB	P10415	BCL2	Q01201P10415	0.988998	0.0110019	0.646985	0.353015	0.999719	0.000281196	0.710202	0.289798	0.999743	0.000256775	0.659039	0.340961	0.995472	0.00452764	0.583283	0.416717
1433	P62979	RPS27A	P04049	RAF1	P62979P04049	0.999598	0.000402232	0.789683	0.210317	0.999962	3.78661e-05	0.799572	0.200428	0.999854	0.000145782	0.925814	0.0741855	0.99792	0.00208004	0.544089	0.455911
1434	P19793	RXRA	O15379	HDAC3	P19793O15379	0.00158525	0.998415	0.298081	0.701919	0.262492	0.737508	0.528098	0.471902	0.000390828	0.999609	0.194706	0.805294	0.000945866	0.999054	0.240986	0.759014
1435	O15047	SETD1A	Q13547	HDAC1	O15047Q13547	0.99987	0.000129711	0.869385	0.130615	0.999243	0.000756519	0.753585	0.246415	0.998998	0.00100161	0.886593	0.113407	0.999699	0.000301276	0.731458	0.268542
1436	P29353	SHC1	P17948	FLT1	P29353P17948	0.000790477	0.99921	0.142158	0.857842	0.00887984	0.99112	0.217204	0.782796	0.00181323	0.998187	0.168247	0.831753	0.000869691	0.99913	0.278231	0.721769
1437	Q15797	SMAD1	Q13547	HDAC1	Q15797Q13547	0.0280691	0.971931	0.261875	0.738125	0.99593	0.00406961	0.366793	0.633207	0.0134188	0.986581	0.14616	0.85384	0.144853	0.855147	0.282233	0.717767
1438	Q15796	SMAD2	Q92769	HDAC2	Q15796Q92769	0.00169778	0.998302	0.180759	0.819241	0.212553	0.787447	0.271256	0.728744	0.0153748	0.984625	0.19647	0.80353	0.0962292	0.903771	0.285651	0.714349
1439	Q9HCE7	SMURF1	Q13547	HDAC1	Q9HCE7Q13547	0.361693	0.638307	0.319853	0.680147	0.968152	0.0318482	0.321947	0.678053	0.421852	0.578148	0.252573	0.747427	0.970054	0.0299462	0.567231	0.432769
1440	P08047	SP1	P10721	KIT	P08047P10721	0.00125253	0.998747	0.0959314	0.904069	0.0672296	0.93277	0.114147	0.885853	0.00408572	0.995914	0.122749	0.877251	0.00747746	0.992523	0.157955	0.842045
1441	P08047	SP1	P15391	CD19	P08047P15391	0.0371097	0.96289	0.13422	0.86578	0.26828	0.73172	0.149835	0.850165	0.00183874	0.998161	0.150429	0.849571	0.0982826	0.901717	0.204424	0.795576
1442	P17947	SPI1	P01584	IL1B	P17947P01584	0.0183541	0.981646	0.323148	0.676852	0.25613	0.74387	0.547073	0.452927	0.0705928	0.929407	0.22336	0.77664	0.00941318	0.990587	0.261512	0.738488
1443	P51692	STAT5B	P10415	BCL2	P51692P10415	0.950608	0.0493916	0.246915	0.753085	0.505225	0.494775	0.268235	0.731765	0.923134	0.0768658	0.348408	0.651592	0.000339985	0.99966	0.324711	0.675289
1444	Q9UMX1	SUFU	P28074	PSMB5	Q9UMX1P28074	0.00595462	0.994045	0.266736	0.733264	0.00240803	0.997592	0.238754	0.761246	0.0213367	0.978663	0.299328	0.700672	0.0183934	0.981607	0.377612	0.622388
1446	P05549	TFAP2A	P10415	BCL2	P05549P10415	0.88227	0.11773	0.411449	0.588551	0.999318	0.000681825	0.708596	0.291404	0.996793	0.00320689	0.37965	0.62035	0.844183	0.155817	0.452633	0.547367
1447	Q92754	TFAP2C	P10415	BCL2	Q92754P10415	0.999836	0.000163826	0.799443	0.200557	0.999117	0.000882505	0.718877	0.281123	0.999951	4.90465e-05	0.892144	0.107856	0.927243	0.0727568	0.566331	0.433669
1448	O15350	TP73	P28074	PSMB5	O15350P28074	0.00181311	0.998187	0.308016	0.691984	0.0371723	0.962828	0.303636	0.696364	0.00660312	0.993397	0.310565	0.689435	0.566142	0.433858	0.352814	0.647186
1449	Q9Y4K3	TRAF6	P10721	KIT	Q9Y4K3P10721	0.00234681	0.997653	0.103742	0.896258	0.000852823	0.999147	0.147624	0.852376	0.00261074	0.997389	0.184998	0.815002	0.000109792	0.99989	0.242093	0.757907
1450	Q9Y4K3	TRAF6	P10415	BCL2	Q9Y4K3P10415	0.101701	0.898299	0.155768	0.844232	0.00157225	0.998428	0.195768	0.804232	0.0570335	0.942966	0.235772	0.764228	0.000733078	0.999267	0.335196	0.664804
1451	Q99816	TSG101	P00533	EGFR	Q99816P00533	0.936921	0.0630795	0.832361	0.167639	0.950806	0.0491944	0.658697	0.341303	0.999441	0.000559413	0.86565	0.13435	0.673757	0.326243	0.618904	0.381096
1452	P40337	VHL	P28074	PSMB5	P40337P28074	0.897662	0.102338	0.51682	0.48318	0.891136	0.108864	0.532429	0.467571	0.993095	0.0069052	0.394105	0.605895	0.967701	0.0322992	0.429005	0.570995
1453	P61964	WDR5	Q13547	HDAC1	P61964Q13547	0.99987	0.000129808	0.868554	0.131446	0.991786	0.00821423	0.792419	0.207581	0.986319	0.0136814	0.910545	0.0894549	0.99894	0.00106019	0.678857	0.321143
1456	P35568	IRS1	P17948	FLT1	P35568P17948	0.0172089	0.982791	0.216444	0.783556	0.22831	0.77169	0.233994	0.766006	0.0113009	0.988699	0.178179	0.821821	0.240755	0.759245	0.412556	0.587444
1457	Q13177	PAK2	P15056	BRAF	Q13177P15056	0.00149441	0.998506	0.191321	0.808679	0.0402328	0.959767	0.175366	0.824634	0.00779301	0.992207	0.180866	0.819134	0.135828	0.864172	0.242563	0.757437
1458	O43252	PAPSS1	P15056	BRAF	O43252P15056	0.999677	0.000322494	0.906029	0.0939714	0.981722	0.0182783	0.750532	0.249468	0.99907	0.000929989	0.909682	0.090318	0.999087	0.000913216	0.784733	0.215267
1459	P01127	PDGFB	P35968	KDR	P01127P35968	0.00338101	0.996619	0.527685	0.472315	0.00314486	0.996855	0.540614	0.459386	0.0136911	0.986309	0.490856	0.509144	0.00637364	0.993626	0.314078	0.685922
1460	P35232	PHB	P15056	BRAF	P35232P15056	0.998638	0.00136189	0.804235	0.195765	0.999226	0.000774454	0.796306	0.203694	0.999509	0.000491333	0.925019	0.0749812	0.230954	0.769046	0.516391	0.483609
1461	Q5UE93	PIK3R6	P00533	EGFR	Q5UE93P00533	0.471199	0.528801	0.846132	0.153868	0.175365	0.824635	0.650859	0.349141	0.507488	0.492512	0.85943	0.14057	0.375147	0.624853	0.665639	0.334361
1462	Q00722	PLCB2	P16234	PDGFRA	Q00722P16234	0.706802	0.293198	0.702048	0.297952	0.955482	0.0445177	0.730517	0.269483	0.996403	0.00359704	0.705008	0.294992	0.503872	0.496128	0.60324	0.39676
1464	Q02156	PRKCE	P11802	CDK4	Q02156P11802	0.0155371	0.984463	0.231164	0.768836	0.735244	0.264756	0.340157	0.659843	0.0410421	0.958958	0.258376	0.741624	0.00601417	0.993986	0.306277	0.693723
1465	P05129	PRKCG	P15056	BRAF	P05129P15056	0.0564972	0.943503	0.195863	0.804137	0.271909	0.728091	0.263275	0.736725	0.0390247	0.960975	0.237017	0.762983	0.000787497	0.999213	0.317919	0.682081
1466	Q04759	PRKCQ	P15056	BRAF	Q04759P15056	0.382779	0.617221	0.428748	0.571252	0.99491	0.00509009	0.740032	0.259968	0.10817	0.89183	0.308416	0.691584	0.138468	0.861532	0.534034	0.465966
1467	P62070	RRAS2	P15056	BRAF	P62070P15056	0.999521	0.000479395	0.846938	0.153062	0.997921	0.00207917	0.745222	0.254778	0.998829	0.00117066	0.902034	0.0979658	0.999535	0.00046522	0.627434	0.372566
1468	P31947	SFN	P15056	BRAF	P31947P15056	0.998475	0.00152465	0.600837	0.399163	0.994924	0.00507602	0.755616	0.244384	0.996138	0.00386209	0.578787	0.421213	0.999766	0.000233763	0.598396	0.401604
1471	Q92529	SHC3	P16234	PDGFRA	Q92529P16234	0.655733	0.344267	0.543482	0.456518	0.970497	0.0295029	0.698352	0.301648	0.925858	0.0741418	0.382918	0.617082	0.998086	0.0019138	0.701797	0.298203
1472	Q9UQ13	SHOC2	P15056	BRAF	Q9UQ13P15056	0.884194	0.115806	0.589827	0.410173	0.364544	0.635456	0.551621	0.448379	0.96785	0.0321496	0.397883	0.602117	0.996901	0.00309894	0.544436	0.455564
1473	Q6STE5	SMARCD3	O15379	HDAC3	Q6STE5O15379	0.995032	0.00496773	0.667849	0.332151	0.981007	0.018993	0.725605	0.274395	0.99019	0.00981005	0.594795	0.405205	0.998278	0.00172246	0.678518	0.321482
1474	Q7KZF4	SND1	P15056	BRAF	Q7KZF4P15056	0.988049	0.0119506	0.569598	0.430402	0.915487	0.0845126	0.627933	0.372067	0.98921	0.0107897	0.363062	0.636938	0.999716	0.000283981	0.636937	0.363063
1476	Q9BXT5	TEX15	P11802	CDK4	Q9BXT5P11802	0.99986	0.000140429	0.883109	0.116891	0.99815	0.00184997	0.761133	0.238867	0.999791	0.000208558	0.905716	0.0942842	0.981581	0.0184195	0.72641	0.27359
1477	Q12933	TRAF2	P28074	PSMB5	Q12933P28074	0.00350493	0.996495	0.302417	0.697583	0.0522679	0.947732	0.367419	0.632581	0.00919324	0.990807	0.407112	0.592888	0.252123	0.747877	0.549209	0.450791
1478	O15164	TRIM24	P15056	BRAF	O15164P15056	0.953485	0.0465149	0.59758	0.40242	0.999616	0.000384265	0.701667	0.298333	0.972256	0.0277441	0.494505	0.505495	0.993638	0.00636167	0.710711	0.289289
1479	Q92738	RNTRE	P00533	EGFR	Q92738P00533	0.991318	0.00868208	0.616939	0.383061	0.0173002	0.9827	0.256395	0.743605	0.996902	0.00309851	0.849242	0.150758	0.956694	0.0433057	0.635442	0.364558
1480	P31946	YWHAB	P15056	BRAF	P31946P15056	0.995639	0.00436143	0.441859	0.558141	0.994924	0.00507602	0.755743	0.244257	0.996178	0.00382174	0.448422	0.551578	0.992563	0.00743652	0.463592	0.536408
1481	P61981	YWHAG	P15056	BRAF	P61981P15056	0.99759	0.00241045	0.554814	0.445186	0.997054	0.00294627	0.775013	0.224987	0.997745	0.00225516	0.548208	0.451792	0.999333	0.000667356	0.594092	0.405908
1482	Q04917	P1433	P15056	BRAF	Q04917P15056	0.940133	0.0598668	0.366385	0.633615	0.954391	0.0456092	0.260683	0.739317	0.855573	0.144427	0.509092	0.490908	0.98293	0.0170704	0.492871	0.507129
1483	Q96PM9	ZNF385A	Q92769	HDAC2	Q96PM9Q92769	0.99989	0.000110117	0.878512	0.121488	0.993192	0.00680842	0.749319	0.250681	0.999517	0.000483373	0.892757	0.107243	0.998052	0.00194775	0.707149	0.292851
1484	P16220	CREB1	P15692	VEGFA	P16220P15692	0.0168835	0.983117	0.114195	0.885805	0.18784	0.81216	0.147989	0.852011	0.0288053	0.971195	0.165366	0.834634	0.0239186	0.976081	0.180707	0.819293
1485	Q03060	CREM	P10415	BCL2	Q03060P10415	0.902653	0.0973468	0.292188	0.707812	0.990489	0.00951101	0.289455	0.710545	0.996715	0.00328517	0.330615	0.669385	0.575037	0.424963	0.503708	0.496292
1486	P25774	CTSS	P10415	BCL2	P25774P10415	0.999766	0.000233942	0.697139	0.302861	0.996769	0.00323099	0.764323	0.235677	0.999661	0.00033923	0.6273	0.3727	0.999342	0.000658059	0.699188	0.300812
1487	P41240	CSK	Q9NZQ7	CD274	P41240Q9NZQ7	0.114569	0.885431	0.378196	0.621804	0.777928	0.222072	0.520456	0.479544	0.464796	0.535204	0.364101	0.635899	0.973285	0.0267152	0.774605	0.225395
1488	Q09472	EP300	Q00534	CDK6	Q09472Q00534	0.0573952	0.942605	0.11669	0.88331	0.00888944	0.991111	0.125285	0.874715	0.00313771	0.996862	0.150609	0.849391	0.01657	0.98343	0.175947	0.824053
1547	Q9Y616	IRAK-M	Q06187	BTK	Q9Y616Q06187	0.492535	0.507465	0.457421	0.542579	0.0400229	0.959977	0.329605	0.670395	0.205648	0.794352	0.425465	0.574535	0.997226	0.00277388	0.639718	0.360282
1548	P21583	KITLG	P36888	FLT3	P21583P36888	0.872557	0.127443	0.646678	0.353322	0.0514453	0.948555	0.494949	0.505051	0.211893	0.788107	0.535656	0.464344	0.0431638	0.956836	0.471976	0.528024
1552	Q96RE7	NACC1	Q92769	HDAC2	Q96RE7Q92769	0.99925	0.000749534	0.786192	0.213808	0.999821	0.000178979	0.75848	0.24152	0.99987	0.000129887	0.749623	0.250377	0.990575	0.00942467	0.738704	0.261296
1553	Q13133	NR1H3	P11802	CDK4	Q13133P11802	0.999702	0.000297721	0.767186	0.232814	0.999906	9.41994e-05	0.764079	0.235921	0.99969	0.000309826	0.763316	0.236684	0.99438	0.00562026	0.705457	0.294543
1554	P01111	RAS	Q9UM73	ALK	P01111Q9UM73	0.00801021	0.99199	0.156325	0.843675	0.00129557	0.998704	0.245435	0.754565	0.103995	0.896005	0.212785	0.787215	0.00214106	0.997859	0.249261	0.750739
1556	O00329	PIK3CD	Q06187	BTK	O00329Q06187	0.82454	0.17546	0.517928	0.482072	0.992732	0.00726824	0.857509	0.142491	0.917864	0.0821359	0.447175	0.552825	0.726304	0.273696	0.559839	0.440161
1557	P27986	PIK3R1	Q9UM73	ALK	P27986Q9UM73	0.0185591	0.981441	0.185345	0.814655	0.316159	0.683841	0.299127	0.700873	0.00959671	0.990403	0.210286	0.789714	0.200016	0.799984	0.292573	0.707427
1558	O00459	p85beta	Q06187	BTK	O00459Q06187	0.773107	0.226893	0.310397	0.689603	0.952083	0.0479166	0.352935	0.647065	0.992764	0.00723589	0.404701	0.595299	0.172213	0.827787	0.44352	0.55648
1559	P16885	PLCG2	Q9UM73	ALK	P16885Q9UM73	0.427915	0.572085	0.249396	0.750604	0.0145807	0.985419	0.442249	0.557751	0.519401	0.480599	0.322782	0.677218	0.00114429	0.998856	0.429585	0.570415
1560	P53041	PPP5C	P15056	BRAF	P53041P15056	0.828147	0.171853	0.328456	0.671544	0.0147147	0.985285	0.219865	0.780135	0.0392874	0.960713	0.212355	0.787645	0.98604	0.0139597	0.449567	0.550433
1561	P49792	RANBP2	Q13547	HDAC1	P49792Q13547	0.885844	0.114156	0.357638	0.642362	0.9987	0.0013002	0.489053	0.510947	0.971068	0.0289317	0.304763	0.695237	0.97824	0.0217596	0.469454	0.530546
1562	P61586	RHOA	P42345	MTOR	P61586P42345	0.00985783	0.990142	0.114254	0.885746	0.00279576	0.997204	0.116276	0.883724	0.00137126	0.998629	0.12215	0.87785	0.0205815	0.979419	0.178221	0.821779
1563	P62979	RPS27A	P28074	PSMB5	P62979P28074	0.998551	0.00144897	0.797239	0.202761	0.999972	2.83876e-05	0.787737	0.212263	0.999907	9.28229e-05	0.91196	0.0880396	0.978046	0.021954	0.51815	0.48185
1564	Q01196	RUNX1	Q92769	HDAC2	Q01196Q92769	0.0280036	0.971996	0.475279	0.524721	0.991476	0.00852363	0.750636	0.249364	0.0628956	0.937104	0.369217	0.630783	0.252487	0.747513	0.619424	0.380576
1565	Q96B97	SH3KBP1	Q06187	BTK	Q96B97Q06187	0.937252	0.0627479	0.439784	0.560216	0.677567	0.322433	0.172072	0.827928	0.947704	0.0522958	0.519409	0.480591	0.109443	0.890557	0.407408	0.592592
1566	Q07889	SOS1	Q06187	BTK	Q07889Q06187	8.55923e-05	0.999914	0.171506	0.828494	0.0130181	0.986982	0.181271	0.818729	0.00858927	0.991411	0.202357	0.797643	0.000807345	0.999193	0.213092	0.786908
1567	P42229	STAT5A	Q92769	HDAC2	P42229Q92769	0.212925	0.787075	0.237287	0.762713	0.170805	0.829195	0.465038	0.534962	0.020043	0.979957	0.317905	0.682095	0.120357	0.879643	0.447683	0.552317
1568	P51692	STAT5B	P36888	FLT3	P51692P36888	0.428907	0.571093	0.265608	0.734392	0.0361111	0.963889	0.383762	0.616238	0.214983	0.785017	0.371222	0.628778	0.00112325	0.998877	0.357441	0.642559
1569	P43405	SYK	O00329	PIK3CD	P43405O00329	0.0160282	0.983972	0.225409	0.774591	0.0450393	0.954961	0.372492	0.627508	0.0155336	0.984466	0.278606	0.721394	0.0269912	0.973009	0.492921	0.507079
1573	Q12933	TRAF2	Q06187	BTK	Q12933Q06187	0.0281267	0.971873	0.214324	0.785676	0.0320572	0.967943	0.246274	0.753726	0.00989115	0.990109	0.266521	0.733479	0.535612	0.464388	0.491504	0.508496
1574	Q13114	TRAF3	Q06187	BTK	Q13114Q06187	0.0896239	0.910376	0.501946	0.498054	0.996816	0.00318443	0.84297	0.15703	0.181739	0.818261	0.363147	0.636853	0.951873	0.0481272	0.620994	0.379006
1575	Q9Y4K3	TRAF6	O00329	PIK3CD	Q9Y4K3O00329	0.0157554	0.984245	0.202539	0.797461	0.00729847	0.992702	0.358747	0.641253	0.0120974	0.987903	0.277886	0.722114	0.00537801	0.994622	0.432132	0.567868
1578	P0CG47	Ub	P28074	PSMB5	P0CG47P28074	0.988453	0.0115474	0.605023	0.394977	0.743681	0.256319	0.413375	0.586625	0.999707	0.000293448	0.908416	0.0915841	0.99181	0.00819009	0.502976	0.497024
1579	P61077	UBE2D3	P00533	EGFR	P61077P00533	0.970721	0.0292793	0.705643	0.294357	0.580926	0.419074	0.430819	0.569181	0.999041	0.000958605	0.912089	0.0879114	0.996025	0.00397538	0.741601	0.258399
1580	P63279	UBC9	Q92769	HDAC2	P63279Q92769	0.983815	0.0161852	0.299046	0.700954	0.994287	0.00571344	0.553587	0.446413	0.987641	0.0123587	0.416681	0.583319	0.842455	0.157545	0.526224	0.473776
1603	P52735	VAV2	Q06187	BTK	P52735Q06187	0.299712	0.700288	0.283722	0.716278	0.014667	0.985333	0.216437	0.783563	0.977535	0.0224652	0.373385	0.626615	0.207371	0.792629	0.549417	0.450583
1604	O14980	XPO1	P11802	CDK4	O14980P11802	0.993869	0.0061313	0.559311	0.440689	0.971233	0.0287667	0.742251	0.257749	0.999323	0.000676718	0.500915	0.499085	0.976063	0.0239371	0.489131	0.510869
1607	O60911	CTSV	P10415	BCL2	O60911P10415	0.999954	4.61243e-05	0.91173	0.0882696	0.998831	0.00116938	0.769673	0.230327	0.999774	0.000225804	0.928918	0.0710824	0.999923	7.71461e-05	0.827482	0.172518
1610	P01138	NGF	P35916	FLT4	P01138P35916	0.0336449	0.966355	0.323811	0.676189	0.443886	0.556114	0.430513	0.569487	0.234451	0.765549	0.288191	0.711809	0.0432913	0.956709	0.394889	0.605111
1611	P20783	NTF3	P35916	FLT4	P20783P35916	0.144929	0.855071	0.670095	0.329905	0.511437	0.488563	0.707397	0.292603	0.477749	0.522251	0.577981	0.422019	0.896934	0.103066	0.711682	0.288318
1612	O00459	p85beta	P15391	CD19	O00459P15391	0.988699	0.0113005	0.303172	0.696828	0.833237	0.166763	0.31663	0.68337	0.972141	0.0278588	0.375737	0.624263	0.347681	0.652319	0.418633	0.581367
1613	Q92569	p55gamma	P15391	CD19	Q92569P15391	0.614699	0.385301	0.327483	0.672517	0.0137147	0.986285	0.336901	0.663099	0.127601	0.872399	0.339836	0.660164	0.105156	0.894844	0.46011	0.53989
1615	P16885	PLCG2	P35916	FLT4	P16885P35916	0.1018	0.8982	0.180983	0.819017	0.00597382	0.994026	0.27093	0.72907	0.0104977	0.989502	0.220715	0.779285	6.99759e-05	0.99993	0.297001	0.702999
1616	Q9UBK2	PPARGC1A	O15379	HDAC3	Q9UBK2O15379	0.00502986	0.99497	0.176766	0.823234	0.0359939	0.964006	0.206945	0.793055	0.00102508	0.998975	0.173925	0.826075	0.00111216	0.998888	0.206427	0.793573
1617	Q04206	RELA	Q9NZQ7	CD274	Q04206Q9NZQ7	0.00105864	0.998941	0.18443	0.81557	0.00376081	0.996239	0.293405	0.706595	0.000329256	0.999671	0.192649	0.807351	0.00325239	0.996748	0.286101	0.713899
1618	P23443	RPS6KB1	P10721	KIT	P23443P10721	0.00161529	0.998385	0.096507	0.903493	0.00809902	0.991901	0.0930431	0.906957	0.00252658	0.997473	0.114484	0.885516	0.00285	0.99715	0.167404	0.832596
1619	Q14188	TFDP2	Q13547	HDAC1	Q14188Q13547	0.99984	0.000160086	0.880978	0.119022	0.999607	0.00039328	0.760494	0.239506	0.999677	0.000323397	0.891372	0.108628	0.986122	0.0138777	0.744278	0.255722
1620	P52735	VAV2	P15391	CD19	P52735P15391	0.364755	0.635245	0.267323	0.732677	0.00165319	0.998347	0.190096	0.809904	0.420352	0.579648	0.340224	0.659776	0.411091	0.588909	0.48222	0.51778
1621	P09693	CD3G	Q9NZQ7	CD274	P09693Q9NZQ7	0.128021	0.871979	0.632166	0.367834	0.257244	0.742756	0.585007	0.414993	0.0469631	0.953037	0.568566	0.431434	0.0797635	0.920236	0.433591	0.566409
1622	P33681	CD80	Q9NZQ7	CD274	P33681Q9NZQ7	0.977819	0.0221807	0.888456	0.111544	0.999167	0.000832851	0.771755	0.228245	0.999493	0.000507124	0.903721	0.0962795	0.875159	0.124841	0.714782	0.285218
1626	P01903	HLA-DRA	Q9NZQ7	CD274	P01903Q9NZQ7	0.99757	0.00243009	0.676622	0.323378	0.999704	0.000295814	0.82203	0.17797	0.9977	0.00229988	0.659315	0.340685	0.976115	0.0238853	0.698948	0.301052
1627	P01911	HLA-DRB1	Q9NZQ7	CD274	P01911Q9NZQ7	0.99877	0.00123041	0.884494	0.115506	0.999441	0.000558782	0.790678	0.209322	0.999796	0.00020429	0.913833	0.0861673	0.945415	0.0545854	0.684575	0.315425
1630	Q30154	HLA-DRB5	Q9NZQ7	CD274	Q30154Q9NZQ7	0.99877	0.00123041	0.903722	0.0962781	0.999441	0.000558782	0.786463	0.213537	0.999493	0.000507124	0.912952	0.0870481	0.997816	0.00218375	0.759312	0.240688
1632	P08700	IL3	P00533	EGFR	P08700P00533	0.883605	0.116395	0.474965	0.525035	0.957862	0.0421381	0.694101	0.305899	0.907118	0.0928824	0.36795	0.63205	0.965887	0.0341127	0.591682	0.408318
1633	P23229	ITGA6	P00533	EGFR	P23229P00533	0.527521	0.472479	0.503888	0.496112	0.0517889	0.948211	0.265364	0.734636	0.977365	0.0226345	0.562121	0.437879	0.517078	0.482922	0.512748	0.487252
1634	P05412	c-JUN	Q9NZQ7	CD274	P05412Q9NZQ7	0.0255051	0.974495	0.201836	0.798164	0.722434	0.277566	0.38881	0.61119	0.0491242	0.950876	0.307239	0.692761	0.491599	0.508401	0.405866	0.594134
1635	P07948	LYN	P16410	CTLA4	P07948P16410	0.00719142	0.992809	0.12273	0.87727	0.252346	0.747654	0.128409	0.871591	0.00236273	0.997637	0.10433	0.89567	0.00527269	0.994727	0.173916	0.826084
1636	Q15466	SHP	Q92769	HDAC2	Q15466Q92769	0.976747	0.023253	0.364301	0.635699	0.935514	0.0644861	0.517927	0.482073	0.998101	0.00189949	0.436406	0.563594	0.723807	0.276193	0.554074	0.445926
1637	P49763	PGF	P22607	FGFR3	P49763P22607	0.995623	0.00437691	0.88038	0.11962	0.99676	0.00324034	0.736647	0.263353	0.999697	0.000303167	0.884556	0.115444	0.769945	0.230055	0.726965	0.273035
1638	P06401	PGR	P11802	CDK4	P06401P11802	0.129763	0.870237	0.287079	0.712921	0.407762	0.592238	0.19582	0.80418	0.971782	0.0282177	0.27694	0.72306	0.419396	0.580604	0.360172	0.639828
1639	Q01196	RUNX1	P00519	ABL1	Q01196P00519	0.00356579	0.996434	0.449053	0.550947	0.955515	0.0444846	0.683536	0.316464	0.0321571	0.967843	0.352956	0.647044	0.405513	0.594487	0.572605	0.427395
1644	P49767	VEGFC	P22607	FGFR3	P49767P22607	0.0401312	0.959869	0.623904	0.376096	0.984323	0.0156775	0.749466	0.250534	0.0209973	0.979003	0.463425	0.536575	0.942431	0.0575688	0.749979	0.250021
1645	Q92851	CASP10	P10415	BCL2	Q92851P10415	0.923342	0.0766575	0.412022	0.587978	0.168829	0.831171	0.205084	0.794916	0.996022	0.00397783	0.559602	0.440398	0.990045	0.00995484	0.465277	0.534723
1646	P06493	CDK1	P28074	PSMB5	P06493P28074	0.00140232	0.998598	0.268907	0.731093	0.283426	0.716574	0.396592	0.603408	0.129601	0.870399	0.424175	0.575825	0.0230492	0.976951	0.462117	0.537883
1647	P14921	ETS1	P11802	CDK4	P14921P11802	0.00127959	0.99872	0.137368	0.862632	0.200179	0.799821	0.147327	0.852673	0.005997	0.994003	0.15258	0.84742	0.00521725	0.994783	0.179557	0.820443
1648	P08620	FGF4	P17948	FLT1	P08620P17948	0.990058	0.00994158	0.684029	0.315971	0.988426	0.0115743	0.704132	0.295868	0.988952	0.0110485	0.58963	0.41037	0.962978	0.0370219	0.711486	0.288514
1649	P07900	Hsp90	P00533	EGFR	P07900P00533	0.0188141	0.981186	0.126265	0.873735	0.0604706	0.939529	0.166571	0.833429	0.00492531	0.995075	0.217947	0.782053	0.00830841	0.991692	0.23129	0.76871
1650	Q9NWZ3	IRAK4	P21802	FGFR2	Q9NWZ3P21802	0.000884116	0.999116	0.249608	0.750392	0.000499249	0.999501	0.14344	0.85656	0.00140351	0.998596	0.209066	0.790934	0.194625	0.805375	0.371351	0.628649
1651	O60674	JAK2	P11802	CDK4	O60674P11802	0.0154737	0.984526	0.181671	0.818329	0.129635	0.870365	0.202782	0.797218	0.210435	0.789565	0.284757	0.715243	0.00394738	0.996053	0.313835	0.686165
1652	P21583	KITLG	P11362	FGFR1	P21583P11362	0.871123	0.128877	0.682985	0.317015	0.0831595	0.91684	0.543932	0.456068	0.903387	0.0966132	0.554341	0.445659	0.478934	0.521066	0.524243	0.475757
1653	Q13094	LCP2	Q06187	BTK	Q13094Q06187	0.204117	0.795883	0.365871	0.634129	0.982191	0.0178087	0.322661	0.677339	0.852958	0.147042	0.419919	0.580081	0.145914	0.854086	0.545164	0.454836
1654	Q9UDY8	MALT1	O00329	PIK3CD	Q9UDY8O00329	0.818563	0.181437	0.553298	0.446702	0.96483	0.0351705	0.557086	0.442914	0.789426	0.210574	0.360815	0.639185	0.991258	0.00874224	0.554258	0.445742
1655	P36507	MEK2	P11802	CDK4	P36507P11802	0.720273	0.279727	0.306643	0.693357	0.953285	0.0467148	0.247915	0.752085	0.994898	0.00510223	0.373233	0.626767	0.875943	0.124057	0.53358	0.46642
1656	P46734	MEK3	P15056	BRAF	P46734P15056	0.995145	0.00485453	0.257365	0.742635	0.305352	0.694648	0.19754	0.80246	0.993956	0.00604442	0.311265	0.688735	0.994065	0.00593458	0.496654	0.503346
1658	Q99836	MYD88	P11362	FGFR1	Q99836P11362	0.0176145	0.982385	0.225262	0.774738	0.00589973	0.9941	0.377559	0.622441	0.217292	0.782708	0.320161	0.679839	0.809858	0.190142	0.472137	0.527863
1659	Q12968	NFATC3	P11802	CDK4	Q12968P11802	0.955966	0.0440337	0.49611	0.50389	0.947131	0.0528687	0.747865	0.252135	0.981913	0.018087	0.444656	0.555344	0.989481	0.0105189	0.555692	0.444308
1660	P19838	NFkB	Q9NZQ7	CD274	P19838Q9NZQ7	0.000887215	0.999113	0.203859	0.796141	0.00452143	0.995479	0.374358	0.625642	0.000160575	0.999839	0.28842	0.71158	0.0242741	0.975726	0.413954	0.586046
1661	P19838	NFkB	O60674	JAK2	P19838O60674	0.000896156	0.999104	0.125146	0.874854	0.00249738	0.997503	0.185317	0.814683	0.000145316	0.999855	0.206034	0.793966	0.0196213	0.980379	0.257092	0.742908
1662	O96028	NSD2	Q92769	HDAC2	O96028Q92769	0.982992	0.0170081	0.680152	0.319848	0.632704	0.367296	0.580549	0.419451	0.997745	0.00225526	0.558845	0.441155	0.728242	0.271758	0.524817	0.475183
1663	P01127	PDGFB	P36888	FLT3	P01127P36888	0.268033	0.731967	0.530185	0.469815	0.0228617	0.977138	0.491963	0.508037	0.0172069	0.982793	0.484922	0.515078	0.00121146	0.998789	0.31234	0.68766
1664	P42336	PI3K	P11802	CDK4	P42336P11802	0.145122	0.854878	0.17193	0.82807	0.168304	0.831696	0.238057	0.761943	0.179798	0.820202	0.292023	0.707977	0.01754	0.98246	0.361016	0.638984
1668	P42338	p110Ia	P21802	FGFR2	P42338P21802	0.228778	0.771222	0.209016	0.790984	0.102465	0.897535	0.199854	0.800146	0.210588	0.789412	0.300667	0.699333	0.137173	0.862827	0.40675	0.59325
1669	P27986	PIK3R1	P11802	CDK4	P27986P11802	0.00183284	0.998167	0.14858	0.85142	0.948234	0.0517658	0.179375	0.820625	0.0133545	0.986646	0.172859	0.827141	0.00189495	0.998105	0.199892	0.800108
1670	P27986	PIK3R1	P04049	RAF1	P27986P04049	0.00912416	0.990876	0.120027	0.879973	0.90307	0.0969301	0.159084	0.840916	0.017244	0.982756	0.150322	0.849678	0.0071612	0.992839	0.168495	0.831505
1671	Q13526	PIN1	P11802	CDK4	Q13526P11802	0.156107	0.843893	0.304888	0.695112	0.321049	0.678951	0.224378	0.775622	0.00263852	0.997361	0.178127	0.821873	0.82033	0.17967	0.46913	0.53087
1672	Q01970	PLCB3	P11362	FGFR1	Q01970P11362	0.900898	0.0991018	0.528205	0.471795	0.205317	0.794683	0.557849	0.442151	0.989703	0.0102968	0.402178	0.597822	0.909926	0.0900744	0.444781	0.555219
1673	Q15147	PLCB4	P10721	KIT	Q15147P10721	0.996703	0.00329685	0.824594	0.175406	0.99221	0.00778985	0.67149	0.32851	0.999528	0.000472181	0.864259	0.135741	0.807859	0.192141	0.608645	0.391355
1674	Q07869	PPARA	P11802	CDK4	Q07869P11802	0.997404	0.00259572	0.31744	0.68256	0.388847	0.611153	0.245401	0.754599	0.968585	0.0314153	0.486612	0.513388	0.000120282	0.99988	0.333969	0.666031
1675	P30153	PPP2R1A	P15056	BRAF	P30153P15056	0.992825	0.00717494	0.463977	0.536023	0.998845	0.00115478	0.791566	0.208434	0.985547	0.0144525	0.478648	0.521352	0.684919	0.315081	0.463089	0.536911
1676	Q00005	PPP2R2B	P15056	BRAF	Q00005P15056	0.985272	0.0147279	0.739665	0.260335	0.897442	0.102558	0.756965	0.243035	0.963213	0.0367872	0.737402	0.262598	0.997617	0.00238306	0.667278	0.332722
1677	P22694	PKAc	P15056	BRAF	P22694P15056	0.879695	0.120305	0.211171	0.788829	0.147601	0.852399	0.236138	0.763862	0.971025	0.0289753	0.336018	0.663982	0.257879	0.742121	0.370513	0.629487
1678	Q04759	PRKCQ	P11802	CDK4	Q04759P11802	0.0844892	0.915511	0.437924	0.562076	0.996155	0.00384504	0.788392	0.211608	0.140377	0.859623	0.334531	0.665469	0.11184	0.88816	0.530206	0.469794
1679	P63000	RAC1	P11802	CDK4	P63000P11802	0.0107656	0.989234	0.134437	0.865563	0.0295248	0.970475	0.175222	0.824778	0.0624911	0.937509	0.196854	0.803146	0.00430155	0.995698	0.255228	0.744772
1680	P15153	RAC2	P00519	ABL1	P15153P00519	0.995685	0.00431494	0.492215	0.507785	0.997809	0.00219105	0.779467	0.220533	0.993565	0.00643468	0.472369	0.527631	0.248674	0.751326	0.493359	0.506641
1681	O75943	RAD17	P11802	CDK4	O75943P11802	0.963159	0.0368412	0.555237	0.444763	0.641943	0.358057	0.338901	0.661099	0.988846	0.0111543	0.654119	0.345881	0.991778	0.00822176	0.531686	0.468314
1683	P20936	RASGAP	P17948	FLT1	P20936P17948	0.00293237	0.997068	0.375507	0.624493	0.00121087	0.998789	0.307185	0.692815	0.00180382	0.998196	0.438825	0.561175	0.106257	0.893743	0.635183	0.364817
1684	Q13972	RASGRF	P11802	CDK4	Q13972P11802	0.945693	0.0543066	0.429003	0.570997	0.934376	0.0656239	0.219628	0.780372	0.88272	0.11728	0.496251	0.503749	0.970531	0.0294691	0.596521	0.403479
1685	Q04206	RELA	P60568	IL2	Q04206P60568	0.000190318	0.99981	0.132134	0.867866	0.0248376	0.975162	0.172913	0.827087	0.000297964	0.999702	0.159649	0.840351	0.000916243	0.999084	0.166585	0.833415
1686	P19793	RXRA	P11802	CDK4	P19793P11802	0.000948966	0.999051	0.340162	0.659838	0.670747	0.329253	0.566406	0.433594	0.0102522	0.989748	0.231752	0.768248	0.016303	0.983697	0.287261	0.712739
1687	P29353	SHC1	P11802	CDK4	P29353P11802	0.00100857	0.998991	0.141102	0.858898	0.0212556	0.978744	0.135405	0.864595	0.00265759	0.997342	0.161473	0.838527	0.000128031	0.999872	0.249863	0.750137
1688	Q13485	SMAD4	Q92769	HDAC2	Q13485Q92769	0.0038783	0.996122	0.186819	0.813181	0.011584	0.988416	0.303347	0.696653	0.0444202	0.95558	0.249238	0.750762	0.29984	0.70016	0.327227	0.672773
1689	Q12824	SMARCB1	P11802	CDK4	Q12824P11802	0.999884	0.000115649	0.619063	0.380937	0.999917	8.30612e-05	0.772147	0.227853	0.997758	0.00224204	0.583911	0.416089	0.998472	0.00152801	0.612453	0.387547
1690	Q07890	SOS2	P22607	FGFR3	Q07890P22607	0.00534135	0.994659	0.403681	0.596319	0.0322492	0.967751	0.304286	0.695714	0.757916	0.242084	0.436266	0.563734	0.346458	0.653542	0.560881	0.439119
1691	P08047	SP1	Q06187	BTK	P08047Q06187	0.00811726	0.991883	0.153777	0.846223	0.336937	0.663063	0.171409	0.828591	0.00942981	0.99057	0.17055	0.82945	0.0439597	0.95604	0.232455	0.767545
1692	Q7Z699	SPRED1	P28074	PSMB5	Q7Z699P28074	0.996459	0.0035405	0.755786	0.244214	0.613178	0.386822	0.472867	0.527133	0.999615	0.000385243	0.863336	0.136664	0.998123	0.00187711	0.685227	0.314773
1693	P36956	SREBF1	P42345	MTOR	P36956P42345	0.00845999	0.99154	0.391997	0.608003	0.950521	0.0494789	0.682342	0.317658	0.0281425	0.971858	0.310762	0.689238	0.0197263	0.980274	0.426378	0.573622
1695	P40225	THPO	P09619	PDGFRB	P40225P09619	0.998085	0.00191523	0.769565	0.230435	0.999552	0.000448026	0.721893	0.278107	0.999566	0.000433972	0.735456	0.264544	0.998043	0.00195687	0.725787	0.274213
1696	P20333	TNFR2	P11802	CDK4	P20333P11802	0.580184	0.419816	0.376989	0.623011	0.724885	0.275115	0.29509	0.70491	0.667616	0.332384	0.431027	0.568973	0.873467	0.126533	0.5374	0.4626
1697	Q13077	TRAF1	P11802	CDK4	Q13077P11802	0.99831	0.00169	0.685268	0.314732	0.999543	0.000457253	0.763311	0.236689	0.999653	0.000346714	0.569334	0.430666	0.999575	0.000425377	0.777365	0.222635
1698	Q12933	TRAF2	P11802	CDK4	Q12933P11802	0.037875	0.962125	0.204394	0.795606	0.168304	0.831696	0.222408	0.777592	0.0161996	0.9838	0.266125	0.733875	0.374402	0.625598	0.470446	0.529554
1699	Q9Y4K3	TRAF6	P11802	CDK4	Q9Y4K3P11802	0.023034	0.976966	0.163985	0.836015	0.00632089	0.993679	0.200906	0.799094	0.02604	0.97396	0.256444	0.743556	0.000114441	0.999886	0.350595	0.649405
1700	Q9NZC2	TREM2	Q06187	BTK	Q9NZC2Q06187	0.806031	0.193969	0.83357	0.16643	0.460639	0.539361	0.603705	0.396295	0.868457	0.131543	0.768536	0.231464	0.571507	0.428493	0.58591	0.41409
1701	O43914	TYROBP	Q06187	BTK	O43914Q06187	0.997978	0.00202172	0.807934	0.192066	0.999618	0.000382206	0.802897	0.197103	0.999378	0.000622333	0.742678	0.257322	0.912603	0.0873972	0.780715	0.219285
1702	O14933	UBE2L6	P23458	JAK1	O14933P23458	0.999137	0.000863073	0.891126	0.108874	0.998924	0.00107588	0.788126	0.211874	0.999097	0.000903384	0.926005	0.0739952	0.993858	0.00614223	0.770971	0.229029
1703	Q9UMW8	USP18	P23458	JAK1	Q9UMW8P23458	0.999675	0.000325448	0.892345	0.107655	0.996231	0.0037685	0.760081	0.239919	0.998724	0.0012761	0.890828	0.109172	0.995948	0.00405155	0.757813	0.242187
1704	O43915	VEGFD	P04626	ERBB2	O43915P04626	0.15237	0.84763	0.696398	0.303602	0.314226	0.685774	0.716928	0.283072	0.448683	0.551317	0.655647	0.344353	0.247264	0.752736	0.671956	0.328044
1705	O43915	VEGFD	P22607	FGFR3	O43915P22607	0.315479	0.684521	0.747507	0.252493	0.832861	0.167139	0.752138	0.247862	0.821709	0.178291	0.670726	0.329274	0.903591	0.0964093	0.751924	0.248076
1706	O43915	VEGFD	P16234	PDGFRA	O43915P16234	0.297417	0.702583	0.72582	0.27418	0.708063	0.291937	0.724415	0.275585	0.117508	0.882492	0.651308	0.348692	0.213921	0.786079	0.705367	0.294633
1707	Q9BQA1	WDR77	P11802	CDK4	Q9BQA1P11802	0.999869	0.000130708	0.910503	0.0894973	0.99973	0.000270162	0.793492	0.206508	0.999963	3.7278e-05	0.927095	0.0729046	0.999512	0.000488417	0.793651	0.206349
1709	P51617	IRAK1	P21802	FGFR2	P51617P21802	0.000378966	0.999621	0.149868	0.850132	0.0250755	0.974925	0.110317	0.889683	0.00695413	0.993046	0.127093	0.872907	0.064724	0.935276	0.332194	0.667806
1710	Q9NWZ3	IRAK4	P15391	CD19	Q9NWZ3P15391	0.0306855	0.969314	0.272784	0.727216	0.000594139	0.999406	0.164407	0.835593	0.014745	0.985255	0.231123	0.768877	0.287384	0.712616	0.372597	0.627403
1711	Q9NWZ3	IRAK4	P11362	FGFR1	Q9NWZ3P11362	0.00168091	0.998319	0.324095	0.675905	0.00226021	0.99774	0.288112	0.711888	0.191078	0.808922	0.273008	0.726992	0.884201	0.115799	0.476976	0.523024
1713	Q15291	RBBP5	Q13547	HDAC1	Q15291Q13547	0.997682	0.0023182	0.844607	0.155393	0.998189	0.00181131	0.761631	0.238369	0.996786	0.00321363	0.893198	0.106802	0.968171	0.0318292	0.639299	0.360701
1715	P43403	ZAP70	O00329	PIK3CD	P43403O00329	0.143126	0.856874	0.298987	0.701013	0.0401567	0.959843	0.262619	0.737381	0.834203	0.165797	0.201359	0.798641	0.994711	0.00528936	0.553796	0.446204
1716	P08631	HCK	P00519	ABL1	P08631P00519	0.000756502	0.999243	0.120015	0.879985	0.0213609	0.978639	0.104625	0.895375	0.000547945	0.999452	0.130108	0.869892	0.000319004	0.999681	0.182775	0.817225
1718	P27986	PIK3R1	P52333	JAK3	P27986P52333	0.00111407	0.998886	0.124926	0.875074	0.433885	0.566115	0.169365	0.830635	0.00214535	0.997855	0.137683	0.862317	0.00545692	0.994543	0.174744	0.825256
1720	P11802	CDK4	O60674	JAK2	P11802O60674	0.0313276	0.968672	0.159344	0.840656	0.0603536	0.939646	0.221242	0.778758	0.00168157	0.998318	0.203227	0.796773	0.003905	0.996095	0.299832	0.700168
1721	P00533	EGFR	P49765	VEGFB	P00533P49765	0.000634968	0.999365	0.215072	0.784928	0.00274521	0.997255	0.244023	0.755977	0.00235695	0.997643	0.312852	0.687148	0.0738792	0.926121	0.257869	0.742131
1722	P15336	ATF2	Q13547	HDAC1	P15336Q13547	0.201721	0.798279	0.173341	0.826659	0.394578	0.605422	0.255027	0.744973	0.501388	0.498612	0.294941	0.705059	0.0156183	0.984382	0.330231	0.669769
1723	P38398	BRCA1	Q92769	HDAC2	P38398Q92769	0.0166327	0.983367	0.185919	0.814081	0.0826204	0.91738	0.303882	0.696118	0.0145661	0.985434	0.231119	0.768881	0.0228685	0.977132	0.289344	0.710656
1724	P51686	CCR9	O60674	JAK2	P51686O60674	0.994289	0.00571056	0.76208	0.23792	0.997856	0.00214405	0.742149	0.257851	0.999004	0.000995942	0.704358	0.295642	0.999316	0.00068385	0.740341	0.259659
1725	P07766	CD3E	P60568	IL2	P07766P60568	0.00075388	0.999246	0.313806	0.686194	0.141897	0.858103	0.153852	0.846148	0.084887	0.915113	0.341937	0.658063	0.00743473	0.992565	0.357653	0.642347
1726	P01730	CD4	P28074	PSMB5	P01730P28074	0.683433	0.316567	0.532221	0.467779	0.601007	0.398993	0.342149	0.657851	0.907441	0.0925594	0.633781	0.366219	0.00624263	0.993757	0.322401	0.677599
1727	P16220	CREB1	P01584	IL1B	P16220P01584	0.00319386	0.996806	0.102351	0.897649	0.137774	0.862226	0.129389	0.870611	0.0884705	0.911529	0.137881	0.862119	0.0118399	0.98816	0.177599	0.822401
1728	P16220	CREB1	O14788	TNFSF11	P16220O14788	0.0242496	0.97575	0.175034	0.824966	0.190044	0.809956	0.267732	0.732268	0.344408	0.655592	0.205383	0.794617	0.545123	0.454877	0.309993	0.690007
1729	P49238	CX3CR1	O60674	JAK2	P49238O60674	0.991838	0.00816226	0.760795	0.239205	0.996844	0.00315633	0.740058	0.259942	0.994945	0.00505548	0.702246	0.297754	0.997253	0.00274681	0.735689	0.264311
1730	P25025	CXCR2	O60674	JAK2	P25025O60674	0.0053944	0.994606	0.440731	0.559269	0.993718	0.00628214	0.728137	0.271863	0.00886041	0.99114	0.313303	0.686697	0.841377	0.158623	0.513373	0.486627
1731	P49682	CXCR3	O60674	JAK2	P49682O60674	0.89139	0.10861	0.631799	0.368201	0.998994	0.00100605	0.73757	0.26243	0.998886	0.00111383	0.665807	0.334193	0.527606	0.472394	0.481568	0.518432
1733	P19235	EPOR	P05231	IL6	P19235P05231	0.983258	0.0167415	0.533682	0.466318	0.999502	0.000498421	0.476919	0.523081	0.923369	0.0766314	0.484776	0.515224	0.990213	0.00978659	0.582304	0.417696
1734	Q15303	ERBB4	P49765	VEGFB	Q15303P49765	0.221346	0.778654	0.479225	0.520775	0.863325	0.136675	0.722835	0.277165	0.136291	0.863709	0.427192	0.572808	0.997676	0.0023244	0.484155	0.515845
1735	Q92731	ESR2	P10415	BCL2	Q92731P10415	0.518572	0.481428	0.384252	0.615748	0.1793	0.8207	0.19223	0.80777	0.945171	0.054829	0.486851	0.513149	0.00324857	0.996751	0.18679	0.81321
1736	P31994	FCGR2B	P04049	RAF1	P31994P04049	0.998909	0.00109139	0.753945	0.246055	0.984169	0.0158308	0.707975	0.292025	0.998319	0.00168106	0.715089	0.284911	0.995038	0.00496173	0.716998	0.283002
1737	P05230	FGF1	P00533	EGFR	P05230P00533	0.641724	0.358276	0.539476	0.460524	0.995661	0.0043394	0.71323	0.28677	0.744947	0.255053	0.411345	0.588655	0.988466	0.0115338	0.694557	0.305443
1738	O15520	FGF10	P00533	EGFR	O15520P00533	0.974661	0.0253388	0.70399	0.29601	0.869595	0.130405	0.664611	0.335389	0.932666	0.067334	0.641428	0.358572	0.998389	0.00161085	0.67014	0.32986
1739	O43320	FGF16	P00533	EGFR	O43320P00533	0.995471	0.00452906	0.859797	0.140203	0.980937	0.0190628	0.666346	0.333654	0.997951	0.00204852	0.875693	0.124307	0.998149	0.00185088	0.678675	0.321325
1741	O76093	FGF18	P00533	EGFR	O76093P00533	0.994541	0.00545853	0.718518	0.281482	0.999706	0.000293985	0.713166	0.286834	0.999698	0.000301886	0.676704	0.323296	0.999846	0.000154426	0.700164	0.299836
1742	O95750	FGF19	P00533	EGFR	O95750P00533	0.0338449	0.966155	0.631674	0.368326	0.0367528	0.963247	0.672534	0.327466	0.036062	0.963938	0.548884	0.451116	0.0600837	0.939916	0.681772	0.318228
1743	P09038	FGF2	P00533	EGFR	P09038P00533	0.00186938	0.998131	0.205768	0.794232	0.00478047	0.99522	0.168535	0.831465	0.0208121	0.979188	0.208889	0.791111	0.000144005	0.999856	0.221739	0.778261
1745	Q9NSA1	FGF21	P00533	EGFR	Q9NSA1P00533	0.93589	0.06411	0.823321	0.176679	0.7722	0.2278	0.642361	0.357639	0.978252	0.0217485	0.855619	0.144381	0.0718194	0.928181	0.638057	0.361943
1747	Q9GZV9	FGF23	P00533	EGFR	Q9GZV9P00533	0.89756	0.10244	0.616178	0.383822	0.930768	0.0692321	0.648656	0.351344	0.984938	0.015062	0.698821	0.301179	0.0771537	0.922846	0.409496	0.590504
1748	P11487	FGF3	P00533	EGFR	P11487P00533	0.806257	0.193743	0.688803	0.311197	0.92223	0.0777697	0.652695	0.347305	0.761176	0.238825	0.655807	0.344193	0.253649	0.746351	0.644614	0.355386
1749	P08620	FGF4	P00533	EGFR	P08620P00533	0.992536	0.00746418	0.656166	0.343834	0.937467	0.0625331	0.685327	0.314673	0.99476	0.00523974	0.58127	0.41873	0.994455	0.00554545	0.681452	0.318548
1750	P12034	FGF5	P00533	EGFR	P12034P00533	0.00862414	0.991376	0.538753	0.461247	0.0987539	0.901246	0.641063	0.358937	0.0198911	0.980109	0.44557	0.55443	0.169351	0.830649	0.633978	0.366022
1752	P21781	FGF7	P00533	EGFR	P21781P00533	0.995471	0.00452906	0.863178	0.136822	0.930651	0.0693488	0.669982	0.330018	0.995211	0.0047888	0.873641	0.126359	0.998976	0.00102386	0.687107	0.312893
1753	P55075	FGF8	P00533	EGFR	P55075P00533	0.0369236	0.963076	0.468039	0.531961	0.960482	0.0395176	0.666992	0.333008	0.0168497	0.98315	0.285136	0.714864	0.999027	0.000972529	0.660321	0.339679
1754	P31371	FGF9	P00533	EGFR	P31371P00533	0.996287	0.00371328	0.8569	0.1431	0.992851	0.00714908	0.674869	0.325131	0.999761	0.000238723	0.873886	0.126114	0.999442	0.000558492	0.674587	0.325413
1755	P49771	FLT3LG	P00533	EGFR	P49771P00533	0.947875	0.0521245	0.732058	0.267942	0.979628	0.0203721	0.673292	0.326708	0.998917	0.00108313	0.677465	0.322535	0.998821	0.00117871	0.682877	0.317123
1756	P01100	FOS	P60568	IL2	P01100P60568	0.000399649	0.9996	0.145457	0.854543	0.164001	0.835999	0.17862	0.82138	0.00801009	0.99199	0.17974	0.82026	0.0200514	0.979949	0.172056	0.827944
1757	Q13480	GAB1	P05231	IL6	Q13480P05231	0.0383087	0.961691	0.22749	0.77251	0.731401	0.268599	0.197065	0.802935	0.949306	0.0506936	0.214314	0.785686	0.0272715	0.972728	0.362736	0.637264
1758	P39905	GDNF	P00533	EGFR	P39905P00533	0.000764966	0.999235	0.295684	0.704316	0.00319338	0.996807	0.117157	0.882843	0.0274777	0.972522	0.277569	0.722431	0.000831127	0.999169	0.341306	0.658694
1759	P62879	Tb	O00329	PIK3CD	P62879O00329	0.993727	0.00627338	0.525984	0.474016	0.96008	0.03992	0.461794	0.538206	0.999192	0.000807663	0.710981	0.289019	0.998228	0.00177155	0.631926	0.368074
1760	P04792	HSP27	P10415	BCL2	P04792P10415	0.981247	0.0187525	0.335857	0.664143	0.914407	0.0855926	0.25536	0.74464	0.988676	0.0113236	0.341705	0.658295	0.997376	0.00262355	0.557557	0.442443
1763	P01563	IFNA	P00533	EGFR	P01563P00533	0.984326	0.0156741	0.787316	0.212684	0.994873	0.00512684	0.558133	0.441867	0.998879	0.00112101	0.903913	0.0960872	0.999231	0.000769043	0.788285	0.211715
1764	P01568	IFNA21	P00533	EGFR	P01568P00533	0.998803	0.00119688	0.89861	0.10139	0.997568	0.0024323	0.759806	0.240194	0.999567	0.000433405	0.908409	0.0915908	0.999231	0.000769043	0.797346	0.202654
1769	P32881	IFNA8	P00533	EGFR	P32881P00533	0.998803	0.00119688	0.898855	0.101145	0.997568	0.0024323	0.774821	0.225179	0.998078	0.00192183	0.915429	0.0845706	0.999231	0.000769043	0.812704	0.187296
1770	P01574	IFNB1	P00533	EGFR	P01574P00533	0.916565	0.0834351	0.538971	0.461029	0.997568	0.0024323	0.771187	0.228813	0.925455	0.074545	0.38696	0.61304	0.956243	0.0437573	0.762746	0.237254
1771	P01579	IFNG	P00533	EGFR	P01579P00533	0.0356117	0.964388	0.224068	0.775932	0.258168	0.741832	0.22528	0.77472	0.0228102	0.97719	0.25668	0.74332	0.00850064	0.991499	0.458125	0.541875
1772	P15260	IFNGR1	P05231	IL6	P15260P05231	0.3641	0.6359	0.313309	0.686691	0.959884	0.0401159	0.262279	0.737721	0.936286	0.0637135	0.339904	0.660096	0.954964	0.045036	0.560795	0.439205
1773	P05019	IGF1	P04626	ERBB2	P05019P04626	0.00186276	0.998137	0.206964	0.793036	0.0133228	0.986677	0.188028	0.811972	0.00376409	0.996236	0.21769	0.78231	0.00407481	0.995925	0.252074	0.747926
1774	P08069	IGF1R	P49765	VEGFB	P08069P49765	0.0318472	0.968153	0.360259	0.639741	0.0164873	0.983513	0.371037	0.628963	0.00814438	0.991856	0.452742	0.547258	0.972801	0.0271992	0.605902	0.394098
1775	P01344	IGF2	P00533	EGFR	P01344P00533	0.00589347	0.994107	0.420966	0.579034	0.423021	0.576979	0.655952	0.344048	0.0102339	0.989766	0.247933	0.752067	0.563722	0.436278	0.577638	0.422362
1776	P40933	IL15	P00533	EGFR	P40933P00533	0.997241	0.00275937	0.706451	0.293549	0.977247	0.0227529	0.739665	0.260335	0.994019	0.00598133	0.623493	0.376507	0.999592	0.000407806	0.766092	0.233908
1777	Q9NPH3	IL1RAP	P00533	EGFR	Q9NPH3P00533	0.858346	0.141654	0.518744	0.481256	0.869917	0.130083	0.721504	0.278496	0.975379	0.0246214	0.438963	0.561037	0.372743	0.627257	0.584017	0.415983
1778	Q01638	IL1RL1	P00533	EGFR	Q01638P00533	0.998803	0.00119688	0.880461	0.119539	0.984627	0.0153731	0.730381	0.269619	0.999494	0.000505652	0.891947	0.108053	0.998574	0.00142574	0.746523	0.253477
1779	P60568	IL2	P00533	EGFR	P60568P00533	0.00349891	0.996501	0.200249	0.799751	0.0170149	0.982985	0.250528	0.749472	0.000502348	0.999498	0.198482	0.801518	0.00406832	0.995932	0.405916	0.594084
1780	Q9HBE4	IL21	P00533	EGFR	Q9HBE4P00533	0.987383	0.0126165	0.68697	0.31303	0.999659	0.000341087	0.709086	0.290914	0.996801	0.00319898	0.646712	0.353288	0.999791	0.000208991	0.685574	0.314426
1781	Q8N6P7	IL22RA1	P05231	IL6	Q8N6P7P05231	0.983697	0.0163032	0.606672	0.393328	0.999662	0.000338267	0.761548	0.238452	0.59061	0.40939	0.451813	0.548187	0.999942	5.81768e-05	0.732377	0.267623
1782	Q9NPF7	IL23A	P00533	EGFR	Q9NPF7P00533	0.0135483	0.986452	0.465929	0.534071	0.991527	0.00847289	0.690404	0.309596	0.0406644	0.959336	0.278384	0.721616	0.99218	0.00781951	0.641324	0.358676
1783	P14784	IL2RB	P05231	IL6	P14784P05231	0.134071	0.865929	0.485262	0.514738	0.999674	0.000326098	0.766465	0.233535	0.322789	0.677211	0.378418	0.621582	0.846133	0.153867	0.639467	0.360533
1784	O95760	IL33	P00533	EGFR	O95760P00533	0.991323	0.00867699	0.837367	0.162633	0.821948	0.178052	0.647215	0.352785	0.939771	0.0602288	0.860018	0.139982	0.157871	0.842129	0.621832	0.378168
1785	P05112	IL4	P00533	EGFR	P05112P00533	0.639539	0.360461	0.291537	0.708463	0.0639446	0.936055	0.194183	0.805817	0.920006	0.0799936	0.319184	0.680816	0.762554	0.237446	0.552755	0.447245
1787	P13232	IL7	P00533	EGFR	P13232P00533	0.0430969	0.956903	0.683663	0.316337	0.1932	0.8068	0.682123	0.317877	0.0433328	0.956667	0.598965	0.401035	0.51869	0.48131	0.68653	0.31347
1790	Q9NWZ3	IRAK4	P00533	EGFR	Q9NWZ3P00533	0.00111645	0.998884	0.225413	0.774587	0.00094682	0.999053	0.128653	0.871347	0.023005	0.976995	0.19486	0.80514	0.0734764	0.926524	0.302945	0.697055
1791	P56199	ITGA1	P00533	EGFR	P56199P00533	0.827149	0.172851	0.617326	0.382674	0.0604056	0.939594	0.261641	0.738359	0.99918	0.000820386	0.887816	0.112184	0.99155	0.00844963	0.619075	0.380925
1792	P26006	ITGA3	P00533	EGFR	P26006P00533	0.977991	0.0220092	0.862366	0.137634	0.211026	0.788974	0.681803	0.318197	0.986581	0.0134193	0.877663	0.122337	0.992381	0.00761905	0.701942	0.298058
1793	P17535	JUND	P05231	IL6	P17535P05231	0.992323	0.00767729	0.518204	0.481796	0.99995	4.97452e-05	0.758109	0.241891	0.998475	0.001525	0.51861	0.48139	0.572846	0.427154	0.483511	0.516489
1794	P21583	KITLG	P00533	EGFR	P21583P00533	0.0680585	0.931942	0.625423	0.374577	0.0263769	0.973623	0.495374	0.504626	0.757334	0.242666	0.529849	0.470151	0.0699605	0.930039	0.430886	0.569114
1796	P15018	LIF	P00533	EGFR	P15018P00533	0.987679	0.0123207	0.723253	0.276747	0.806283	0.193717	0.705931	0.294069	0.994464	0.00553636	0.616136	0.383864	0.97314	0.0268596	0.734418	0.265582
1797	Q92633	LPAR1	P00533	EGFR	Q92633P00533	0.825248	0.174752	0.624552	0.375448	0.944456	0.0555439	0.709857	0.290143	0.943111	0.0568895	0.585919	0.414081	0.658638	0.341362	0.61333	0.38667
1798	Q9HBW0	EDG4	P00533	EGFR	Q9HBW0P00533	0.623243	0.376757	0.467362	0.532638	0.855449	0.144551	0.421511	0.578489	0.665666	0.334334	0.4347	0.5653	0.31745	0.68255	0.52367	0.47633
1799	Q9UBY5	GPCR	P00533	EGFR	Q9UBY5P00533	0.474088	0.525912	0.425845	0.574155	0.0538209	0.946179	0.28447	0.71553	0.724133	0.275867	0.465003	0.534997	0.0292724	0.970728	0.499967	0.500033
1800	P45983	JNK	P04626	ERBB2	P45983P04626	0.0117778	0.988222	0.0976274	0.902373	0.0003407	0.999659	0.15571	0.84429	0.00825709	0.991743	0.207031	0.792969	0.00153852	0.998461	0.237432	0.762568
1801	Q01362	MS4A2	Q06187	BTK	Q01362Q06187	0.997577	0.00242341	0.923181	0.0768185	0.997273	0.00272714	0.8183	0.1817	0.999143	0.000857202	0.924565	0.0754349	0.965891	0.034109	0.760224	0.239776
1802	P26927	MST1	P00533	EGFR	P26927P00533	0.956038	0.0439615	0.538623	0.461377	0.887663	0.112337	0.68979	0.31021	0.178991	0.821009	0.347719	0.652281	0.950233	0.0497666	0.716423	0.283577
1803	P26927	MST1	P04626	ERBB2	P26927P04626	0.987801	0.0121986	0.556747	0.443253	0.895743	0.104257	0.733984	0.266016	0.487092	0.512908	0.377547	0.622453	0.916078	0.083922	0.748595	0.251405
1804	P01106	MYC	Q92769	HDAC2	P01106Q92769	0.00163323	0.998367	0.181455	0.818545	0.105637	0.894363	0.337967	0.662033	0.0229065	0.977094	0.205559	0.794441	0.00525904	0.994741	0.264219	0.735781
1806	Q99836	MYD88	P00533	EGFR	Q99836P00533	0.0131739	0.986826	0.15002	0.84998	0.00178695	0.998213	0.171299	0.828701	0.00555146	0.994449	0.220787	0.779213	0.011302	0.988698	0.303572	0.696428
1807	P08651	NFIC	P05231	IL6	P08651P05231	0.787967	0.212033	0.561874	0.438126	0.997582	0.00241761	0.751021	0.248979	0.996068	0.00393196	0.593067	0.406933	0.539985	0.460015	0.469555	0.530445
1808	P19838	NFkB	P10415	BCL2	P19838P10415	0.0186223	0.981378	0.140775	0.859225	0.0259369	0.974063	0.203062	0.796938	0.0687304	0.93127	0.240407	0.759593	0.0146393	0.985361	0.284464	0.715536
1809	Q00653	NFKB2	P00533	EGFR	Q00653P00533	0.00102293	0.998977	0.340077	0.659923	0.147714	0.852286	0.486316	0.513684	0.0193797	0.98062	0.213645	0.786355	0.000454962	0.999545	0.29773	0.70227
1810	P01138	NGF	P00533	EGFR	P01138P00533	0.0218822	0.978118	0.29311	0.70689	0.0648702	0.93513	0.382413	0.617587	0.0667101	0.93329	0.271723	0.728277	0.00172591	0.998274	0.326703	0.673297
1811	P20783	NTF3	P00533	EGFR	P20783P00533	0.0828451	0.917155	0.633496	0.366504	0.0833917	0.916608	0.651266	0.348734	0.460797	0.539203	0.557272	0.442728	0.540235	0.459765	0.649534	0.350466
1812	P34130	NTF5	P00533	EGFR	P34130P00533	0.0552102	0.94479	0.457891	0.542109	0.405657	0.594343	0.271051	0.728949	0.786415	0.213585	0.445975	0.554025	0.927142	0.0728583	0.541467	0.458533
1813	P13725	OSM	P00533	EGFR	P13725P00533	0.9183	0.0817003	0.503778	0.496222	0.753121	0.246879	0.654418	0.345582	0.769444	0.230556	0.346739	0.653261	0.956933	0.0430666	0.643603	0.356397
1814	P04085	PDGF	P00533	EGFR	P04085P00533	0.0477812	0.952219	0.516098	0.483902	0.0147558	0.985244	0.278405	0.721595	0.70915	0.29085	0.572125	0.427875	0.0634298	0.93657	0.520335	0.479665
1815	P01127	PDGFB	P00533	EGFR	P01127P00533	0.0271686	0.972831	0.509479	0.490521	0.0298384	0.970162	0.48363	0.51637	0.168903	0.831097	0.476774	0.523226	0.00131387	0.998686	0.281956	0.718044
1816	Q9NRA1	PDGFC	P00533	EGFR	Q9NRA1P00533	0.663939	0.336061	0.856788	0.143212	0.0293081	0.970692	0.666345	0.333655	0.633667	0.366333	0.865856	0.134144	0.679945	0.320055	0.7002	0.2998
1817	Q9GZP0	PDGFD	P00533	EGFR	Q9GZP0P00533	0.955135	0.0448653	0.853677	0.146323	0.743503	0.256497	0.638804	0.361196	0.939771	0.0602288	0.86502	0.13498	0.990983	0.0090171	0.679962	0.320038
1818	P49763	PGF	P00533	EGFR	P49763P00533	0.951628	0.0483722	0.83186	0.16814	0.934359	0.0656413	0.652703	0.347297	0.997808	0.00219213	0.855725	0.144275	0.105688	0.894312	0.63337	0.36663
1821	Q92569	p55gamma	P00533	EGFR	Q92569P00533	0.0942076	0.905792	0.263914	0.736086	0.0190181	0.980982	0.277863	0.722137	0.0184793	0.981521	0.295682	0.704318	0.00367892	0.996321	0.356686	0.643314
1822	P00749	PLAU	P00533	EGFR	P00749P00533	0.797026	0.202974	0.630332	0.369668	0.431245	0.568755	0.513398	0.486602	0.980082	0.0199184	0.502962	0.497038	0.843756	0.156244	0.484867	0.515133
1823	Q00722	PLCB2	P00533	EGFR	Q00722P00533	0.558574	0.441426	0.658974	0.341026	0.971173	0.0288272	0.67531	0.32469	0.996583	0.00341688	0.680254	0.319746	0.595772	0.404228	0.543203	0.456797
1824	Q01970	PLCB3	P35916	FLT4	Q01970P35916	0.480891	0.519109	0.506484	0.493516	0.153717	0.846283	0.548493	0.451507	0.82293	0.17707	0.400357	0.599643	0.815831	0.184169	0.428742	0.571258
1825	Q15147	PLCB4	P00533	EGFR	Q15147P00533	0.982281	0.0177188	0.827248	0.172752	0.98413	0.0158703	0.678279	0.321721	0.999761	0.000238723	0.872499	0.127501	0.985058	0.014942	0.600725	0.399275
1827	P16885	PLCG2	P00533	EGFR	P16885P00533	0.0236796	0.97632	0.154754	0.845246	0.00726157	0.992738	0.237487	0.762513	0.0120152	0.987985	0.208614	0.791386	3.79086e-05	0.999962	0.24036	0.75964
1828	Q04759	PRKCQ	P00533	EGFR	Q04759P00533	0.048849	0.951151	0.371258	0.628742	0.815782	0.184218	0.695455	0.304545	0.00236964	0.99763	0.261497	0.738503	0.0175229	0.982477	0.444125	0.555875
1829	Q05513	PRKCZ	P00533	EGFR	Q05513P00533	0.0015837	0.998416	0.131017	0.868983	0.294271	0.705729	0.16903	0.83097	0.00118673	0.998813	0.210752	0.789248	0.0209152	0.979085	0.202949	0.797051
1830	Q9BZL6	PRKD2	P00533	EGFR	Q9BZL6P00533	0.0477057	0.952294	0.485924	0.514076	0.640788	0.359212	0.651604	0.348396	0.340487	0.659513	0.343828	0.656172	0.573536	0.426464	0.58842	0.41158
1831	O94806	PRKD3	P00533	EGFR	O94806P00533	0.967458	0.0325423	0.830168	0.169832	0.463683	0.536317	0.653731	0.346269	0.9926	0.0073998	0.857823	0.142177	0.73984	0.26016	0.61389	0.38611
1832	P01236	PRL	P00533	EGFR	P01236P00533	0.995733	0.00426676	0.638713	0.361287	0.786001	0.213999	0.693929	0.306071	0.835078	0.164922	0.48665	0.51335	0.998783	0.00121659	0.737601	0.262399
1834	P10826	RARB	Q13547	HDAC1	P10826Q13547	0.997906	0.00209446	0.59227	0.40773	0.999955	4.51469e-05	0.773117	0.226883	0.998147	0.00185349	0.567975	0.432025	0.997759	0.00224074	0.610026	0.389974
1835	Q04864	REL	P00533	EGFR	Q04864P00533	0.96767	0.0323299	0.686013	0.313987	0.988288	0.0117123	0.651113	0.348887	0.993823	0.00617741	0.676611	0.323389	0.217742	0.782258	0.581328	0.418672
1836	Q13464	ROCK1	P15692	VEGFA	Q13464P15692	0.00289315	0.997107	0.160579	0.839421	0.00539064	0.994609	0.168067	0.831933	0.00246727	0.997533	0.194387	0.805613	0.0942415	0.905759	0.283169	0.716831
1837	Q99962	ENDOPHILIN	P00533	EGFR	Q99962P00533	0.79041	0.20959	0.335248	0.664752	0.00345224	0.996548	0.171175	0.828825	0.983854	0.016146	0.391131	0.608869	0.992273	0.00772708	0.544876	0.455124
1838	Q6S5L8	SHC4	P00533	EGFR	Q6S5L8P00533	0.997391	0.0026088	0.830785	0.169215	0.962551	0.0374491	0.652772	0.347228	0.996732	0.00326843	0.856047	0.143953	0.999157	0.000843413	0.650578	0.349422
1839	Q6S5L8	SHC4	P10721	KIT	Q6S5L8P10721	0.999628	0.000371699	0.831724	0.168276	0.817754	0.182246	0.644713	0.355287	0.997957	0.00204319	0.848598	0.151402	0.999331	0.00066929	0.673161	0.326839
1840	P84022	SMAD3	Q92769	HDAC2	P84022Q92769	0.0235485	0.976452	0.17689	0.82311	0.0231952	0.976805	0.259303	0.740697	0.106907	0.893093	0.216224	0.783776	0.111582	0.888418	0.280024	0.719976
1841	Q9C004	SPRY4	P00533	EGFR	Q9C004P00533	0.649846	0.350154	0.493621	0.506379	0.989067	0.0109334	0.650667	0.349333	0.966853	0.0331469	0.37056	0.62944	0.942826	0.0571743	0.613118	0.386882
1842	Q9UNE7	STUB1	P04626	ERBB2	Q9UNE7P04626	0.985468	0.0145324	0.639673	0.360327	0.990706	0.00929364	0.753838	0.246162	0.994622	0.00537792	0.584069	0.415931	0.99974	0.000260005	0.6663	0.3337
1843	P05549	TFAP2A	P00533	EGFR	P05549P00533	0.40213	0.59787	0.36474	0.63526	0.914495	0.0855048	0.64	0.36	0.167042	0.832958	0.322654	0.677346	0.0457483	0.954252	0.376896	0.623104
1844	P40225	THPO	P00533	EGFR	P40225P00533	0.956473	0.0435272	0.717779	0.282221	0.997529	0.00247147	0.655855	0.344145	0.999412	0.00058806	0.698598	0.301402	0.993063	0.00693732	0.650081	0.349919
1845	Q9Y4K3	TRAF6	P00533	EGFR	Q9Y4K3P00533	0.00158119	0.998419	0.104119	0.895881	0.000178516	0.999821	0.140118	0.859882	0.000257671	0.999742	0.187014	0.812986	9.4533e-05	0.999905	0.233062	0.766938
1846	Q9UKW4	VAV3	P15391	CD19	Q9UKW4P15391	0.996161	0.00383941	0.572567	0.427433	0.0358313	0.964169	0.73022	0.26978	0.388952	0.611048	0.459388	0.540612	0.8133	0.1867	0.660451	0.339549
1847	P49765	VEGFB	P00533	EGFR	P49765P00533	0.107616	0.892384	0.735318	0.264682	0.0477646	0.952235	0.469497	0.530503	0.134955	0.865045	0.7035	0.2965	0.000867784	0.999132	0.424336	0.575664
1848	P49767	VEGFC	P00533	EGFR	P49767P00533	0.0391403	0.96086	0.563747	0.436253	0.655531	0.344469	0.676889	0.323111	0.00057143	0.999429	0.421238	0.578762	0.0944812	0.905519	0.650726	0.349274
1850	Q9Y3S1	WNK2	P04049	RAF1	Q9Y3S1P04049	0.999142	0.000857648	0.731872	0.268128	0.986581	0.0134194	0.696515	0.303485	0.997192	0.00280824	0.685219	0.314781	0.998124	0.00187616	0.716002	0.283998
1851	Q13105	ZBTB17	Q13547	HDAC1	Q13105Q13547	0.999565	0.000434974	0.764141	0.235859	0.999948	5.18454e-05	0.76808	0.23192	0.999677	0.000323397	0.747478	0.252522	0.999742	0.000257858	0.703772	0.296228
1853	Q9Y243	AKT3	P04626	ERBB2	Q9Y243P04626	0.299791	0.700209	0.354581	0.645419	0.993262	0.00673819	0.716442	0.283558	0.726126	0.273874	0.30122	0.69878	0.0597612	0.940239	0.38848	0.61152
1854	O43889	CREB3	P49765	VEGFB	O43889P49765	0.995649	0.00435108	0.758386	0.241614	0.999611	0.000388602	0.74268	0.25732	0.998569	0.00143114	0.817196	0.182804	0.999766	0.000233621	0.57208	0.42792
1855	P46108	CRK	O00329	PIK3CD	P46108O00329	0.00273204	0.997268	0.271481	0.728519	0.0127608	0.987239	0.295992	0.704008	0.0216507	0.978349	0.251846	0.748154	0.00420213	0.995798	0.421051	0.578949
1856	P35222	CTNNB1	O00329	PIK3CD	P35222O00329	0.000497818	0.999502	0.141303	0.858697	0.0174214	0.982579	0.251508	0.748492	0.00205284	0.997947	0.178062	0.821938	0.0100856	0.989914	0.228157	0.771843
1857	P43235	Cathepsin	P10415	BCL2	P43235P10415	0.999367	0.000632729	0.806123	0.193877	0.998831	0.00116938	0.597798	0.402202	0.999774	0.000225804	0.934677	0.0653228	0.999848	0.000152076	0.827488	0.172512
1858	P07711	CTSL	P10415	BCL2	P07711P10415	0.999832	0.000168149	0.562864	0.437136	0.999056	0.000944427	0.774478	0.225522	0.998503	0.00149742	0.411324	0.588676	0.999584	0.000416369	0.771001	0.228999
1859	P18146	EGR1	P10415	BCL2	P18146P10415	0.0578519	0.942148	0.246382	0.753618	0.901893	0.0981069	0.344222	0.655778	0.0662748	0.933725	0.295636	0.704364	0.091062	0.908938	0.343641	0.656359
1860	Q09472	EP300	P16234	PDGFRA	Q09472P16234	0.00169063	0.998309	0.094704	0.905296	0.00833362	0.991666	0.11019	0.88981	0.00228006	0.99772	0.135229	0.864771	0.00154912	0.998451	0.169553	0.830447
1861	P21860	ErbB3	P49765	VEGFB	P21860P49765	0.0575086	0.942491	0.361869	0.638131	0.190086	0.809914	0.483258	0.516742	0.916631	0.0833693	0.461094	0.538906	0.101915	0.898085	0.485479	0.514521
1862	P43268	E1A	P04626	ERBB2	P43268P04626	0.665714	0.334286	0.592037	0.407963	0.00289232	0.997108	0.380546	0.619454	0.974064	0.025936	0.869298	0.130702	0.600515	0.399485	0.453445	0.546555
1863	O43320	FGF16	P04626	ERBB2	O43320P04626	0.997481	0.00251862	0.874532	0.125468	0.985032	0.0149677	0.711237	0.288763	0.998759	0.00124136	0.891564	0.108436	0.996648	0.00335205	0.7093	0.2907
1865	O76093	FGF18	P04626	ERBB2	O76093P04626	0.996963	0.00303676	0.736775	0.263225	0.997878	0.00212173	0.756561	0.243439	0.999366	0.000634416	0.700489	0.299511	0.999823	0.000177176	0.727779	0.272221
1866	O95750	FGF19	P04626	ERBB2	O95750P04626	0.177618	0.822382	0.649591	0.350409	0.039834	0.960166	0.716027	0.283973	0.140127	0.859873	0.569098	0.430902	0.111619	0.888381	0.714123	0.285877
1867	P09038	FGF2	P11362	FGFR1	P09038P11362	0.0338785	0.966121	0.286037	0.713963	0.0240495	0.975951	0.317787	0.682213	0.320621	0.679379	0.284086	0.715914	0.0115228	0.988477	0.366063	0.633937
1868	Q9NSA1	FGF21	P04626	ERBB2	Q9NSA1P04626	0.857815	0.142185	0.832748	0.167252	0.533739	0.466261	0.687823	0.312177	0.99056	0.00943953	0.873468	0.126532	0.360573	0.639427	0.647205	0.352795
1869	P11487	FGF3	P04626	ERBB2	P11487P04626	0.882331	0.117669	0.706687	0.293313	0.800181	0.199819	0.698268	0.301732	0.951483	0.0485169	0.680803	0.319197	0.370171	0.629829	0.6821	0.3179
1870	P08620	FGF4	P04626	ERBB2	P08620P04626	0.995844	0.00415629	0.672983	0.327017	0.978486	0.0215142	0.725876	0.274124	0.99404	0.00595961	0.603929	0.396071	0.991194	0.00880569	0.707432	0.292568
1871	P12034	FGF5	P04626	ERBB2	P12034P04626	0.0121521	0.987848	0.554838	0.445162	0.0356823	0.964318	0.686203	0.313797	0.111015	0.888985	0.471139	0.528861	0.132585	0.867415	0.672104	0.327896
1873	P21781	FGF7	P04626	ERBB2	P21781P04626	0.997481	0.00251862	0.877153	0.122847	0.944943	0.0550573	0.711292	0.288708	0.997095	0.00290505	0.88954	0.11046	0.997012	0.00298803	0.717201	0.282799
1874	P55075	FGF8	P04626	ERBB2	P55075P04626	0.191187	0.808813	0.483884	0.516116	0.97635	0.0236496	0.710661	0.289339	0.0223473	0.977653	0.313992	0.686008	0.998884	0.00111567	0.696964	0.303036
1875	P31371	FGF9	P04626	ERBB2	P31371P04626	0.997936	0.00206421	0.871235	0.128765	0.99757	0.0024303	0.720351	0.279649	0.999733	0.000266958	0.89166	0.10834	0.999359	0.00064073	0.707476	0.292524
1876	P49771	FLT3LG	P04626	ERBB2	P49771P04626	0.99316	0.00684043	0.757287	0.242713	0.984	0.0160003	0.714759	0.285241	0.998789	0.00121112	0.703685	0.296315	0.998681	0.00131885	0.731843	0.268157
1877	P01100	FOS	P11802	CDK4	P01100P11802	0.00162941	0.998371	0.16213	0.83787	0.406572	0.593428	0.171018	0.828982	0.0232925	0.976708	0.183802	0.816198	0.018831	0.981169	0.20787	0.79213
1878	Q9UQC2	GAB2	P16234	PDGFRA	Q9UQC2P16234	0.110188	0.889812	0.19235	0.80765	0.00400847	0.995992	0.114362	0.885638	0.0921736	0.907826	0.18879	0.81121	0.0153497	0.98465	0.354456	0.645544
1879	Q9Y5J3	HEY1	P04626	ERBB2	Q9Y5J3P04626	0.470028	0.529972	0.660923	0.339077	0.699037	0.300963	0.688308	0.311692	0.984582	0.0154182	0.678934	0.321066	0.833317	0.166683	0.572107	0.427893
1881	P17181	IFNAR1	P52333	JAK3	P17181P52333	0.00104296	0.998957	0.251156	0.748844	0.00457877	0.995421	0.14313	0.85687	0.0642012	0.935799	0.225516	0.774484	0.0104477	0.989552	0.369619	0.630381
1882	P01344	IGF2	P04626	ERBB2	P01344P04626	0.00446391	0.995536	0.422093	0.577907	0.554631	0.445369	0.701106	0.298894	0.0414699	0.95853	0.278501	0.721499	0.965238	0.0347622	0.592672	0.407328
1883	Q9NPH3	IL1RAP	P04626	ERBB2	Q9NPH3P04626	0.883248	0.116752	0.532108	0.467892	0.945201	0.0547988	0.761659	0.238341	0.972071	0.0279293	0.463825	0.536175	0.271669	0.728331	0.612599	0.387401
1884	Q01638	IL1RL1	P04626	ERBB2	Q01638P04626	0.9989	0.00109998	0.893607	0.106393	0.993983	0.00601688	0.766445	0.233555	0.999694	0.000306228	0.906216	0.0937845	0.99773	0.00226949	0.767964	0.232036
1885	P31785	IL2RG	P10415	BCL2	P31785P10415	0.00137424	0.998626	0.305988	0.694012	0.268662	0.731338	0.308018	0.691982	0.0376449	0.962355	0.279579	0.720421	0.00753486	0.992465	0.504838	0.495162
1886	O95760	IL33	P04626	ERBB2	O95760P04626	0.995166	0.00483423	0.85038	0.14962	0.855154	0.144846	0.69234	0.30766	0.985344	0.0146557	0.877218	0.122782	0.353915	0.646085	0.659712	0.340288
1887	P51617	IRAK1	P15391	CD19	P51617P15391	0.00200146	0.997999	0.178492	0.821508	0.278394	0.721606	0.132988	0.867012	0.00807858	0.991921	0.146989	0.853011	0.10353	0.89647	0.344847	0.655153
1888	P51617	IRAK1	O00329	PIK3CD	P51617O00329	0.000721991	0.999278	0.219512	0.780488	0.0385386	0.961461	0.26777	0.73223	0.00193399	0.998066	0.193459	0.806541	0.276275	0.723725	0.42655	0.57345
1889	P05556	ITGB1	O00329	PIK3CD	P05556O00329	0.00108409	0.998916	0.154641	0.845359	0.0127044	0.987296	0.2692	0.7308	0.0089342	0.991066	0.186343	0.813657	0.00872469	0.991275	0.265619	0.734381
1890	P05556	ITGB1	P15692	VEGFA	P05556P15692	0.00352353	0.996476	0.121875	0.878125	0.00963283	0.990367	0.138189	0.861811	0.00208217	0.997918	0.151788	0.848212	0.00102246	0.998978	0.189464	0.810536
1891	P52333	JAK3	P04626	ERBB2	P52333P04626	0.00257659	0.997423	0.227189	0.772811	0.00621766	0.993782	0.219123	0.780877	0.00125396	0.998746	0.233085	0.766915	0.0012449	0.998755	0.464177	0.535823
1892	P21583	KITLG	P04626	ERBB2	P21583P04626	0.116286	0.883714	0.651085	0.348915	0.00566542	0.994335	0.525357	0.474643	0.496315	0.503685	0.549345	0.450655	0.0754319	0.924568	0.492126	0.507874
1893	O15243	LEPR	P05231	IL6	O15243P05231	0.99958	0.0004199	0.897535	0.102465	0.9997	0.000300152	0.826716	0.173284	0.999612	0.000387881	0.917403	0.0825972	0.99695	0.00304958	0.722535	0.277465
1894	Q02750	MEK1	P05231	IL6	Q02750P05231	0.0522639	0.947736	0.177411	0.822589	0.0561597	0.94384	0.228626	0.771374	0.0903889	0.909611	0.274919	0.725081	0.0605295	0.93947	0.360667	0.639333
1895	P36507	MEK2	P04626	ERBB2	P36507P04626	0.7348	0.2652	0.255929	0.744071	0.0910265	0.908973	0.207889	0.792111	0.961054	0.0389463	0.318733	0.681267	0.960927	0.0390725	0.483279	0.516721
1896	P36507	MEK2	P05231	IL6	P36507P05231	0.887195	0.112805	0.291514	0.708486	0.949293	0.0507072	0.274089	0.725911	0.996616	0.00338385	0.357635	0.642365	0.963261	0.0367394	0.53494	0.46506
1897	O43318	TAK1	P11802	CDK4	O43318P11802	0.00318366	0.996816	0.158601	0.841399	0.0199093	0.980091	0.13566	0.86434	0.0138803	0.98612	0.166243	0.833757	0.00117689	0.998823	0.299161	0.700839
1898	P28482	ERK2	P49765	VEGFB	P28482P49765	0.019466	0.980534	0.212961	0.787039	0.0392796	0.96072	0.275746	0.724254	0.0107388	0.989261	0.326644	0.673356	0.0162152	0.983785	0.270117	0.729883
1899	P27361	ERK1	P49765	VEGFB	P27361P49765	0.00660664	0.993393	0.1986	0.8014	0.0401867	0.959813	0.25384	0.74616	0.00162786	0.998372	0.307505	0.692495	0.000653446	0.999347	0.242236	0.757764
1900	Q99836	MYD88	P04626	ERBB2	Q99836P04626	0.0163938	0.983606	0.156248	0.843752	0.00248909	0.997511	0.191769	0.808231	0.0264739	0.973526	0.241708	0.758292	0.0253585	0.974642	0.337709	0.662291
1901	Q9Y6Q9	NCOA3	Q13547	HDAC1	Q9Y6Q9Q13547	0.201083	0.798917	0.335429	0.664571	0.993459	0.00654089	0.577057	0.422943	0.392946	0.607054	0.215011	0.784989	0.71524	0.28476	0.319634	0.680366
1902	P01138	NGF	P04626	ERBB2	P01138P04626	0.0442042	0.955796	0.299608	0.700392	0.10541	0.89459	0.411154	0.588846	0.109243	0.890757	0.292971	0.707029	0.0167512	0.983249	0.365331	0.634669
1903	P46531	NOTCH1	Q13547	HDAC1	P46531Q13547	0.0589178	0.941082	0.119594	0.880406	0.0574951	0.942505	0.1431	0.8569	0.0402656	0.959734	0.138091	0.861909	0.0636055	0.936394	0.185333	0.814667
1904	Q9UM47	NOTCH3	P04626	ERBB2	Q9UM47P04626	0.134195	0.865805	0.369741	0.630259	0.00781131	0.992189	0.289403	0.710597	0.248228	0.751772	0.437648	0.562352	0.00236857	0.997631	0.394371	0.605629
1905	Q99466	NOTCH4	P04626	ERBB2	Q99466P04626	0.051668	0.948332	0.23553	0.76447	0.0128727	0.987127	0.244516	0.755484	0.10106	0.89894	0.242597	0.757403	0.839348	0.160652	0.396524	0.603476
1906	P20783	NTF3	P04626	ERBB2	P20783P04626	0.200757	0.799243	0.658934	0.341066	0.133849	0.866151	0.695101	0.304899	0.840217	0.159783	0.58025	0.41975	0.400585	0.599415	0.701957	0.298043
1907	P34130	NTF5	P04626	ERBB2	P34130P04626	0.178705	0.821295	0.476406	0.523594	0.298979	0.701021	0.297484	0.702516	0.86334	0.13666	0.464206	0.535794	0.982835	0.0171655	0.590963	0.409037
1908	P04085	PDGF	P04626	ERBB2	P04085P04626	0.082918	0.917082	0.528782	0.471218	0.00927174	0.990728	0.304468	0.695532	0.807077	0.192923	0.592368	0.407632	0.184556	0.815444	0.556971	0.443029
1909	P01127	PDGFB	P04626	ERBB2	P01127P04626	0.00698858	0.993011	0.511845	0.488155	0.00370353	0.996296	0.516568	0.483432	0.144743	0.855257	0.495422	0.504578	0.00345582	0.996544	0.300184	0.699816
1910	Q9NRA1	PDGFC	P04626	ERBB2	Q9NRA1P04626	0.780694	0.219306	0.869819	0.130181	0.0839125	0.916088	0.707181	0.292819	0.881703	0.118297	0.881921	0.118079	0.867978	0.132022	0.734005	0.265995
1911	Q9GZP0	PDGFD	P04626	ERBB2	Q9GZP0P04626	0.958621	0.0413793	0.868462	0.131538	0.787558	0.212442	0.682406	0.317594	0.985344	0.0146557	0.881326	0.118674	0.99581	0.00418996	0.723729	0.276271
1913	Q92569	p55gamma	P04626	ERBB2	Q92569P04626	0.114927	0.885073	0.276862	0.723138	0.0206444	0.979356	0.303169	0.696831	0.0563034	0.943697	0.316293	0.683707	0.013112	0.986888	0.400587	0.599413
1915	P16885	PLCG2	P04626	ERBB2	P16885P04626	0.029391	0.970609	0.153885	0.846115	0.00789064	0.992109	0.262224	0.737776	0.0559281	0.944072	0.228617	0.771383	0.000136375	0.999864	0.255243	0.744757
1916	P05771	PRKCB	P04626	ERBB2	P05771P04626	0.00326824	0.996732	0.156223	0.843777	0.0335295	0.96647	0.26949	0.73051	0.00825709	0.991743	0.230919	0.769081	0.285821	0.714179	0.236405	0.763595
1917	P05129	PRKCG	P04626	ERBB2	P05129P04626	0.00502431	0.994976	0.151269	0.848731	0.05538	0.94462	0.242455	0.757545	0.00605708	0.993943	0.218763	0.781237	0.000262082	0.999738	0.254518	0.745482
1918	P24723	PRKCH	P04626	ERBB2	P24723P04626	0.822198	0.177802	0.519304	0.480696	0.730256	0.269744	0.72966	0.27034	0.341215	0.658785	0.360486	0.639514	0.928249	0.0717505	0.698511	0.301489
1919	P41743	PRKCI	P04626	ERBB2	P41743P04626	0.00234246	0.997658	0.295398	0.704602	0.522613	0.477387	0.537673	0.462327	0.030333	0.969667	0.173167	0.826833	0.0468066	0.953193	0.253832	0.746168
1920	Q04759	PRKCQ	P04626	ERBB2	Q04759P04626	0.0230447	0.976955	0.384164	0.615836	0.930722	0.069278	0.734251	0.265749	0.015656	0.984344	0.289798	0.710202	0.00370163	0.996298	0.480238	0.519762
1921	Q05513	PRKCZ	P04626	ERBB2	Q05513P04626	0.00326824	0.996732	0.132108	0.867892	0.31195	0.68805	0.191646	0.808354	0.00116605	0.998834	0.231741	0.768259	0.0713771	0.928623	0.23256	0.76744
1922	Q9BZL6	PRKD2	P04626	ERBB2	Q9BZL6P04626	0.235978	0.764022	0.511296	0.488704	0.751863	0.248137	0.697316	0.302684	0.760578	0.239422	0.372965	0.627035	0.683552	0.316448	0.6401	0.3599
1923	O94806	PRKD3	P04626	ERBB2	O94806P04626	0.981674	0.0183258	0.845453	0.154547	0.718733	0.281267	0.697656	0.302344	0.996815	0.00318531	0.876472	0.123528	0.82039	0.17961	0.661566	0.338434
1924	P29350	SHP1	O00329	PIK3CD	P29350O00329	0.0108478	0.989152	0.234124	0.765876	0.0150141	0.984986	0.375808	0.624192	0.00496531	0.995035	0.287973	0.712027	0.0641881	0.935812	0.497244	0.502756
1925	Q04864	REL	P05231	IL6	Q04864P05231	0.99974	0.000259861	0.745866	0.254134	0.999779	0.000220901	0.762862	0.237138	0.999279	0.000721252	0.725484	0.274516	0.963964	0.0360365	0.669032	0.330968
1926	Q01201	RELB	P05231	IL6	Q01201P05231	0.990454	0.00954609	0.655356	0.344644	0.998358	0.00164206	0.755349	0.244651	0.997704	0.00229616	0.658037	0.341963	0.97564	0.0243596	0.57359	0.42641
1927	Q9H4P4	Nrdp1	P04626	ERBB2	Q9H4P4P04626	0.947018	0.0529817	0.587887	0.412113	0.4476	0.5524	0.346161	0.653839	0.971988	0.0280119	0.654338	0.345662	0.973461	0.0265392	0.674129	0.325871
1928	Q92854	SEMA4D	P04626	ERBB2	Q92854P04626	0.956082	0.0439176	0.704017	0.295983	0.01024	0.98976	0.538288	0.461712	0.169624	0.830376	0.564467	0.435533	0.917479	0.0825214	0.560341	0.439659
1929	Q6S5L8	SHC4	P04626	ERBB2	Q6S5L8P04626	0.999078	0.000922207	0.849288	0.150712	0.937901	0.062099	0.697509	0.302491	0.994985	0.00501544	0.874778	0.125222	0.999778	0.000222314	0.698145	0.301855
1930	O43597	SPRY2	P04626	ERBB2	O43597P04626	0.162033	0.837967	0.52939	0.47061	0.581467	0.418533	0.683656	0.316344	0.335686	0.664314	0.446124	0.553876	0.931742	0.0682579	0.61251	0.38749
1931	Q9C004	SPRY4	P04626	ERBB2	Q9C004P04626	0.875382	0.124618	0.512139	0.487861	0.951351	0.0486493	0.696634	0.303366	0.987562	0.0124382	0.399686	0.600314	0.978143	0.0218566	0.665038	0.334962
1932	P40763	STAT3	P05231	IL6	P40763P05231	0.00220418	0.997796	0.0937228	0.906277	0.0512858	0.948714	0.127939	0.872061	0.0334603	0.96654	0.134941	0.865059	0.00300634	0.996994	0.150001	0.849999
1933	P01135	TGFA	P08581	MET	P01135P08581	0.358188	0.641812	0.555901	0.444099	0.968843	0.0311571	0.708892	0.291108	0.0354872	0.964513	0.394163	0.605837	0.640289	0.359711	0.666638	0.333362
1934	Q9Y4K3	TRAF6	P04626	ERBB2	Q9Y4K3P04626	0.00197333	0.998027	0.109962	0.890038	0.000248849	0.999751	0.16141	0.83859	0.00125396	0.998746	0.206298	0.793702	4.99487e-05	0.99995	0.271154	0.728846
1936	P0CG47	Ub	P04626	ERBB2	P0CG47P04626	0.977782	0.0222182	0.555205	0.444795	0.149216	0.850784	0.336641	0.663359	0.999622	0.000378353	0.919792	0.0802084	0.997119	0.00288081	0.473015	0.526985
1937	P0CG48	UBC	P04626	ERBB2	P0CG48P04626	0.991006	0.00899367	0.509347	0.490653	0.998236	0.00176415	0.792554	0.207446	0.996954	0.00304607	0.555264	0.444736	0.992208	0.00779229	0.483704	0.516296
1938	P22415	USF1	P05231	IL6	P22415P05231	0.973778	0.026222	0.46176	0.53824	0.99995	4.97452e-05	0.759545	0.240455	0.998834	0.00116635	0.430036	0.569964	0.897844	0.102156	0.493311	0.506689
1940	P49765	VEGFB	P04626	ERBB2	P49765P04626	0.0474725	0.952528	0.744679	0.255321	0.0166568	0.983343	0.503185	0.496815	0.266843	0.733157	0.718279	0.281721	0.00242883	0.997571	0.441734	0.558266
1941	P26651	ZFP36	P05231	IL6	P26651P05231	0.990973	0.00902694	0.599338	0.400662	0.998071	0.00192872	0.749787	0.250213	0.950744	0.0492563	0.465603	0.534397	0.992179	0.00782107	0.732973	0.267027
1942	Q8IX07	ZFPM1	Q13547	HDAC1	Q8IX07Q13547	0.999798	0.00020181	0.74911	0.25089	0.99849	0.00150993	0.751203	0.248797	0.998526	0.0014737	0.705259	0.294741	0.999434	0.000566069	0.720741	0.279259
1943	Q99490	AGAP2	O00329	PIK3CD	Q99490O00329	0.990736	0.00926448	0.64561	0.35439	0.884507	0.115493	0.700963	0.299037	0.82828	0.17172	0.52688	0.47312	0.985477	0.0145228	0.675525	0.324475
1944	P62330	ARF6	P00533	EGFR	P62330P00533	0.784285	0.215715	0.471646	0.528354	0.0124606	0.987539	0.590459	0.409541	0.983058	0.0169417	0.400367	0.599633	0.00397891	0.996021	0.375944	0.624056
1945	Q9H257	CARD9	O00329	PIK3CD	Q9H257O00329	0.997225	0.00277468	0.591856	0.408144	0.990012	0.00998764	0.728624	0.271376	0.992867	0.00713255	0.449226	0.550774	0.999562	0.000437711	0.704452	0.295548
1946	P33681	CD80	O60674	JAK2	P33681O60674	0.999097	0.000902737	0.864354	0.135646	0.998355	0.00164458	0.73511	0.26489	0.999493	0.000507124	0.881239	0.118761	0.98042	0.0195801	0.667876	0.332124
1948	O15516	CLOCK	O15379	HDAC3	O15516O15379	0.51681	0.48319	0.319856	0.680144	0.369084	0.630916	0.309883	0.690117	0.826961	0.173039	0.302494	0.697506	0.205901	0.794099	0.500752	0.499248
1950	Q8TEY5	CREB3L4	O14788	TNFSF11	Q8TEY5O14788	0.999138	0.000861869	0.820193	0.179807	0.998787	0.00121348	0.755006	0.244994	0.999697	0.000303404	0.894284	0.105716	0.99887	0.00112981	0.559549	0.440451
1951	Q02930	CREB5	O14788	TNFSF11	Q02930O14788	0.982947	0.0170531	0.657255	0.342745	0.973443	0.0265571	0.742274	0.257726	0.996646	0.00335411	0.67661	0.32339	0.998716	0.00128376	0.595924	0.404076
1952	P07858	CTSB	P10415	BCL2	P07858P10415	0.9999	9.99674e-05	0.645797	0.354203	0.998992	0.0010081	0.773397	0.226603	0.999365	0.000635319	0.489775	0.510225	0.999724	0.00027613	0.793296	0.206704
1953	P53634	CTSC	P10415	BCL2	P53634P10415	0.999919	8.05787e-05	0.911021	0.0889786	0.999743	0.000256863	0.795719	0.204281	0.999755	0.000244891	0.921242	0.0787577	0.998392	0.00160816	0.818287	0.181713
1954	Q13616	CUL1	P28074	PSMB5	Q13616P28074	0.752153	0.247847	0.531761	0.468239	0.996873	0.00312748	0.746419	0.253581	0.672743	0.327257	0.501021	0.498979	0.59872	0.40128	0.533404	0.466596
1955	P07333	CSF1R	O00329	PIK3CD	P07333O00329	0.0548823	0.945118	0.373062	0.626938	0.0163574	0.983643	0.358977	0.641023	0.105156	0.894844	0.332914	0.667086	0.696839	0.303161	0.718347	0.281653
1956	P48729	CK1a	P28074	PSMB5	P48729P28074	0.20018	0.79982	0.326713	0.673287	0.100051	0.899949	0.356586	0.643414	0.0636267	0.936373	0.389832	0.610168	0.797734	0.202266	0.552653	0.447347
1957	O75553	DAB1	O00329	PIK3CD	O75553O00329	0.897722	0.102278	0.439147	0.560853	0.196852	0.803148	0.487988	0.512012	0.820409	0.179591	0.380014	0.619986	0.998909	0.00109073	0.688693	0.311307
1958	O95905	ECD	Q92769	HDAC2	O95905Q92769	0.999568	0.000431972	0.896752	0.103248	0.972524	0.0274761	0.763094	0.236906	0.998799	0.00120114	0.903907	0.0960932	0.979277	0.0207234	0.747463	0.252537
1959	O95750	FGF19	P36888	FLT3	O95750P36888	0.140533	0.859467	0.649892	0.350108	0.171935	0.828065	0.668908	0.331092	0.0793289	0.920671	0.554199	0.445801	0.0718955	0.928104	0.696371	0.303629
1960	Q9GZV9	FGF23	P17948	FLT1	Q9GZV9P17948	0.68752	0.31248	0.636061	0.363939	0.96665	0.0333498	0.682235	0.317765	0.968584	0.0314158	0.70449	0.29551	0.03233	0.96767	0.435589	0.564411
1961	P11487	FGF3	P17948	FLT1	P11487P17948	0.757084	0.242916	0.715438	0.284562	0.861475	0.138525	0.686246	0.313754	0.60043	0.39957	0.661205	0.338795	0.119574	0.880426	0.670696	0.329304
1962	Q9NPG1	FZD3	O00329	PIK3CD	Q9NPG1O00329	0.00181806	0.998182	0.484222	0.515778	0.991014	0.008986	0.725525	0.274475	0.00140446	0.998596	0.286272	0.713728	0.191532	0.808468	0.6199	0.3801
1963	O14775	GNB5	O00329	PIK3CD	O14775O00329	0.970126	0.0298742	0.525188	0.474812	0.458835	0.541165	0.619001	0.380999	0.998503	0.00149739	0.46167	0.53833	0.0507047	0.949295	0.360548	0.639452
1964	O95760	IL33	P11362	FGFR1	O95760P11362	0.999163	0.000837208	0.873492	0.126508	0.544625	0.455375	0.713492	0.286508	0.993061	0.00693858	0.892235	0.107765	0.585217	0.414783	0.674015	0.325985
1966	P51617	IRAK1	P36888	FLT3	P51617P36888	0.000273287	0.999727	0.196351	0.803649	0.0914717	0.908528	0.232211	0.767789	0.0018664	0.998134	0.173768	0.826232	0.0633711	0.936629	0.388063	0.611937
1967	Q9NWZ3	IRAK4	P36888	FLT3	Q9NWZ3P36888	0.00103891	0.998961	0.304407	0.695593	0.000281394	0.999719	0.268723	0.731277	0.0442998	0.9557	0.258307	0.741693	0.612998	0.387002	0.437796	0.562204
1968	P11215	ITGAM	O00329	PIK3CD	P11215O00329	0.997375	0.0026248	0.749789	0.250211	0.999815	0.00018458	0.776193	0.223807	0.999602	0.000397539	0.659818	0.340182	0.994384	0.00561641	0.779117	0.220883
1969	Q99836	MYD88	P36888	FLT3	Q99836P36888	0.00744528	0.992555	0.206996	0.793004	0.00567663	0.994323	0.342713	0.657287	0.107449	0.892551	0.289364	0.710636	0.133611	0.866389	0.415305	0.584695
1971	P01138	NGF	P21802	FGFR2	P01138P21802	0.0385982	0.961402	0.317711	0.682289	0.578221	0.421779	0.420571	0.579429	0.392818	0.607182	0.296219	0.703781	0.10439	0.89561	0.380196	0.619804
1972	P20783	NTF3	P11362	FGFR1	P20783P11362	0.806989	0.193011	0.694327	0.305673	0.325699	0.674301	0.719725	0.280275	0.719136	0.280864	0.592958	0.407042	0.961112	0.0388875	0.737105	0.262895
1973	P34130	NTF5	P11362	FGFR1	P34130P11362	0.522704	0.477296	0.576985	0.423015	0.146165	0.853835	0.490865	0.509135	0.868263	0.131737	0.565091	0.434909	0.997487	0.00251322	0.761882	0.238118
1974	P04085	PDGF	P21802	FGFR2	P04085P21802	0.725159	0.274841	0.548527	0.451473	0.0704017	0.929598	0.313248	0.686752	0.890332	0.109668	0.602357	0.397643	0.928028	0.0719718	0.583405	0.416595
1975	Q9GZP0	PDGFD	P11362	FGFR1	Q9GZP0P11362	0.995812	0.00418808	0.8895	0.1105	0.873878	0.126122	0.703475	0.296525	0.993061	0.00693858	0.896442	0.103558	0.999484	0.000515956	0.757761	0.242239
1976	Q15119	PDK2	P11802	CDK4	Q15119P11802	0.770428	0.229572	0.366558	0.633442	0.850297	0.149703	0.312828	0.687172	0.697571	0.302429	0.310944	0.689056	0.995254	0.00474606	0.683071	0.316929
1978	P42338	p110Ia	P11362	FGFR1	P42338P11362	0.360801	0.639199	0.282211	0.717789	0.0596194	0.940381	0.387199	0.612801	0.858515	0.141485	0.379955	0.620045	0.896124	0.103876	0.547103	0.452897
1979	O00329	PIK3CD	P11362	FGFR1	O00329P11362	0.521301	0.478699	0.48735	0.51265	0.947652	0.0523479	0.780282	0.219718	0.306529	0.693471	0.404241	0.595759	0.542659	0.457341	0.53575	0.46425
1980	O00459	p85beta	P11362	FGFR1	O00459P11362	0.823114	0.176886	0.358954	0.641046	0.528937	0.471063	0.472321	0.527679	0.995599	0.00440094	0.441227	0.558773	0.906068	0.093932	0.554571	0.445429
1981	Q92569	p55gamma	P11362	FGFR1	Q92569P11362	0.366899	0.633101	0.385496	0.614504	0.0367137	0.963286	0.493209	0.506791	0.256196	0.743804	0.400106	0.599894	0.508405	0.491595	0.60133	0.39867
1982	Q00722	PLCB2	P11362	FGFR1	Q00722P11362	0.986189	0.0138105	0.720111	0.279889	0.953899	0.0461008	0.744178	0.255822	0.994201	0.00579868	0.71741	0.28259	0.870961	0.129039	0.629737	0.370263
1983	Q01970	PLCB3	P21802	FGFR2	Q01970P21802	0.739589	0.260411	0.515976	0.484024	0.201091	0.798909	0.543805	0.456195	0.750746	0.249253	0.404464	0.595536	0.909926	0.0900744	0.441678	0.558322
1984	Q15147	PLCB4	P21802	FGFR2	Q15147P21802	0.998978	0.00102209	0.858158	0.141842	0.998809	0.00119077	0.736104	0.263896	0.998249	0.00175119	0.896516	0.103484	0.981553	0.0184467	0.679185	0.320815
1986	P16885	PLCG2	P16234	PDGFRA	P16885P16234	0.0204146	0.979585	0.173234	0.826766	0.00706732	0.992933	0.256076	0.743924	0.0313636	0.968636	0.221757	0.778243	3.29018e-05	0.999967	0.29126	0.70874
1987	P17252	PRKCA	P11362	FGFR1	P17252P11362	0.0310931	0.968907	0.168019	0.831981	0.00391376	0.996086	0.349792	0.650208	0.0354208	0.964579	0.280706	0.719294	0.0331132	0.966887	0.390655	0.609345
1988	P05771	PRKCB	P11362	FGFR1	P05771P11362	0.00875187	0.991248	0.22358	0.77642	0.0681297	0.93187	0.457832	0.542168	0.1357	0.8643	0.312363	0.687637	0.721502	0.278498	0.383977	0.616023
1989	P05129	PRKCG	P11362	FGFR1	P05129P11362	0.00540316	0.994597	0.230665	0.769335	0.042989	0.957011	0.427019	0.572981	0.10306	0.89694	0.29711	0.70289	0.00267929	0.997321	0.41711	0.58289
1990	P41743	PRKCI	P11362	FGFR1	P41743P11362	0.00278115	0.997219	0.324603	0.675397	0.770469	0.229531	0.559226	0.440774	0.0359172	0.964083	0.167137	0.832863	0.0497077	0.950292	0.280485	0.719515
1991	Q04759	PRKCQ	P11362	FGFR1	Q04759P11362	0.0247482	0.975252	0.412924	0.587076	0.937402	0.0625981	0.751361	0.248639	0.0128123	0.987188	0.292725	0.707275	0.00449276	0.995507	0.512516	0.487484
1992	Q13976	PRKG1	P11802	CDK4	Q13976P11802	0.437561	0.562439	0.484649	0.515351	0.996453	0.00354734	0.814141	0.185859	0.0390464	0.960954	0.338445	0.661555	0.998409	0.00159066	0.600225	0.399775
1994	P62979	RPS27A	P11362	FGFR1	P62979P11362	0.999449	0.00055061	0.800718	0.199282	0.999809	0.00019097	0.814325	0.185675	0.9999	9.98347e-05	0.938844	0.0611561	0.993432	0.00656841	0.520549	0.479451
1996	Q92529	SHC3	P11362	FGFR1	Q92529P11362	0.746007	0.253993	0.557673	0.442327	0.995405	0.00459481	0.720465	0.279535	0.973923	0.0260771	0.400443	0.599557	0.999083	0.00091657	0.731361	0.268639
1997	Q6S5L8	SHC4	P11362	FGFR1	Q6S5L8P11362	0.999978	2.20586e-05	0.878323	0.121677	0.985182	0.0148183	0.72499	0.27501	0.999029	0.000970838	0.889226	0.110774	0.999865	0.000135329	0.742862	0.257138
1998	O43597	SPRY2	P11362	FGFR1	O43597P11362	0.347967	0.652033	0.566531	0.433469	0.888694	0.111306	0.711231	0.288769	0.630012	0.369988	0.455199	0.544801	0.487342	0.512658	0.662924	0.337076
1999	Q9C004	SPRY4	P11362	FGFR1	Q9C004P11362	0.969067	0.0309327	0.551546	0.448454	0.99533	0.00467002	0.723446	0.276554	0.989942	0.0100577	0.408879	0.591121	0.985898	0.0141016	0.711509	0.288491
2000	P01135	TGFA	P11362	FGFR1	P01135P11362	0.342425	0.657575	0.577141	0.422859	0.916386	0.0836143	0.744211	0.255789	0.0772785	0.922722	0.423641	0.576359	0.907947	0.0920532	0.716774	0.283226
2001	P40225	THPO	P16234	PDGFRA	P40225P16234	0.982552	0.0174485	0.762592	0.237408	0.996162	0.0038384	0.707012	0.292988	0.999479	0.000521243	0.720005	0.279995	0.991576	0.00842392	0.702313	0.297687
2002	Q9Y4K3	TRAF6	P11362	FGFR1	Q9Y4K3P11362	0.00212252	0.997877	0.185218	0.814782	0.000600696	0.999399	0.349155	0.650845	0.00469321	0.995307	0.281909	0.718091	0.00394332	0.996057	0.424268	0.575732
2003	P0CG47	Ub	P11362	FGFR1	P0CG47P11362	0.995584	0.00441569	0.60771	0.39229	0.823459	0.176541	0.423413	0.576587	0.999684	0.00031561	0.93606	0.0639402	0.997574	0.00242646	0.504003	0.495997
2004	P0CG48	UBC	P11362	FGFR1	P0CG48P11362	0.998232	0.00176826	0.527991	0.472009	0.999697	0.00030292	0.811509	0.188491	0.998646	0.00135389	0.563229	0.436771	0.993432	0.00656841	0.513755	0.486245
2006	P49765	VEGFB	P11362	FGFR1	P49765P11362	0.780868	0.219132	0.776025	0.223975	0.0181621	0.981838	0.528005	0.471995	0.318533	0.681467	0.726556	0.273444	0.290364	0.709636	0.480245	0.519755
2007	P49767	VEGFC	P16234	PDGFRA	P49767P16234	0.036982	0.963018	0.604317	0.395683	0.968314	0.031686	0.7228	0.2772	0.000619292	0.999381	0.441203	0.558797	0.322186	0.677814	0.705264	0.294736
2009	P51451	BLK	P00533	EGFR	P51451P00533	0.830034	0.169966	0.664513	0.335487	0.979628	0.0203721	0.667355	0.332645	0.997465	0.0025353	0.662793	0.337207	0.929446	0.0705545	0.526817	0.473183
2010	Q13557	CAMK2D	P09874	PARP1	Q13557P09874	0.965503	0.0344971	0.409671	0.590329	0.998597	0.00140327	0.763341	0.236659	0.183257	0.816743	0.328345	0.671655	0.00526762	0.994732	0.463922	0.536078
2011	P51685	CCR8	O60674	JAK2	P51685O60674	0.973516	0.0264843	0.762014	0.237986	0.995872	0.00412764	0.73863	0.26137	0.999004	0.000995942	0.706389	0.293611	0.999316	0.00068385	0.732577	0.267423
2012	P46109	CRKL	P00533	EGFR	P46109P00533	0.0179873	0.982013	0.296667	0.703333	0.144587	0.855413	0.266299	0.733701	0.657158	0.342842	0.43026	0.56974	0.0014714	0.998529	0.260002	0.739998
2013	Q15369	ELOC	P28074	PSMB5	Q15369P28074	0.930797	0.0692034	0.62855	0.37145	0.999663	0.000336897	0.762691	0.237309	0.958723	0.0412766	0.55121	0.44879	0.973305	0.0266955	0.662116	0.337884
2014	Q969H0	FBXW7	P28074	PSMB5	Q969H0P28074	0.000426471	0.999574	0.462169	0.537831	0.962591	0.0374095	0.68926	0.31074	0.00100118	0.998999	0.393387	0.606613	0.0219473	0.978053	0.494968	0.505032
2016	P62993	GRB2	P22607	FGFR3	P62993P22607	0.000278771	0.999721	0.0888633	0.911137	0.00319058	0.996809	0.134105	0.865895	0.00288737	0.997113	0.145439	0.854561	0.00243193	0.997568	0.172001	0.827999
2017	P41235	TCF	O14788	TNFSF11	P41235O14788	0.0469275	0.953073	0.342749	0.657251	0.0511045	0.948895	0.379364	0.620636	0.976966	0.0230344	0.521569	0.478431	0.436041	0.563959	0.459255	0.540745
2018	Q14541	HNF4G	O14788	TNFSF11	Q14541O14788	0.993963	0.00603654	0.766065	0.233935	0.999662	0.000338181	0.767019	0.232981	0.997462	0.00253847	0.743151	0.256849	0.991874	0.00812602	0.691813	0.308187
2019	P05019	IGF1	P10721	KIT	P05019P10721	0.00996464	0.990035	0.208456	0.791544	0.0298777	0.970122	0.176315	0.823685	0.0334754	0.966525	0.208385	0.791615	0.00161195	0.998388	0.23407	0.76593
2020	P01344	IGF2	P09619	PDGFRB	P01344P09619	0.0170468	0.982953	0.448299	0.551701	0.894098	0.105902	0.7202	0.2798	0.0183941	0.981606	0.284621	0.715379	0.821546	0.178454	0.643181	0.356819
2021	Q9NPH3	IL1RAP	P21802	FGFR2	Q9NPH3P21802	0.724052	0.275948	0.54793	0.45207	0.975179	0.024821	0.770484	0.229516	0.907695	0.0923049	0.465519	0.534481	0.416662	0.583338	0.639411	0.360589
2022	Q01638	IL1RL1	P21802	FGFR2	Q01638P21802	0.999073	0.000927025	0.91198	0.08802	0.99735	0.0026505	0.77811	0.22189	0.997966	0.00203391	0.913131	0.0868686	0.998694	0.00130629	0.806225	0.193775
2023	Q01638	IL1RL1	P22607	FGFR3	Q01638P22607	0.9981	0.00189954	0.921116	0.0788838	0.996719	0.00328144	0.799684	0.200316	0.998898	0.00110226	0.914129	0.0858706	0.995833	0.00416668	0.806263	0.193737
2024	O95760	IL33	P21802	FGFR2	O95760P21802	0.998367	0.00163273	0.867735	0.132265	0.826801	0.173199	0.704589	0.295411	0.995173	0.00482746	0.884896	0.115104	0.471285	0.528715	0.692842	0.307158
2025	P26951	IL3RA	P05231	IL6	P26951P05231	0.996989	0.00301073	0.554622	0.445378	0.998842	0.0011583	0.812634	0.187366	0.998494	0.00150581	0.360311	0.639689	0.999182	0.000817934	0.76484	0.23516
2026	P35568	IRS1	P22607	FGFR3	P35568P22607	0.00958163	0.990418	0.157733	0.842267	0.236322	0.763678	0.127152	0.872848	0.0122835	0.987716	0.139198	0.860802	0.0342886	0.965711	0.325752	0.674248
2027	P23458	JAK1	P21802	FGFR2	P23458P21802	0.000540912	0.999459	0.152439	0.847561	0.0017038	0.998296	0.156644	0.843356	0.000216782	0.999783	0.199417	0.800583	8.95262e-05	0.99991	0.376679	0.623321
2028	O60674	JAK2	P21802	FGFR2	O60674P21802	0.000752032	0.999248	0.136551	0.863449	0.036927	0.963073	0.172144	0.827856	0.00288856	0.997111	0.234183	0.765817	0.00258976	0.99741	0.276629	0.723371
2029	P21583	KITLG	P22607	FGFR3	P21583P22607	0.0775459	0.922454	0.682708	0.317292	0.0421992	0.957801	0.557465	0.442535	0.433256	0.566744	0.558442	0.441558	0.478934	0.521066	0.51885	0.48115
2033	P01138	NGF	P22607	FGFR3	P01138P22607	0.0343735	0.965627	0.323829	0.676171	0.782291	0.217709	0.443256	0.556744	0.392818	0.607182	0.310117	0.689883	0.10439	0.89561	0.382827	0.617173
2034	P20783	NTF3	P21802	FGFR2	P20783P21802	0.681751	0.318249	0.679365	0.320635	0.370151	0.629849	0.705835	0.294165	0.607346	0.392654	0.587465	0.412535	0.961112	0.0388875	0.728514	0.271486
2035	P34130	NTF5	P21802	FGFR2	P34130P21802	0.359428	0.640572	0.49004	0.50996	0.195055	0.804945	0.309223	0.690777	0.848161	0.151839	0.470493	0.529507	0.998237	0.00176254	0.615902	0.384098
2036	O15294	OGT	O00329	PIK3CD	O15294O00329	0.876252	0.123748	0.499635	0.500365	0.299673	0.700327	0.596689	0.403311	0.980793	0.0192073	0.280551	0.719449	0.95897	0.0410302	0.553738	0.446262
2037	O96013	PAK4	P15056	BRAF	O96013P15056	0.123324	0.876676	0.426436	0.573564	0.769615	0.230385	0.518599	0.481401	0.769772	0.230228	0.23489	0.76511	0.872461	0.127539	0.46639	0.53361
2038	Q6ZW49	PAXIP1	O15379	HDAC3	Q6ZW49O15379	0.99722	0.00278046	0.755358	0.244642	0.931851	0.0681488	0.706737	0.293263	0.990991	0.00900937	0.712307	0.287693	0.465694	0.534306	0.683197	0.316803
2039	P04085	PDGF	P22607	FGFR3	P04085P22607	0.562629	0.437371	0.555401	0.444599	0.028607	0.971393	0.328423	0.671577	0.890332	0.109668	0.603815	0.396185	0.945537	0.0544634	0.585387	0.414613
2040	P01127	PDGFB	P22607	FGFR3	P01127P22607	0.00913751	0.990862	0.557104	0.442896	0.007985	0.992015	0.549751	0.450249	0.0474206	0.952579	0.503876	0.496124	0.0218965	0.978104	0.350331	0.649669
2044	P42338	p110Ia	P22607	FGFR3	P42338P22607	0.208246	0.791754	0.214365	0.785635	0.0522292	0.947771	0.216902	0.783098	0.330074	0.669926	0.318529	0.681471	0.137173	0.862827	0.411498	0.588502
2045	O00329	PIK3CD	P21802	FGFR2	O00329P21802	0.363991	0.636009	0.475478	0.524522	0.970114	0.0298856	0.777071	0.222929	0.0928463	0.907154	0.398572	0.601428	0.542659	0.457341	0.523391	0.476609
2046	P27986	PIK3R1	P22607	FGFR3	P27986P22607	0.00117475	0.998825	0.111549	0.888451	0.226471	0.773529	0.156362	0.843638	0.00183636	0.998164	0.138922	0.861078	0.00425249	0.995748	0.17393	0.82607
2047	O00459	p85beta	P21802	FGFR2	O00459P21802	0.709766	0.290234	0.279203	0.720797	0.606046	0.393954	0.296969	0.703031	0.908639	0.0913609	0.357088	0.642912	0.150932	0.849068	0.41089	0.58911
2048	Q92569	p55gamma	P21802	FGFR2	Q92569P21802	0.0430956	0.956904	0.304168	0.695832	0.0230667	0.976933	0.314818	0.685182	0.0149169	0.985083	0.318829	0.681171	0.0187024	0.981298	0.454767	0.545233
2049	Q00722	PLCB2	P21802	FGFR2	Q00722P21802	0.957099	0.0429013	0.703434	0.296566	0.993331	0.00666879	0.733301	0.266699	0.97543	0.0245703	0.715764	0.284236	0.870961	0.129039	0.622277	0.377723
2050	P19174	PLCG1	P22607	FGFR3	P19174P22607	0.000786424	0.999214	0.233275	0.766725	0.001118	0.998882	0.178871	0.821129	0.000400364	0.9996	0.215311	0.784689	0.769544	0.230456	0.578372	0.421628
2052	P16885	PLCG2	P22607	FGFR3	P16885P22607	0.0149523	0.985048	0.183139	0.816861	0.00880724	0.991193	0.28301	0.71699	0.02702	0.97298	0.243695	0.756305	0.000125766	0.999874	0.315166	0.684834
2053	P17252	PRKCA	P21802	FGFR2	P17252P21802	0.0165852	0.983415	0.107128	0.892872	0.0116445	0.988356	0.165467	0.834533	0.00247556	0.997524	0.199418	0.800582	0.00171262	0.998287	0.26578	0.73422
2054	P05129	PRKCG	P21802	FGFR2	P05129P21802	0.00284684	0.997153	0.164775	0.835225	0.155991	0.844009	0.251958	0.748042	0.00770533	0.992295	0.217196	0.782804	0.000134587	0.999865	0.28776	0.71224
2055	P24723	PRKCH	P21802	FGFR2	P24723P21802	0.615952	0.384048	0.552073	0.447927	0.953528	0.0464718	0.741992	0.258008	0.0738632	0.926137	0.36185	0.63815	0.967437	0.0325632	0.759662	0.240338
2056	P41743	PRKCI	P21802	FGFR2	P41743P21802	0.00146353	0.998536	0.310735	0.689265	0.786351	0.213649	0.549184	0.450816	0.0130869	0.986913	0.167757	0.832243	0.0497077	0.950292	0.276412	0.723588
2057	Q04759	PRKCQ	P21802	FGFR2	Q04759P21802	0.0131605	0.986839	0.403871	0.596129	0.964096	0.035904	0.746056	0.253944	0.00459826	0.995402	0.287544	0.712456	0.00449276	0.995507	0.510427	0.489573
2058	P25786	PSMA1	O14788	TNFSF11	P25786O14788	0.99933	0.000669805	0.850901	0.149099	0.999919	8.09043e-05	0.80246	0.19754	0.999416	0.000584289	0.924383	0.0756171	0.999391	0.000608756	0.616919	0.383081
2059	P25787	PSMA2	O14788	TNFSF11	P25787O14788	0.99819	0.0018096	0.868374	0.131626	0.998646	0.00135437	0.842107	0.157893	0.999796	0.00020379	0.946266	0.053734	0.992197	0.00780319	0.667762	0.332238
2060	P25788	PSMA3	O14788	TNFSF11	P25788O14788	0.998181	0.00181863	0.866293	0.133707	0.98729	0.0127096	0.846001	0.153999	0.99868	0.00132025	0.939947	0.060053	0.986449	0.0135506	0.662819	0.337181
2061	P25789	PSMA4	O14788	TNFSF11	P25789O14788	0.997181	0.00281865	0.86347	0.13653	0.999373	0.000626891	0.833885	0.166115	0.999516	0.000483773	0.93828	0.0617201	0.993158	0.00684173	0.659653	0.340347
2062	P61586	RHOA	P35968	KDR	P61586P35968	0.000579953	0.99942	0.0805998	0.9194	0.00896698	0.991033	0.107981	0.892019	0.00279289	0.997207	0.115749	0.884251	0.0190371	0.980963	0.150687	0.849313
2063	P62979	RPS27A	P21802	FGFR2	P62979P21802	0.99824	0.00176028	0.791809	0.208191	0.999949	5.13113e-05	0.807079	0.192921	0.999569	0.000431016	0.931524	0.0684758	0.989643	0.010357	0.511776	0.488224
2064	P29353	SHC1	P22607	FGFR3	P29353P22607	0.00118661	0.998813	0.0957	0.9043	0.00928414	0.990716	0.113563	0.886437	0.001324	0.998676	0.130621	0.869379	0.000546038	0.999454	0.215305	0.784695
2066	Q6S5L8	SHC4	P21802	FGFR2	Q6S5L8P21802	0.999957	4.30522e-05	0.865044	0.134956	0.993011	0.0069894	0.710805	0.289195	0.997586	0.00241371	0.882656	0.117344	0.999808	0.000191608	0.732231	0.267769
2067	Q07889	SOS1	P22607	FGFR3	Q07889P22607	8.23736e-05	0.999918	0.128896	0.871104	0.00136083	0.998639	0.144532	0.855468	0.00562346	0.994377	0.171566	0.828434	0.00109172	0.998908	0.148851	0.851149
2068	O43597	SPRY2	P21802	FGFR2	O43597P21802	0.214718	0.785282	0.553412	0.446588	0.964432	0.0355679	0.697205	0.302795	0.520378	0.479622	0.450787	0.549213	0.487342	0.512658	0.65373	0.34627
2069	Q9C004	SPRY4	P21802	FGFR2	Q9C004P21802	0.964287	0.0357134	0.539698	0.460302	0.999434	0.000565952	0.710403	0.289597	0.984305	0.0156949	0.405133	0.594867	0.993365	0.00663505	0.704086	0.295914
2070	P63165	SUMO1	Q92769	HDAC2	P63165Q92769	0.835346	0.164654	0.550102	0.449898	0.0358783	0.964122	0.306483	0.693517	0.977964	0.0220363	0.752078	0.247922	0.01042	0.98958	0.274264	0.725736
2071	Q9Y4K3	TRAF6	P21802	FGFR2	Q9Y4K3P21802	0.00111657	0.998883	0.121488	0.878512	0.00108123	0.998919	0.167102	0.832898	0.000318527	0.999681	0.201997	0.798003	4.6134e-05	0.999954	0.305292	0.694708
2073	P0CG47	Ub	P21802	FGFR2	P0CG47P21802	0.986002	0.0139979	0.559186	0.440814	0.883702	0.116298	0.339036	0.660964	0.998638	0.00136161	0.928911	0.0710888	0.996165	0.00383524	0.495663	0.504337
2074	P0CG48	UBC	P21802	FGFR2	P0CG48P21802	0.994362	0.00563797	0.521944	0.478056	0.999919	8.13978e-05	0.804031	0.195969	0.994179	0.00582099	0.560264	0.439736	0.989643	0.010357	0.505891	0.494109
2076	P49765	VEGFB	P21802	FGFR2	P49765P21802	0.646114	0.353886	0.7688	0.2312	0.0220111	0.977989	0.513722	0.486278	0.220194	0.779806	0.721084	0.278916	0.372949	0.627051	0.495968	0.504032
2077	O00327	ARNTL	O15379	HDAC3	O00327O15379	0.289776	0.710224	0.315077	0.684923	0.0147981	0.985202	0.304335	0.695665	0.0374044	0.962596	0.243552	0.756448	0.219058	0.780942	0.547313	0.452687
2078	P23560	BDNF	P35968	KDR	P23560P35968	0.0670708	0.932929	0.399682	0.600318	0.0186878	0.981312	0.298608	0.701392	0.274206	0.725794	0.420039	0.579961	0.0184188	0.981581	0.462009	0.537991
2079	P51679	CCR4	O60674	JAK2	P51679O60674	0.973516	0.0264843	0.751225	0.248775	0.996844	0.00315633	0.738704	0.261296	0.998453	0.00154671	0.685284	0.314716	0.999316	0.00068385	0.731315	0.268685
2080	P09668	CTSH	Q92769	HDAC2	P09668Q92769	0.999744	0.000256259	0.748042	0.251958	0.999638	0.00036176	0.818239	0.181761	0.99982	0.000179982	0.640526	0.359474	0.99966	0.000339966	0.7944	0.2056
2081	P14921	ETS1	P17948	FLT1	P14921P17948	0.000298917	0.999701	0.144751	0.855249	0.0135528	0.986447	0.231391	0.768609	0.000576854	0.999423	0.151587	0.848413	0.00166541	0.998335	0.206769	0.793231
2082	Q13158	FADD	P11802	CDK4	Q13158P11802	0.0122629	0.987737	0.210665	0.789335	0.975899	0.0241014	0.215005	0.784995	0.0162373	0.983763	0.247626	0.752374	0.621167	0.378833	0.422061	0.577939
2084	P29459	IL12A	P01584	IL1B	P29459P01584	0.907319	0.0926812	0.585819	0.414181	0.989439	0.0105614	0.748272	0.251728	0.993749	0.00625059	0.542568	0.457432	0.568001	0.431999	0.583999	0.416001
2085	O95760	IL33	P22607	FGFR3	O95760P22607	0.996657	0.00334309	0.880236	0.119764	0.81106	0.18894	0.729311	0.270689	0.99738	0.00261955	0.888153	0.111847	0.471285	0.528715	0.69461	0.30539
2087	P35568	IRS1	P60568	IL2	P35568P60568	0.0121089	0.987891	0.186579	0.813421	0.210295	0.789705	0.156611	0.843389	0.024667	0.975333	0.165918	0.834082	0.0274284	0.972572	0.321672	0.678328
2088	P36507	MEK2	P23458	JAK1	P36507P23458	0.734091	0.265909	0.273067	0.726933	0.465766	0.534234	0.216779	0.783221	0.968723	0.0312772	0.318886	0.681114	0.953285	0.0467149	0.474349	0.525651
2090	P53778	p38gamma	P01584	IL1B	P53778P01584	0.00475025	0.99525	0.158584	0.841416	0.00299972	0.997	0.214271	0.785729	0.00228536	0.997715	0.162291	0.837709	0.000115156	0.999885	0.172284	0.827716
2091	O15264	MAPK13	P01584	IL1B	O15264P01584	0.517579	0.482421	0.228032	0.771968	0.65211	0.34789	0.307431	0.692569	0.789659	0.210341	0.360834	0.639166	0.000868857	0.999131	0.348142	0.651858
2092	Q16659	MAPK6	P28074	PSMB5	Q16659P28074	0.578678	0.421322	0.518649	0.481351	0.998308	0.00169211	0.696052	0.303948	0.760358	0.239642	0.460468	0.539532	0.947953	0.0520465	0.497415	0.502585
2093	P45983	JNK	P60568	IL2	P45983P60568	0.0117356	0.988264	0.141516	0.858484	0.00600797	0.993992	0.194902	0.805098	0.0166003	0.9834	0.240207	0.759793	0.00464004	0.99536	0.257506	0.742494
2094	O75030	MITF	P23458	JAK1	O75030P23458	0.0319567	0.968043	0.246907	0.753093	0.662867	0.337133	0.234313	0.765687	0.0202589	0.979741	0.228485	0.771515	0.0492103	0.95079	0.488197	0.511803
2095	Q13469	NFATC2	P60568	IL2	Q13469P60568	0.0284492	0.971551	0.338883	0.661117	0.823079	0.176921	0.536591	0.463409	0.0175868	0.982413	0.232544	0.767456	0.0101793	0.989821	0.301899	0.698101
2096	Q9NZM5	NOP53	Q92769	HDAC2	Q9NZM5Q92769	0.999767	0.00023275	0.8783	0.1217	0.989832	0.0101675	0.754838	0.245162	0.995838	0.00416223	0.898731	0.101269	0.969471	0.0305295	0.706629	0.293371
2097	P20783	NTF3	P22607	FGFR3	P20783P22607	0.510866	0.489134	0.689599	0.310401	0.634189	0.365811	0.731876	0.268124	0.607346	0.392654	0.596684	0.403316	0.970826	0.0291744	0.733698	0.266302
2098	P34130	NTF5	P22607	FGFR3	P34130P22607	0.214804	0.785196	0.494874	0.505126	0.0861135	0.913886	0.325437	0.674563	0.848161	0.151839	0.47922	0.52078	0.9972	0.00280035	0.615921	0.384079
2099	P04629	NTRK1	P49765	VEGFB	P04629P49765	0.0178922	0.982108	0.360543	0.639457	0.0455779	0.954422	0.382618	0.617382	0.454895	0.545105	0.444659	0.555341	0.938057	0.0619426	0.615714	0.384286
2100	O00329	PIK3CD	P22607	FGFR3	O00329P22607	0.336621	0.663379	0.485175	0.514825	0.963239	0.0367607	0.798041	0.201959	0.158981	0.841019	0.415771	0.584229	0.270568	0.729432	0.530323	0.469677
2101	P27986	PIK3R1	P21802	FGFR2	P27986P21802	0.00132483	0.998675	0.114441	0.885559	0.429522	0.570478	0.146643	0.853357	0.00183636	0.998164	0.128479	0.871521	0.00425249	0.995748	0.176556	0.823444
2102	O00459	p85beta	P22607	FGFR3	O00459P22607	0.684373	0.315627	0.283951	0.716049	0.402366	0.597634	0.308617	0.691383	0.908639	0.0913609	0.368334	0.631666	0.150932	0.849068	0.418507	0.581493
2103	Q92569	p55gamma	P22607	FGFR3	Q92569P22607	0.0383983	0.961602	0.307394	0.692606	0.0205479	0.979452	0.33106	0.66894	0.027207	0.972793	0.333219	0.666781	0.0187024	0.981298	0.458707	0.541293
2104	Q00722	PLCB2	P22607	FGFR3	Q00722P22607	0.951878	0.0481219	0.716997	0.283003	0.986714	0.0132861	0.758142	0.241858	0.97543	0.0245703	0.719054	0.280946	0.956245	0.0437552	0.630406	0.369594
2105	P09086	POU2F2	P11836	MS4A1	P09086P11836	0.90809	0.0919097	0.618559	0.381441	0.943181	0.0568189	0.713144	0.286856	0.978333	0.0216668	0.687627	0.312373	0.728344	0.271656	0.46867	0.53133
2106	P22694	PKAc	O60674	JAK2	P22694O60674	0.742695	0.257305	0.193292	0.806708	0.0863639	0.913636	0.230117	0.769883	0.947593	0.0524066	0.318823	0.681177	0.0570247	0.942975	0.350722	0.649278
2107	P17252	PRKCA	P22607	FGFR3	P17252P22607	0.014733	0.985267	0.111694	0.888306	0.00565493	0.994345	0.180829	0.819171	0.00247556	0.997524	0.215065	0.784935	0.00171262	0.998287	0.270839	0.729161
2108	P05771	PRKCB	P23458	JAK1	P05771P23458	0.00880277	0.991197	0.176659	0.823341	0.69304	0.30696	0.279697	0.720303	0.0122474	0.987753	0.229839	0.770161	0.230515	0.769485	0.25928	0.74072
2109	P05771	PRKCB	Q92769	HDAC2	P05771Q92769	0.152834	0.847166	0.25441	0.74559	0.95587	0.04413	0.502706	0.497294	0.216658	0.783342	0.344788	0.655212	0.917283	0.0827169	0.432991	0.567009
2110	P05129	PRKCG	P22607	FGFR3	P05129P22607	0.00252503	0.997475	0.169431	0.830569	0.037578	0.962422	0.264933	0.735067	0.00770533	0.992295	0.230907	0.769093	0.000134587	0.999865	0.290491	0.709509
2111	P24723	PRKCH	P22607	FGFR3	P24723P22607	0.438818	0.561182	0.558826	0.441174	0.925054	0.0749455	0.765032	0.234968	0.12839	0.87161	0.377676	0.622324	0.902795	0.0972051	0.76046	0.23954
2112	P41743	PRKCI	P22607	FGFR3	P41743P22607	0.00129783	0.998702	0.32028	0.67972	0.619846	0.380154	0.571277	0.428723	0.0130869	0.986913	0.179946	0.820054	0.0256852	0.974315	0.28189	0.71811
2113	Q04759	PRKCQ	P22607	FGFR3	Q04759P22607	0.0116863	0.988314	0.410256	0.589744	0.981735	0.0182654	0.769096	0.230904	0.00845987	0.99154	0.302302	0.697698	0.00140887	0.998591	0.512762	0.487238
2114	Q99873	PRMT1	Q92769	HDAC2	Q99873Q92769	0.987678	0.0123222	0.575856	0.424144	0.999786	0.000213573	0.683504	0.316496	0.990047	0.0099531	0.522634	0.477366	0.999399	0.000601259	0.756816	0.243184
2115	Q09028	RBBP4	O15379	HDAC3	Q09028O15379	0.999649	0.000351463	0.860952	0.139048	0.995837	0.00416336	0.760668	0.239332	0.996569	0.00343102	0.900985	0.0990153	0.995305	0.00469527	0.620225	0.379775
2116	Q9NTX7	RNF146	P28074	PSMB5	Q9NTX7P28074	0.521253	0.478747	0.593359	0.406641	0.856582	0.143418	0.677156	0.322844	0.304106	0.695894	0.492484	0.507516	0.9754	0.0246001	0.661111	0.338889
2117	Q13464	ROCK1	P35968	KDR	Q13464P35968	0.00022155	0.999778	0.133793	0.866207	0.000444114	0.999556	0.12457	0.87543	0.000410378	0.99959	0.150418	0.849582	0.0197017	0.980298	0.259866	0.740134
2118	P62979	RPS27A	P22607	FGFR3	P62979P22607	0.998015	0.00198487	0.808293	0.191707	0.999868	0.000131944	0.828438	0.171562	0.999569	0.000431016	0.933814	0.0661856	0.979657	0.0203429	0.525547	0.474453
2120	Q92529	SHC3	P22607	FGFR3	Q92529P22607	0.716826	0.283174	0.548174	0.451826	0.998073	0.00192669	0.731254	0.268746	0.959673	0.0403273	0.408408	0.591592	0.999083	0.00091657	0.724894	0.275106
2121	Q6S5L8	SHC4	P22607	FGFR3	Q6S5L8P22607	0.999912	8.8299e-05	0.879236	0.120764	0.995827	0.00417317	0.735289	0.264711	0.997586	0.00241371	0.884456	0.115544	0.999858	0.000142318	0.737829	0.262171
2122	O43597	SPRY2	P22607	FGFR3	O43597P22607	0.214718	0.785282	0.562355	0.437645	0.966281	0.0337186	0.721766	0.278234	0.520378	0.479622	0.460398	0.539602	0.487342	0.512658	0.659655	0.340345
2123	Q9C004	SPRY4	P22607	FGFR3	Q9C004P22607	0.9294	0.0706003	0.546435	0.453565	0.998694	0.00130552	0.733965	0.266035	0.984305	0.0156949	0.41726	0.58274	0.985898	0.0141016	0.706845	0.293155
2125	P42224	STAT1	P60568	IL2	P42224P60568	0.00236738	0.997633	0.130684	0.869316	0.0240716	0.975928	0.123792	0.876208	0.0772029	0.922797	0.174765	0.825235	0.00229627	0.997704	0.146381	0.853619
2126	O60907	TBL1X	O15379	HDAC3	O60907O15379	0.994457	0.00554318	0.875628	0.124372	0.998709	0.00129076	0.724689	0.275311	0.998649	0.00135083	0.88774	0.11226	0.991654	0.00834578	0.6491	0.3509
2127	Q9Y4K3	TRAF6	P22607	FGFR3	Q9Y4K3P22607	0.000990152	0.99901	0.126016	0.873984	0.000522196	0.999478	0.183675	0.816325	0.000588179	0.999412	0.218368	0.781632	4.6134e-05	0.999954	0.307241	0.692759
2129	P0CG47	Ub	P22607	FGFR3	P0CG47P22607	0.984241	0.0157592	0.570334	0.429666	0.870992	0.129008	0.354098	0.645902	0.998638	0.00136161	0.930881	0.0691192	0.992419	0.00758123	0.509461	0.490539
2130	P0CG48	UBC	P22607	FGFR3	P0CG48P22607	0.993646	0.00635416	0.530841	0.469159	0.999791	0.0002093	0.826494	0.173506	0.994179	0.00582099	0.569331	0.430669	0.979657	0.0203429	0.518916	0.481084
2131	P15498	VAV	P23458	JAK1	P15498P23458	0.00120628	0.998794	0.140268	0.859732	0.0110075	0.988993	0.0981185	0.901881	0.000586987	0.999413	0.129092	0.870908	0.00774962	0.99225	0.253853	0.746147
2132	P49765	VEGFB	P22607	FGFR3	P49765P22607	0.635564	0.364436	0.781954	0.218046	0.06226	0.93774	0.536826	0.463174	0.220194	0.779806	0.726331	0.273669	0.12509	0.87491	0.501661	0.498339
2133	P04004	VTN	P35968	KDR	P04004P35968	0.000202715	0.999797	0.292739	0.707261	0.00776345	0.992237	0.310037	0.689963	0.0042305	0.99577	0.117324	0.882676	0.0868935	0.913107	0.390937	0.609063
2134	Q9HC16	CEM15	P28074	PSMB5	Q9HC16P28074	0.758622	0.241378	0.665318	0.334682	0.881192	0.118808	0.512639	0.487361	0.997327	0.00267254	0.820792	0.179208	0.974772	0.0252282	0.672921	0.327079
2135	O14503	BHLHE40	Q13547	HDAC1	O14503Q13547	0.999722	0.000277728	0.848087	0.151913	0.999891	0.000108855	0.758903	0.241097	0.998843	0.00115723	0.889348	0.110652	0.994021	0.00597884	0.656776	0.343224
2136	Q13489	cIAP2	P28074	PSMB5	Q13489P28074	0.000981569	0.999018	0.347631	0.652369	0.00608039	0.99392	0.342448	0.657552	0.0122249	0.987775	0.443295	0.556705	0.166218	0.833782	0.497708	0.502292
2137	Q9Y297	BTRC	O15379	HDAC3	Q9Y297O15379	0.37652	0.62348	0.239114	0.760886	0.234722	0.765278	0.301701	0.698299	0.842935	0.157065	0.275623	0.724377	0.00429589	0.995704	0.341172	0.658828
2138	P29965	CD40LG	P28074	PSMB5	P29965P28074	0.996785	0.00321547	0.78572	0.21428	0.999613	0.000387136	0.702238	0.297762	0.989766	0.0102335	0.761644	0.238356	0.994282	0.00571773	0.69874	0.30126
2140	P35221	CTNNA1	P11362	FGFR1	P35221P11362	0.842462	0.157538	0.444646	0.555354	0.996291	0.00370863	0.739189	0.260811	0.996734	0.00326629	0.406581	0.593419	0.137941	0.862059	0.450601	0.549399
2141	Q13618	CUL3	P28074	PSMB5	Q13618P28074	0.924568	0.0754323	0.631059	0.368941	0.998313	0.00168737	0.744289	0.255711	0.847438	0.152562	0.524145	0.475855	0.997671	0.00232931	0.724664	0.275336
2142	O75530	EED	O15379	HDAC3	O75530O15379	0.998509	0.00149053	0.889598	0.110402	0.992951	0.00704885	0.737585	0.262415	0.998912	0.00108762	0.891285	0.108715	0.997991	0.00200863	0.706392	0.293608
2143	Q9GZT9	EGLN1	P28074	PSMB5	Q9GZT9P28074	0.510755	0.489245	0.648046	0.351954	0.90517	0.0948297	0.684295	0.315705	0.648772	0.351228	0.595346	0.404654	0.813284	0.186716	0.66165	0.33835
2144	Q9H6Z9	EGLN3	P28074	PSMB5	Q9H6Z9P28074	0.980245	0.0197546	0.633586	0.366414	0.999689	0.000310862	0.77985	0.22015	0.984195	0.0158049	0.545297	0.454703	0.99785	0.00215034	0.721734	0.278266
2145	Q15370	ELOB	P28074	PSMB5	Q15370P28074	0.992132	0.00786778	0.843158	0.156842	0.999123	0.000876725	0.726342	0.273658	0.99856	0.00144016	0.882215	0.117785	0.997935	0.00206486	0.633795	0.366205
2146	Q99814	EPAS1	P28074	PSMB5	Q99814P28074	0.98777	0.0122302	0.733113	0.266887	0.995844	0.00415597	0.696191	0.303809	0.996314	0.00368629	0.777572	0.222428	0.992723	0.00727704	0.541345	0.458655
2147	P19235	EPOR	Q06187	BTK	P19235Q06187	0.779244	0.220756	0.554728	0.445272	0.998819	0.00118077	0.491363	0.508637	0.877251	0.122749	0.495998	0.504002	0.828532	0.171468	0.609781	0.390219
2148	Q15303	ERBB4	P15692	VEGFA	Q15303P15692	0.203879	0.796121	0.414202	0.585798	0.437046	0.562954	0.747033	0.252967	0.0389199	0.96108	0.326193	0.673807	0.980356	0.0196436	0.483376	0.516624
2149	Q9UJT9	FBXL7	P28074	PSMB5	Q9UJT9P28074	0.982804	0.017196	0.871044	0.128956	0.988609	0.0113907	0.704915	0.295085	0.999699	0.000300612	0.868352	0.131648	0.994192	0.0058081	0.686137	0.313863
2150	O43320	FGF16	P22607	FGFR3	O43320P22607	0.998259	0.00174049	0.900341	0.0996595	0.99781	0.00218981	0.747575	0.252425	0.991901	0.00809922	0.901844	0.0981564	0.987375	0.0126249	0.741632	0.258368
2151	P22455	FGFR4	O00329	PIK3CD	P22455O00329	0.00937462	0.990625	0.500999	0.499001	0.984021	0.0159788	0.707305	0.292695	0.000863731	0.999136	0.310589	0.689411	0.729831	0.270169	0.666568	0.333432
2152	P08151	GLI1	P28074	PSMB5	P08151P28074	0.046533	0.953467	0.314436	0.685564	0.397787	0.602213	0.449623	0.550377	0.0768738	0.923126	0.400193	0.599807	0.312919	0.687081	0.423335	0.576665
2153	P10070	GLI2	P28074	PSMB5	P10070P28074	0.912882	0.0871176	0.357849	0.642151	0.106836	0.893164	0.449623	0.550377	0.837314	0.162686	0.451871	0.548129	0.0815431	0.918457	0.448425	0.551575
2154	P10071	GLI3	P28074	PSMB5	P10071P28074	0.0762214	0.923779	0.284676	0.715324	0.161778	0.838222	0.324744	0.675256	0.0101346	0.989865	0.289863	0.710137	0.112443	0.887557	0.337384	0.662616
2156	Q9Y2N7	HIF3A	P28074	PSMB5	Q9Y2N7P28074	0.807781	0.192219	0.611749	0.388251	0.722957	0.277043	0.684581	0.315419	0.915286	0.0847137	0.545012	0.454988	0.712754	0.287246	0.59875	0.40125
2157	P41235	TCF	P21802	FGFR2	P41235P21802	0.0190308	0.980969	0.26334	0.73666	0.0152137	0.984786	0.171334	0.828666	0.912542	0.0874583	0.418202	0.581798	0.100229	0.899771	0.303925	0.696075
2158	Q14541	HNF4G	P21802	FGFR2	Q14541P21802	0.984119	0.0158809	0.74218	0.25782	0.996298	0.0037024	0.724936	0.275064	0.998698	0.00130191	0.729373	0.270627	0.89686	0.10314	0.666776	0.333224
2159	Q9NPH3	IL1RAP	P22607	FGFR3	Q9NPH3P22607	0.699379	0.300621	0.556028	0.443972	0.987444	0.0125562	0.794787	0.205213	0.947814	0.0521859	0.479638	0.520362	0.182532	0.817468	0.641979	0.358021
2161	P01374	LTA	P28074	PSMB5	P01374P28074	0.964978	0.0350219	0.801627	0.198373	0.994803	0.00519657	0.721512	0.278488	0.957811	0.0421894	0.772024	0.227976	0.991028	0.00897155	0.716082	0.283918
2162	Q06643	LTB	P28074	PSMB5	Q06643P28074	0.91911	0.0808899	0.786956	0.213044	0.958753	0.0412467	0.694968	0.305032	0.979914	0.0200862	0.762419	0.237581	0.993611	0.0063893	0.677064	0.322936
2163	P36941	LTBR	P28074	PSMB5	P36941P28074	0.932162	0.067838	0.624629	0.375371	0.980015	0.0199847	0.690125	0.309875	0.79995	0.20005	0.511056	0.488944	0.813284	0.186716	0.660033	0.339967
2164	Q99558	NIK	P28074	PSMB5	Q99558P28074	0.574647	0.425353	0.371774	0.628226	0.94229	0.0577097	0.388179	0.611821	0.983222	0.0167784	0.413536	0.586464	0.989144	0.0108564	0.607561	0.392439
2165	Q16620	TRKB	P15692	VEGFA	Q16620P15692	0.0309293	0.969071	0.258202	0.741798	0.000582814	0.999417	0.137472	0.862528	0.348355	0.651645	0.21301	0.78699	0.0379357	0.962064	0.401954	0.598046
2166	P01127	PDGFB	P08581	MET	P01127P08581	0.0278534	0.972147	0.53002	0.46998	0.0792411	0.920759	0.509497	0.490503	0.0263312	0.973669	0.480852	0.519148	0.000555933	0.999444	0.306642	0.693358
2167	Q9GZP0	PDGFD	P17948	FLT1	Q9GZP0P17948	0.905918	0.0940819	0.86505	0.13495	0.949803	0.050197	0.666358	0.333642	0.930634	0.0693657	0.868524	0.131476	0.984621	0.0153792	0.698074	0.301926
2168	O00329	PIK3CD	P17948	FLT1	O00329P17948	0.738031	0.261969	0.470631	0.529369	0.968249	0.0317512	0.742784	0.257216	0.115986	0.884014	0.38208	0.61792	0.0647912	0.935209	0.480039	0.519961
2169	O00459	p85beta	P17948	FLT1	O00459P17948	0.827875	0.172125	0.332134	0.667866	0.770923	0.229077	0.439534	0.560466	0.985326	0.0146737	0.418485	0.581515	0.771254	0.228746	0.486562	0.513438
2170	Q92569	p55gamma	P17948	FLT1	Q92569P17948	0.181467	0.818533	0.354562	0.645438	0.094269	0.905731	0.460818	0.539182	0.0927551	0.907245	0.375161	0.624839	0.0755453	0.924455	0.532267	0.467733
2171	Q00722	PLCB2	P17948	FLT1	Q00722P17948	0.413324	0.586676	0.686348	0.313652	0.953908	0.046092	0.705966	0.294034	0.992781	0.00721948	0.687353	0.312647	0.430253	0.569747	0.570032	0.429968
2172	Q01970	PLCB3	P35968	KDR	Q01970P35968	0.46946	0.53054	0.50914	0.49086	0.046882	0.953118	0.55739	0.44261	0.686638	0.313362	0.396473	0.603527	0.607512	0.392488	0.431666	0.568334
2173	Q15147	PLCB4	P35968	KDR	Q15147P35968	0.99294	0.0070604	0.852843	0.147157	0.989722	0.0102777	0.745945	0.254055	0.997594	0.00240557	0.891841	0.108159	0.956826	0.0431738	0.6599	0.3401
2174	P19174	PLCG1	P21802	FGFR2	P19174P21802	0.00161147	0.998389	0.229172	0.770828	0.00459278	0.995407	0.163234	0.836766	0.000216782	0.999783	0.200625	0.799375	0.769544	0.230456	0.578713	0.421287
2176	P16885	PLCG2	P21802	FGFR2	P16885P21802	0.0168318	0.983168	0.180927	0.819073	0.0180749	0.981925	0.2708	0.7292	0.0148131	0.985187	0.22722	0.77278	0.000125766	0.999874	0.310647	0.689353
2177	Q05397	PTK2	P17948	FLT1	Q05397P17948	0.000168085	0.999832	0.149365	0.850635	0.000967622	0.999032	0.240649	0.759351	0.000394762	0.999605	0.194181	0.805819	0.000726998	0.999273	0.273719	0.726281
2178	Q06124	PTPN11	P15692	VEGFA	Q06124P15692	0.160706	0.839294	0.155014	0.844986	0.0362213	0.963779	0.22768	0.77232	0.00667828	0.993322	0.270019	0.729981	0.00166696	0.998333	0.313254	0.686746
2179	Q12913	PTPRJ	P36888	FLT3	Q12913P36888	0.232296	0.767704	0.498637	0.501363	0.698004	0.301996	0.655001	0.344999	0.447681	0.552319	0.29325	0.70675	0.846945	0.153055	0.6612	0.3388
2180	O75116	ROCK2	P11802	CDK4	O75116P11802	0.670891	0.329109	0.281226	0.718774	0.899375	0.100625	0.256353	0.743647	0.967014	0.0329858	0.377663	0.622337	0.217867	0.782133	0.414613	0.585387
2181	Q92529	SHC3	P17948	FLT1	Q92529P17948	0.771889	0.228111	0.539557	0.460443	0.932223	0.0677765	0.680172	0.319828	0.904913	0.0950866	0.375639	0.624361	0.997737	0.00226299	0.668317	0.331683
2182	Q6S5L8	SHC4	P17948	FLT1	Q6S5L8P17948	0.998699	0.00130058	0.851455	0.148545	0.959688	0.0403119	0.685197	0.314803	0.996201	0.0037992	0.858522	0.141478	0.999175	0.000824778	0.675255	0.324745
2183	O00161	SNAP23	Q06187	BTK	O00161Q06187	0.998499	0.00150135	0.859843	0.140157	0.998738	0.0012622	0.804062	0.195938	0.999447	0.000552785	0.922092	0.0779085	0.977012	0.0229878	0.626976	0.373024
2184	P01135	TGFA	P17948	FLT1	P01135P17948	0.108001	0.891999	0.571443	0.428557	0.948618	0.0513825	0.706309	0.293691	0.00778973	0.99221	0.39715	0.60285	0.446142	0.553858	0.677624	0.322376
2185	P49765	VEGFB	P17948	FLT1	P49765P17948	0.11099	0.88901	0.755713	0.244287	0.0181656	0.981834	0.497206	0.502794	0.0685157	0.931484	0.706712	0.293288	0.00326812	0.996732	0.450915	0.549085
2186	O43915	VEGFD	P21802	FGFR2	O43915P21802	0.485937	0.514063	0.738254	0.261746	0.752925	0.247075	0.728062	0.271938	0.713907	0.286093	0.664445	0.335555	0.874389	0.125611	0.749812	0.250188
2188	P15514	AREG	P17948	FLT1	P15514P17948	0.0101256	0.989874	0.49675	0.50325	0.0174507	0.982549	0.670171	0.329829	0.0146803	0.98532	0.352203	0.647797	0.000482678	0.999517	0.604577	0.395423
2189	P23560	BDNF	P17948	FLT1	P23560P17948	0.00880325	0.991197	0.462322	0.537678	0.0173898	0.98261	0.448285	0.551715	0.175905	0.824095	0.490067	0.509933	0.0176748	0.982325	0.558163	0.441837
2191	Q16566	CAMKIV	O15379	HDAC3	Q16566O15379	0.00253487	0.997465	0.20802	0.79198	0.110202	0.889798	0.132597	0.867403	0.0321063	0.967894	0.164743	0.835257	0.0274505	0.972549	0.299877	0.700123
2192	P20827	EFNA1	P16234	PDGFRA	P20827P16234	0.0391014	0.960899	0.46525	0.53475	0.988785	0.0112149	0.717733	0.282267	0.0175791	0.982421	0.27938	0.72062	0.506829	0.493171	0.612375	0.387625
2193	P18146	EGR1	P60568	IL2	P18146P60568	0.0307066	0.969293	0.241257	0.758743	0.242567	0.757433	0.346608	0.653392	0.0442928	0.955707	0.29616	0.70384	0.0535483	0.946452	0.297761	0.702239
2195	Q9GZV9	FGF23	P22607	FGFR3	Q9GZV9P22607	0.933072	0.0669283	0.653848	0.346152	0.99657	0.00343013	0.732755	0.267245	0.991622	0.00837824	0.735858	0.264142	0.39007	0.60993	0.461541	0.538459
2196	P08620	FGF4	P11362	FGFR1	P08620P11362	0.998047	0.0019531	0.686544	0.313456	0.980656	0.019344	0.742104	0.257896	0.991119	0.00888086	0.618377	0.381623	0.981383	0.0186166	0.714119	0.285881
2198	P55075	FGF8	P17948	FLT1	P55075P17948	0.08946	0.91054	0.500416	0.499584	0.765157	0.234843	0.696846	0.303154	0.00801569	0.991984	0.297338	0.702662	0.99519	0.00481019	0.690408	0.309592
2200	P04440	HLA-DPB1	Q9NZQ7	CD274	P04440Q9NZQ7	0.99877	0.00123041	0.900762	0.0992378	0.999731	0.000268949	0.801809	0.198191	0.998612	0.00138801	0.919408	0.0805917	0.992836	0.00716407	0.748786	0.251214
2201	P01909	HLA-DQA1	Q9NZQ7	CD274	P01909Q9NZQ7	0.99877	0.00123041	0.915922	0.0840781	0.999704	0.000295814	0.823559	0.176441	0.999518	0.000482004	0.924233	0.0757674	0.996484	0.00351588	0.801337	0.198663
2202	P08700	IL3	P08887	IL6R	P08700P08887	0.982585	0.0174152	0.541768	0.458232	0.992167	0.00783349	0.779916	0.220084	0.989481	0.0105189	0.421415	0.578585	0.985945	0.0140555	0.693015	0.306985
2203	O95760	IL33	P36888	FLT3	O95760P36888	0.998128	0.00187171	0.848506	0.151494	0.762052	0.237948	0.647398	0.352602	0.973206	0.0267938	0.86185	0.13815	0.176033	0.823967	0.626522	0.373478
2204	Q92835	SHIP	Q06187	BTK	Q92835Q06187	0.944607	0.0553929	0.43924	0.56076	0.9345	0.0655003	0.496775	0.503225	0.377367	0.622633	0.346521	0.653479	0.976115	0.0238854	0.601659	0.398341
2205	Q99836	MYD88	P22607	FGFR3	Q99836P22607	0.0082857	0.991714	0.171248	0.828752	0.00513208	0.994868	0.214305	0.785695	0.0125872	0.987413	0.257062	0.742938	0.0472467	0.952753	0.367571	0.632429
2206	Q9Y6Q9	NCOA3	O15379	HDAC3	Q9Y6Q9O15379	0.0771874	0.922813	0.306267	0.693733	0.666336	0.333664	0.529648	0.470352	0.0495865	0.950413	0.189408	0.810592	0.107143	0.892857	0.273521	0.726479
2207	P19838	NFkB	O00329	PIK3CD	P19838O00329	0.000451505	0.999548	0.183367	0.816633	0.00640577	0.993594	0.361641	0.638359	0.000160575	0.999839	0.280054	0.719946	0.0856218	0.914378	0.382228	0.617772
2208	P01138	NGF	P36888	FLT3	P01138P36888	0.012608	0.987392	0.36612	0.63388	0.58739	0.41261	0.55637	0.44363	0.108627	0.891373	0.349133	0.650867	0.0698512	0.930149	0.451924	0.548076
2209	P20783	NTF3	P36888	FLT3	P20783P36888	0.296579	0.703421	0.654518	0.345482	0.436116	0.563884	0.655029	0.344971	0.352332	0.647668	0.56475	0.43525	0.434168	0.565832	0.658994	0.341006
2210	P34130	NTF5	P36888	FLT3	P34130P36888	0.141432	0.858568	0.544912	0.455088	0.454361	0.545639	0.44417	0.55583	0.434341	0.565659	0.537199	0.462801	0.980641	0.0193587	0.686734	0.313266
2211	P04085	PDGF	P36888	FLT3	P04085P36888	0.18977	0.81023	0.601014	0.398986	0.0164976	0.983502	0.445498	0.554502	0.360032	0.639968	0.667801	0.332199	0.11182	0.88818	0.648279	0.351721
2212	Q9GZP0	PDGFD	P36888	FLT3	Q9GZP0P36888	0.98361	0.01639	0.860506	0.139494	0.948859	0.051141	0.63895	0.36105	0.93601	0.0639899	0.866813	0.133187	0.983644	0.0163556	0.683476	0.316524
2217	P42338	p110Ia	P36888	FLT3	P42338P36888	0.614927	0.385073	0.27084	0.72916	0.0362569	0.963743	0.353496	0.646504	0.867264	0.132736	0.356684	0.643316	0.289534	0.710466	0.495228	0.504772
2218	O00329	PIK3CD	P36888	FLT3	O00329P36888	0.754955	0.245045	0.464674	0.535326	0.913655	0.0863447	0.720569	0.279431	0.322475	0.677525	0.379558	0.620442	0.0530768	0.946923	0.484473	0.515527
2219	Q92569	p55gamma	P36888	FLT3	Q92569P36888	0.193585	0.806415	0.362916	0.637084	0.0395304	0.96047	0.449075	0.550925	0.214983	0.785017	0.372525	0.627475	0.0712911	0.928709	0.540343	0.459657
2220	Q8WYR1	PIK3R5	P00533	EGFR	Q8WYR1P00533	0.9394	0.0605998	0.840242	0.159758	0.640788	0.359212	0.651228	0.348772	0.99683	0.0031702	0.858564	0.141436	0.477251	0.522749	0.646157	0.353843
2222	P05129	PRKCG	P42345	MTOR	P05129P42345	0.0155868	0.984413	0.179993	0.820007	0.0745442	0.925456	0.244446	0.755554	0.00231683	0.997683	0.21279	0.78721	0.000384688	0.999615	0.26984	0.73016
2223	Q01201	RELB	O60674	JAK2	Q01201O60674	0.971403	0.0285966	0.600504	0.399496	0.68814	0.31186	0.675363	0.324637	0.825777	0.174223	0.610203	0.389797	0.708486	0.291514	0.497114	0.502886
2224	P62979	RPS27A	P36888	FLT3	P62979P36888	0.997982	0.0020179	0.781369	0.218631	0.999861	0.000138526	0.755761	0.244239	0.999692	0.00030821	0.912876	0.0871243	0.969112	0.0308885	0.493591	0.506409
2225	P19793	RXRA	P01584	IL1B	P19793P01584	0.00105757	0.998942	0.315709	0.684291	0.237927	0.762073	0.542618	0.457382	0.0165581	0.983442	0.198743	0.801257	0.0152118	0.984788	0.259478	0.740522
2227	Q6S5L8	SHC4	P36888	FLT3	Q6S5L8P36888	0.999791	0.000208906	0.845537	0.154463	0.989459	0.0105408	0.658974	0.341026	0.998377	0.00162305	0.861228	0.138772	0.999122	0.000877968	0.664821	0.335179
2228	Q07890	SOS2	P11362	FGFR1	Q07890P11362	0.021045	0.978955	0.482224	0.517776	0.0526506	0.947349	0.464884	0.535116	0.607738	0.392262	0.514996	0.485004	0.443063	0.556937	0.702847	0.297153
2229	Q02086	SP2	P42345	MTOR	Q02086P42345	0.786336	0.213664	0.457835	0.542165	0.853471	0.146529	0.684311	0.315689	0.852365	0.147635	0.382392	0.617608	0.173698	0.826302	0.499103	0.500897
2230	P01135	TGFA	P36888	FLT3	P01135P36888	0.116165	0.883835	0.551265	0.448735	0.947652	0.0523475	0.684212	0.315788	0.0208123	0.979188	0.396204	0.603796	0.315195	0.684805	0.659157	0.340843
2232	P0CG47	Ub	P36888	FLT3	P0CG47P36888	0.983982	0.0160177	0.594786	0.405214	0.370419	0.629581	0.393551	0.606449	0.999026	0.000973915	0.909463	0.0905373	0.98841	0.0115895	0.477471	0.522529
2233	P0CG48	UBC	P36888	FLT3	P0CG48P36888	0.993541	0.00645942	0.514472	0.485528	0.999473	0.000526535	0.753781	0.246219	0.995831	0.00416885	0.539153	0.460847	0.969112	0.0308885	0.488199	0.511801
2234	Q16739	UGCG	P52333	JAK3	Q16739P52333	0.999017	0.000983433	0.90928	0.0907202	0.999476	0.000523541	0.809297	0.190703	0.999173	0.00082671	0.921184	0.0788163	0.999347	0.000653402	0.799707	0.200293
2236	P49765	VEGFB	P36888	FLT3	P49765P36888	0.448913	0.551087	0.74751	0.25249	0.219939	0.780061	0.476228	0.523772	0.0903383	0.909662	0.707894	0.292106	0.0216884	0.978312	0.430933	0.569067
2238	O60566	BUB1B	P28074	PSMB5	O60566P28074	0.377677	0.622323	0.494943	0.505057	0.963003	0.0369967	0.559019	0.440981	0.904776	0.0952243	0.366051	0.633949	0.903796	0.0962042	0.468036	0.531964
2239	P13569	CFTR	P28074	PSMB5	P13569P28074	0.000250638	0.999749	0.4271	0.5729	0.980101	0.019899	0.550908	0.449092	0.00210768	0.997892	0.292171	0.707829	0.0199412	0.980059	0.352739	0.647261
2241	Q8TEY5	CREB3L4	P15692	VEGFA	Q8TEY5P15692	0.99642	0.00358002	0.816158	0.183842	0.998576	0.00142403	0.754654	0.245346	0.9993	0.000699717	0.901125	0.0988752	0.991427	0.00857271	0.518601	0.481399
2242	P46108	CRK	P17948	FLT1	P46108P17948	0.00213844	0.997862	0.263051	0.736949	0.000714481	0.999286	0.256993	0.743007	0.010796	0.989204	0.233607	0.766393	0.0062862	0.993714	0.41762	0.58238
2244	P09038	FGF2	P36888	FLT3	P09038P36888	0.0211994	0.978801	0.277526	0.722474	0.00438273	0.995617	0.295393	0.704607	0.00106102	0.998939	0.271379	0.728621	0.00458878	0.995411	0.338603	0.661397
2245	P39905	GDNF	P16234	PDGFRA	P39905P16234	0.0196458	0.980354	0.309495	0.690505	8.82149e-05	0.999912	0.125674	0.874326	0.00555158	0.994448	0.289697	0.710303	0.00467157	0.995328	0.378755	0.621245
2246	P17181	IFNAR1	P60568	IL2	P17181P60568	0.00071013	0.99929	0.282611	0.717389	0.0527644	0.947236	0.157399	0.842601	0.174943	0.825057	0.252184	0.747816	0.0169054	0.983095	0.388974	0.611026
2248	P10914	IRF1	Q13547	HDAC1	P10914Q13547	0.963336	0.0366643	0.574811	0.425189	0.997407	0.0025927	0.74787	0.25213	0.988129	0.0118711	0.510276	0.489724	0.986147	0.0138533	0.626122	0.373878
2249	O60674	JAK2	P35916	FLT4	O60674P35916	0.000736177	0.999264	0.144661	0.855339	0.00766259	0.992337	0.18039	0.81961	0.00203979	0.99796	0.229552	0.770448	0.00144309	0.998557	0.288256	0.711744
2250	P21583	KITLG	P35916	FLT4	P21583P35916	0.0641676	0.935832	0.667026	0.332974	0.00969201	0.990308	0.533294	0.466706	0.311352	0.688648	0.545959	0.454041	0.539295	0.460705	0.504955	0.495045
2251	P21583	KITLG	P16234	PDGFRA	P21583P16234	0.157643	0.842357	0.658142	0.341858	0.0206658	0.979334	0.537884	0.462116	0.286296	0.713704	0.546488	0.453512	0.0241238	0.975876	0.477271	0.522729
2252	Q8IZD2	KMT2E	Q13547	HDAC1	Q8IZD2Q13547	0.999444	0.000555806	0.60047	0.39953	0.998385	0.00161484	0.620317	0.379683	0.997802	0.00219837	0.450181	0.549819	0.999304	0.00069625	0.585795	0.414205
2253	P34130	NTF5	P35916	FLT4	P34130P35916	0.100005	0.899995	0.480847	0.519153	0.127109	0.872891	0.314619	0.685381	0.797626	0.202374	0.45789	0.54211	0.989376	0.010624	0.598662	0.401338
2255	P01127	PDGFB	P07949	RET	P01127P07949	0.344044	0.655956	0.539086	0.460914	0.0185751	0.981425	0.508924	0.491076	0.180158	0.819842	0.483368	0.516632	0.00436789	0.995632	0.32336	0.67664
2256	Q9GZP0	PDGFD	P35916	FLT4	Q9GZP0P35916	0.960199	0.0398005	0.871634	0.128366	0.871516	0.128484	0.689376	0.310624	0.985262	0.0147377	0.880984	0.119016	0.998536	0.00146393	0.73156	0.26844
2259	P42338	p110Ia	P35916	FLT4	P42338P35916	0.660383	0.339617	0.213677	0.786323	0.0224742	0.977526	0.209435	0.790565	0.158409	0.841591	0.296095	0.703905	0.104247	0.895753	0.398141	0.601859
2260	O00329	PIK3CD	P35916	FLT4	O00329P35916	0.789538	0.210462	0.474157	0.525843	0.916191	0.0838088	0.76993	0.23007	0.0796946	0.920305	0.3948	0.6052	0.213547	0.786453	0.509667	0.490333
2261	P27986	PIK3R1	P35916	FLT4	P27986P35916	0.000518501	0.999481	0.111887	0.888113	0.138873	0.861127	0.153404	0.846596	0.00236177	0.997638	0.124497	0.875503	0.00425249	0.995748	0.168567	0.831433
2262	O00459	p85beta	P35916	FLT4	O00459P35916	0.86495	0.13505	0.282574	0.717426	0.707285	0.292715	0.300695	0.699305	0.927524	0.0724758	0.350734	0.649266	0.325786	0.674214	0.404727	0.595273
2263	Q92569	p55gamma	P35916	FLT4	Q92569P35916	0.227927	0.772073	0.303991	0.696009	0.0139904	0.98601	0.318679	0.681321	0.0105715	0.989428	0.311463	0.688537	0.0115759	0.988424	0.443865	0.556135
2264	Q00722	PLCB2	P35916	FLT4	Q00722P35916	0.762474	0.237526	0.697538	0.302462	0.978187	0.0218131	0.732478	0.267522	0.983937	0.0160626	0.706346	0.293654	0.747459	0.252541	0.608502	0.391498
2265	O43353	RIPK2	P10415	BCL2	O43353P10415	0.169696	0.830304	0.563224	0.436776	0.987356	0.0126442	0.71667	0.28333	0.988753	0.0112465	0.472434	0.527566	0.594055	0.405945	0.66859	0.33141
2267	Q92529	SHC3	P35916	FLT4	Q92529P35916	0.740972	0.259028	0.540803	0.459197	0.979962	0.0200382	0.707326	0.292674	0.945786	0.0542139	0.389609	0.610391	0.999665	0.000335416	0.708245	0.291755
2268	Q6S5L8	SHC4	P35916	FLT4	Q6S5L8P35916	0.999456	0.000543855	0.859075	0.140925	0.992191	0.00780923	0.711851	0.288149	0.997924	0.0020761	0.874875	0.125125	0.999456	0.000543978	0.71519	0.28481
2269	Q07889	SOS1	P35916	FLT4	Q07889P35916	8.23736e-05	0.999918	0.134829	0.865171	0.00486666	0.995133	0.143034	0.856966	0.00722444	0.992776	0.156026	0.843974	0.000558317	0.999442	0.154056	0.845944
2270	P42224	STAT1	O14788	TNFSF11	P42224O14788	0.00476545	0.995235	0.187285	0.812715	0.0235274	0.976473	0.264378	0.735622	0.0420436	0.957956	0.21777	0.78223	0.0329068	0.967093	0.293556	0.706444
2272	Q9Y6Q6	TNFRSF11A	Q06187	BTK	Q9Y6Q6Q06187	0.801613	0.198387	0.611278	0.388722	0.999748	0.000252445	0.794426	0.205574	0.855468	0.144532	0.462211	0.537789	0.98343	0.01657	0.747963	0.252037
2273	Q9Y4A5	TRRAP	Q92769	HDAC2	Q9Y4A5Q92769	0.999832	0.000168218	0.80797	0.19203	0.952938	0.047062	0.804253	0.195747	0.996592	0.00340851	0.749501	0.250499	0.999343	0.000657526	0.790988	0.209012
2274	Q9NNW7	TXNRD2	Q92769	HDAC2	Q9NNW7Q92769	0.999949	5.09932e-05	0.931138	0.0688615	0.99948	0.000520351	0.840482	0.159518	0.999751	0.000248816	0.948351	0.0516485	0.998284	0.00171569	0.858305	0.141695
2278	P32121	ARRB2	Q13547	HDAC1	P32121Q13547	0.673908	0.326092	0.38268	0.61732	0.999942	5.76842e-05	0.783491	0.216509	0.34356	0.65644	0.314238	0.685762	0.971222	0.0287783	0.433286	0.566714
2279	P18848	ATF4	P49765	VEGFB	P18848P49765	0.766939	0.233061	0.473393	0.526607	0.998748	0.00125246	0.727889	0.272111	0.814577	0.185423	0.474659	0.525341	0.982598	0.0174018	0.474824	0.525176
2282	Q02930	CREB5	P49765	VEGFB	Q02930P49765	0.979776	0.0202241	0.708642	0.291358	0.990089	0.00991142	0.720541	0.279459	0.991612	0.00838828	0.750702	0.249298	0.998966	0.00103395	0.594389	0.405611
2285	Q99704	DOK	P04049	RAF1	Q99704P04049	0.581522	0.418478	0.275148	0.724852	0.933403	0.0665968	0.226618	0.773382	0.0639727	0.936027	0.242048	0.757952	0.718042	0.281958	0.538857	0.461143
2286	Q99704	DOK	P10721	KIT	Q99704P10721	0.0175775	0.982422	0.242708	0.757292	0.145375	0.854625	0.188216	0.811784	0.00161278	0.998387	0.203475	0.796525	0.121539	0.878461	0.502278	0.497722
2287	Q09472	EP300	P11836	MS4A1	Q09472P11836	0.0479288	0.952071	0.237732	0.762268	0.0356078	0.964392	0.261199	0.738801	0.00997519	0.990025	0.326726	0.673274	0.0983219	0.901678	0.294137	0.705863
2288	Q09472	EP300	P21802	FGFR2	Q09472P21802	0.00253689	0.997463	0.0956563	0.904344	0.00659508	0.993405	0.11798	0.88202	0.0045042	0.995496	0.140414	0.859586	0.00632161	0.993678	0.158939	0.841061
2289	P14921	ETS1	P60568	IL2	P14921P60568	0.00187975	0.99812	0.122266	0.877734	0.320742	0.679258	0.154875	0.845125	0.0020386	0.997961	0.147436	0.852564	0.00301784	0.996982	0.146051	0.853949
2291	P12319	FCER1A	P04049	RAF1	P12319P04049	0.999914	8.63433e-05	0.896641	0.103359	0.999804	0.000196283	0.782581	0.217419	0.999627	0.00037298	0.909179	0.090821	0.998781	0.00121915	0.77118	0.22882
2292	P05230	FGF1	P08581	MET	P05230P08581	0.828725	0.171275	0.555036	0.444964	0.986292	0.0137075	0.737245	0.262755	0.863965	0.136035	0.418539	0.581461	0.995547	0.0044535	0.699401	0.300599
2294	Q9GZV9	FGF23	P04626	ERBB2	Q9GZV9P04626	0.841106	0.158894	0.62955	0.37045	0.819495	0.180505	0.694766	0.305234	0.993488	0.0065122	0.723599	0.276401	0.126319	0.873681	0.433319	0.566681
2295	P01100	FOS	P15692	VEGFA	P01100P15692	0.00964451	0.990355	0.140864	0.859136	0.324412	0.675588	0.181881	0.818119	0.0117069	0.988293	0.177771	0.822229	0.020844	0.979156	0.182651	0.817349
2296	Q01638	IL1RL1	P09619	PDGFRB	Q01638P09619	0.99944	0.000560066	0.914861	0.0851389	0.996719	0.00328144	0.783086	0.216914	0.998898	0.00110226	0.919544	0.0804563	0.99908	0.000920323	0.789926	0.210074
2297	O95760	IL33	P09619	PDGFRB	O95760P09619	0.998367	0.00163273	0.873529	0.126471	0.793959	0.206041	0.710791	0.289209	0.99738	0.00261955	0.890894	0.109106	0.428273	0.571727	0.678399	0.321601
2298	P51617	IRAK1	P10721	KIT	P51617P10721	0.000721991	0.999278	0.135677	0.864323	0.0341076	0.965892	0.0993482	0.900652	0.0033946	0.996605	0.117145	0.882855	0.0173504	0.98265	0.296846	0.703154
2299	P53778	p38gamma	P05231	IL6	P53778P05231	0.0127857	0.987214	0.181707	0.818293	0.0248175	0.975183	0.242878	0.757122	0.272024	0.727976	0.192306	0.807694	0.00172687	0.998273	0.212555	0.787445
2301	Q99836	MYD88	P15391	CD19	Q99836P15391	0.42774	0.57226	0.195049	0.804951	0.00686324	0.993137	0.223328	0.776672	0.0624998	0.9375	0.264334	0.735666	0.0384997	0.9615	0.373626	0.626374
2302	Q99836	MYD88	P10721	KIT	Q99836P10721	0.0194446	0.980555	0.147172	0.852828	0.00848305	0.991517	0.17954	0.82046	0.0299931	0.970007	0.221899	0.778101	0.0540486	0.945951	0.302857	0.697143
2304	Q15147	PLCB4	P35916	FLT4	Q15147P35916	0.99294	0.0070604	0.853826	0.146174	0.98803	0.0119699	0.735117	0.264883	0.998864	0.00113562	0.889013	0.110987	0.958904	0.0410962	0.661373	0.338627
2305	P63151	PPP2R2A	P00533	EGFR	P63151P00533	0.213428	0.786572	0.243939	0.756061	0.158397	0.841603	0.298434	0.701566	0.225875	0.774125	0.276006	0.723994	0.19843	0.80157	0.389296	0.610704
2306	Q99873	PRMT1	Q13547	HDAC1	Q99873Q13547	0.970739	0.0292608	0.492814	0.507186	0.999811	0.000188694	0.512376	0.487624	0.889874	0.110126	0.44047	0.55953	0.99744	0.00256015	0.59741	0.40259
2307	P62834	RAP1A	O00329	PIK3CD	P62834O00329	0.623028	0.376972	0.329164	0.670836	0.787143	0.212857	0.503218	0.496782	0.997723	0.00227694	0.422195	0.577805	0.125589	0.874411	0.617428	0.382572
2308	Q9UBG7	RBPJL	Q13547	HDAC1	Q9UBG7Q13547	0.999391	0.000608515	0.873113	0.126887	0.999961	3.86832e-05	0.777017	0.222983	0.99954	0.000460233	0.900921	0.0990793	0.999295	0.000705084	0.682685	0.317315
2309	P10301	RRAS	P15056	BRAF	P10301P15056	0.998366	0.00163432	0.59715	0.40285	0.993371	0.006629	0.748725	0.251275	0.996519	0.00348085	0.623445	0.376555	0.999741	0.000259357	0.535784	0.464216
2310	P10301	RRAS	O00329	PIK3CD	P10301O00329	0.902182	0.0978182	0.588545	0.411455	0.998491	0.00150949	0.754121	0.245879	0.993174	0.00682611	0.603153	0.396847	0.979422	0.0205783	0.501713	0.498287
2311	P62070	RRAS2	O00329	PIK3CD	P62070O00329	0.999213	0.000786664	0.858617	0.141383	0.999803	0.000197444	0.751724	0.248276	0.998649	0.00135083	0.89083	0.10917	0.996945	0.00305488	0.586863	0.413137
2312	Q01196	RUNX1	Q13547	HDAC1	Q01196Q13547	0.0142512	0.985749	0.461526	0.538474	0.999277	0.000723437	0.750061	0.249939	0.256661	0.743339	0.363961	0.636039	0.160126	0.839874	0.607256	0.392744
2313	Q8N474	FRP	Q92769	HDAC2	Q8N474Q92769	0.99013	0.00986996	0.589955	0.410045	0.576932	0.423068	0.511096	0.488904	0.999537	0.00046346	0.680738	0.319262	0.999202	0.000798032	0.730787	0.269213
2314	Q13485	SMAD4	Q13547	HDAC1	Q13485Q13547	0.00209844	0.997902	0.123101	0.876899	0.0308743	0.969126	0.178839	0.821161	0.0434333	0.956567	0.179724	0.820276	0.00929213	0.990708	0.200876	0.799124
2315	Q99717	SMAD5	Q13547	HDAC1	Q99717Q13547	0.993886	0.006114	0.363178	0.636822	0.922683	0.0773171	0.381038	0.618962	0.989378	0.0106221	0.352353	0.647647	0.958198	0.0418025	0.534196	0.465804
2316	Q99835	SMO	Q13547	HDAC1	Q99835Q13547	0.0412108	0.958789	0.165148	0.834852	0.00758785	0.992412	0.127136	0.872864	0.0152183	0.984782	0.119426	0.880574	0.0939303	0.90607	0.263353	0.736647
2317	Q07889	SOS1	P05231	IL6	Q07889P05231	0.000392497	0.999608	0.15653	0.84347	0.336479	0.663521	0.189591	0.810409	0.0429037	0.957096	0.194512	0.805488	0.00199574	0.998004	0.192861	0.807139
2318	Q13501	SQSTM1	P01584	IL1B	Q13501P01584	0.00280201	0.997198	0.342435	0.657565	0.317486	0.682514	0.536269	0.463731	0.00988495	0.990115	0.188133	0.811867	0.0354158	0.964584	0.346619	0.653381
2320	P63165	SUMO1	Q13547	HDAC1	P63165Q13547	0.649799	0.350201	0.510692	0.489308	0.760581	0.239419	0.258089	0.741911	0.973445	0.0265555	0.74392	0.25608	0.0100261	0.989974	0.272058	0.727942
2323	P20226	TBP	Q13547	HDAC1	P20226Q13547	0.165856	0.834144	0.389228	0.610772	0.997913	0.00208709	0.755659	0.244341	0.097325	0.902675	0.349374	0.650626	0.883686	0.116314	0.44994	0.55006
2324	Q9HCS4	TCF7L1	Q13547	HDAC1	Q9HCS4Q13547	0.996969	0.00303122	0.664423	0.335577	0.99849	0.00150993	0.75183	0.24817	0.993322	0.00667778	0.607336	0.392664	0.997798	0.00220228	0.694465	0.305535
2325	Q15628	TRADD	P11802	CDK4	Q15628P11802	0.138054	0.861946	0.310113	0.689887	0.993731	0.00626887	0.253048	0.746952	0.0410421	0.958958	0.269791	0.730209	0.995433	0.00456656	0.625569	0.374431
2326	P51965	UBE2E1	P28074	PSMB5	P51965P28074	0.991676	0.00832389	0.772187	0.227813	0.837305	0.162695	0.537553	0.462447	0.987944	0.0120563	0.728213	0.271787	0.991858	0.00814149	0.436445	0.563555
2327	P17480	UBTF	Q13547	HDAC1	P17480Q13547	0.749109	0.250891	0.586199	0.413801	0.953914	0.0460862	0.604477	0.395523	0.961925	0.0380748	0.450698	0.549302	0.927554	0.0724464	0.546164	0.453836
2328	Q14592	ZNF460	Q92769	HDAC2	Q14592Q92769	0.99986	0.000140429	0.88885	0.11115	0.998813	0.00118682	0.764611	0.235389	0.999712	0.000288507	0.902581	0.0974186	0.995036	0.00496443	0.711997	0.288003
2329	Q15389	ANGPT1	P17948	FLT1	Q15389P17948	0.868415	0.131585	0.526531	0.473469	0.959036	0.0409639	0.69362	0.30638	0.998696	0.00130407	0.378941	0.621059	0.914147	0.0858527	0.640955	0.359045
2330	P84077	ARF1	P15692	VEGFA	P84077P15692	0.496825	0.503175	0.518124	0.481876	0.205264	0.794736	0.258454	0.741546	0.996623	0.00337733	0.639647	0.360353	0.902562	0.0974383	0.603274	0.396726
2331	P60953	CDC42	P08581	MET	P60953P08581	0.00769478	0.992305	0.149317	0.850683	0.0086695	0.991331	0.235603	0.764397	0.0267091	0.973291	0.268724	0.731276	0.0635305	0.936469	0.325981	0.674019
2332	P16220	CREB1	O15379	HDAC3	P16220O15379	0.00478804	0.995212	0.1004	0.8996	0.0545101	0.94549	0.121003	0.878997	0.00914663	0.990853	0.138357	0.861643	0.0129399	0.98706	0.17188	0.82812
2333	P46109	CRKL	O60674	JAK2	P46109O60674	0.0774715	0.922529	0.307984	0.692016	0.0436542	0.956346	0.300988	0.699012	0.391545	0.608455	0.443849	0.556151	0.00270122	0.997299	0.28204	0.71796
2334	P46109	CRKL	P08581	MET	P46109P08581	0.0431098	0.95689	0.31713	0.68287	0.015179	0.984821	0.297468	0.702532	0.497286	0.502714	0.43665	0.56335	0.00357538	0.996425	0.296972	0.703028
2335	P0DML2	CSH1	O60674	JAK2	P0DML2O60674	0.999593	0.00040736	0.896232	0.103768	0.999764	0.000235603	0.773936	0.226064	0.999825	0.000175094	0.90021	0.0997898	0.999788	0.000212155	0.792313	0.207687
2340	P50570	DNM2	P15692	VEGFA	P50570P15692	0.647502	0.352498	0.539483	0.460517	0.84969	0.15031	0.760981	0.239019	0.886817	0.113183	0.480016	0.519984	0.0104492	0.989551	0.552969	0.447031
2341	Q15329	E2F5	Q00534	CDK6	Q15329Q00534	0.991837	0.00816333	0.724689	0.275311	0.265591	0.734409	0.689002	0.310998	0.885231	0.114769	0.710192	0.289808	0.981357	0.0186431	0.636285	0.363715
2342	P05305	EDN1	P00533	EGFR	P05305P00533	0.52785	0.47215	0.492521	0.507479	0.814762	0.185238	0.656221	0.343779	0.974068	0.0259322	0.523508	0.476492	0.0267829	0.973217	0.38206	0.61794
2343	P25101	EDNRA	P00533	EGFR	P25101P00533	0.00536537	0.994635	0.409821	0.590179	0.041068	0.958932	0.261078	0.738922	0.221682	0.778318	0.421084	0.578916	0.00259179	0.997408	0.501901	0.498099
2344	P52797	EFNA3	P04626	ERBB2	P52797P04626	0.413471	0.586529	0.510534	0.489466	0.222257	0.777743	0.693117	0.306883	0.0467502	0.95325	0.300913	0.699087	0.866615	0.133385	0.719809	0.280191
2345	P52798	EFNA4	P04626	ERBB2	P52798P04626	0.968471	0.0315295	0.713947	0.286053	0.962709	0.0372909	0.740093	0.259907	0.969546	0.0304539	0.593722	0.406278	0.95363	0.0463704	0.761024	0.238976
2348	P21709	EPHA1	P00519	ABL1	P21709P00519	0.999078	0.000921967	0.717819	0.282181	0.932626	0.067374	0.712919	0.287081	0.996897	0.00310298	0.609237	0.390763	0.997356	0.00264444	0.752845	0.247155
2349	P19086	GNAZ	O60674	JAK2	P19086O60674	0.177891	0.822109	0.302991	0.697009	0.567616	0.432384	0.305476	0.694524	0.356429	0.643571	0.281599	0.718401	0.872275	0.127725	0.602086	0.397914
2350	O60262	GNG7	O00329	PIK3CD	O60262O00329	0.998631	0.00136852	0.805659	0.194341	0.999815	0.000184901	0.804045	0.195955	0.999273	0.000727298	0.92144	0.0785597	0.869817	0.130183	0.524562	0.475438
2351	Q9UK08	GNG8	O00329	PIK3CD	Q9UK08O00329	0.998631	0.00136852	0.85487	0.14513	0.999498	0.00050245	0.805224	0.194776	0.998932	0.00106834	0.9225	0.0774996	0.996185	0.00381502	0.611545	0.388455
2354	P29460	IL12B	P00533	EGFR	P29460P00533	0.984834	0.0151656	0.672903	0.327097	0.969887	0.030113	0.691081	0.308919	0.998547	0.00145265	0.699066	0.300934	0.884318	0.115682	0.53075	0.46925
2355	P01589	IL2RA	P23458	JAK1	P01589P23458	0.496027	0.503973	0.582739	0.417261	0.704989	0.295011	0.698115	0.301885	0.676779	0.323221	0.547774	0.452226	0.0500523	0.949948	0.564076	0.435924
2356	P05113	IL5	P00533	EGFR	P05113P00533	0.982627	0.0173731	0.738538	0.261462	0.933923	0.0660765	0.723889	0.276111	0.995764	0.00423592	0.699348	0.300652	0.984276	0.0157243	0.700447	0.299553
2357	Q9NWZ3	IRAK4	P09619	PDGFRB	Q9NWZ3P09619	0.000884116	0.999116	0.248597	0.751403	0.000443637	0.999556	0.142341	0.857659	0.00258905	0.997411	0.215073	0.784927	0.50389	0.49611	0.358504	0.641496
2358	Q9HCM3	KIAA1549	P15056	BRAF	Q9HCM3P15056	0.999778	0.000221986	0.859788	0.140212	0.995138	0.00486175	0.706103	0.293897	0.99808	0.00192009	0.882152	0.117848	0.999613	0.000386565	0.713143	0.286857
2359	Q9HCM3	KIAA1549	P04049	RAF1	Q9HCM3P04049	0.999878	0.000121886	0.849289	0.150711	0.997945	0.00205481	0.70373	0.29627	0.99875	0.00124992	0.881868	0.118132	0.999613	0.000386565	0.710241	0.289759
2360	P21583	KITLG	P08581	MET	P21583P08581	0.246225	0.753775	0.650735	0.349265	0.611585	0.388415	0.51662	0.48338	0.293432	0.706568	0.532366	0.467634	0.278665	0.721335	0.465223	0.534777
2361	Q8IVT5	KSR1	P15056	BRAF	Q8IVT5P15056	0.979348	0.0206519	0.529279	0.470721	0.998981	0.00101853	0.707815	0.292185	0.987991	0.0120086	0.411972	0.588028	0.983395	0.016605	0.68257	0.31743
2362	P61244	MAX	Q00534	CDK6	P61244Q00534	0.347972	0.652028	0.319235	0.680765	0.964698	0.0353019	0.572032	0.427968	0.473173	0.526827	0.220142	0.779858	0.176509	0.823491	0.313012	0.686988
2363	P40238	MPL	O60674	JAK2	P40238O60674	0.917924	0.0820759	0.705741	0.294259	0.879629	0.120371	0.688441	0.311559	0.374205	0.625795	0.64575	0.35425	0.600484	0.399516	0.664453	0.335547
2364	Q15788	NCOA1	O15379	HDAC3	Q15788O15379	0.785817	0.214183	0.453579	0.546421	0.531136	0.468864	0.702235	0.297765	0.887788	0.112212	0.397063	0.602937	0.527338	0.472662	0.495427	0.504573
2365	Q5T6S3	PHF19	Q92769	HDAC2	Q5T6S3Q92769	0.999651	0.000349235	0.901144	0.0988558	0.999255	0.000745182	0.758914	0.241086	0.999877	0.000123098	0.904505	0.0954955	0.992806	0.00719419	0.752125	0.247875
2366	P11309	PIM1	Q92769	HDAC2	P11309Q92769	0.554592	0.445408	0.475797	0.524203	0.558573	0.441427	0.612343	0.387657	0.114875	0.885125	0.211181	0.788819	0.996139	0.00386059	0.584812	0.415188
2368	Q00005	PPP2R2B	P04049	RAF1	Q00005P04049	0.996015	0.00398525	0.727885	0.272115	0.993971	0.00602894	0.756967	0.243033	0.975757	0.024243	0.732907	0.267093	0.99678	0.00321977	0.655705	0.344295
2369	P78395	PRAME	Q92769	HDAC2	P78395Q92769	0.999869	0.000130708	0.908933	0.0910674	0.99955	0.000450194	0.795156	0.204844	0.999767	0.00023334	0.920806	0.0791943	0.998119	0.00188093	0.765548	0.234452
2370	P17252	PRKCA	P15056	BRAF	P17252P15056	0.0874777	0.912522	0.132141	0.867859	0.0106987	0.989301	0.18221	0.81779	0.0231215	0.976878	0.220165	0.779835	0.0258738	0.974126	0.293158	0.706842
2371	P05771	PRKCB	P15056	BRAF	P05771P15056	0.0256971	0.974303	0.20032	0.79968	0.503023	0.496977	0.288577	0.711423	0.0525659	0.947434	0.250523	0.749477	0.431805	0.568195	0.306856	0.693144
2372	P05771	PRKCB	O00329	PIK3CD	P05771O00329	0.00813514	0.991865	0.235224	0.764776	0.677922	0.322078	0.467164	0.532836	0.0345196	0.96548	0.304864	0.695136	0.888599	0.111401	0.385013	0.614987
2373	Q05655	PRKCD	P15056	BRAF	Q05655P15056	0.0635974	0.936403	0.170288	0.829712	0.0315953	0.968405	0.21912	0.78088	0.0225107	0.977489	0.228928	0.771072	0.110023	0.889977	0.332659	0.667341
2375	P20339	RAB5A	P00533	EGFR	P20339P00533	0.0359059	0.964094	0.514505	0.485495	0.967743	0.0322575	0.67426	0.32574	0.135676	0.864324	0.468157	0.531843	0.722657	0.277343	0.458285	0.541715
2376	P20936	RASGAP	P52333	JAK3	P20936P52333	0.0456383	0.954362	0.310316	0.689684	0.00270987	0.99729	0.183823	0.816177	0.202124	0.797876	0.38607	0.61393	0.431734	0.568266	0.497457	0.502543
2377	Q9UBG7	RBPJL	Q92769	HDAC2	Q9UBG7Q92769	0.999558	0.000441937	0.893201	0.106799	0.999833	0.000166577	0.776909	0.223091	0.99962	0.000380177	0.910509	0.0894911	0.998608	0.00139202	0.706559	0.293441
2378	Q13464	ROCK1	P11802	CDK4	Q13464P11802	0.00475127	0.995249	0.186278	0.813722	0.016868	0.983132	0.157915	0.842085	0.0049547	0.995045	0.200969	0.799031	0.0948283	0.905172	0.315308	0.684692
2379	Q9Y6P5	SESN1	P42345	MTOR	Q9Y6P5P42345	0.994115	0.00588515	0.850527	0.149473	0.860821	0.139179	0.729396	0.270604	0.99654	0.00346003	0.880871	0.119129	0.583876	0.416124	0.593255	0.406745
2380	Q99717	SMAD5	O15379	HDAC3	Q99717O15379	0.859366	0.140634	0.353875	0.646125	0.0514983	0.948502	0.32672	0.67328	0.817257	0.182743	0.335079	0.664921	0.300801	0.699199	0.530432	0.469568
2382	O14508	SOCS2	Q92769	HDAC2	O14508Q92769	0.997558	0.0024418	0.755565	0.244435	0.999752	0.000248383	0.775746	0.224254	0.998954	0.00104599	0.757219	0.242781	0.997612	0.00238776	0.665238	0.334762
2386	Q99081	TCF12	Q92769	HDAC2	Q99081Q92769	0.981318	0.0186822	0.543385	0.456615	0.982359	0.0176405	0.752026	0.247974	0.990744	0.00925649	0.59448	0.40552	0.564258	0.435742	0.456046	0.543954
2387	Q9HCS4	TCF7L1	Q92769	HDAC2	Q9HCS4Q92769	0.997541	0.0024594	0.672709	0.327291	0.982359	0.0176405	0.752026	0.247974	0.986363	0.0136372	0.614337	0.385663	0.994519	0.00548087	0.692005	0.307995
2388	Q96BS2	TESC	Q92769	HDAC2	Q96BS2Q92769	0.999949	5.13238e-05	0.925611	0.0743891	0.99991	8.97354e-05	0.818797	0.181203	0.999792	0.000208502	0.92995	0.0700498	0.999937	6.25067e-05	0.802629	0.197371
2389	P01135	TGFA	P22607	FGFR3	P01135P22607	0.115108	0.884892	0.568149	0.431851	0.975209	0.0247913	0.761482	0.238518	0.182205	0.817795	0.432122	0.567878	0.907947	0.0920532	0.695041	0.304959
2391	P68036	UBE2L3	Q92769	HDAC2	P68036Q92769	0.999907	9.33325e-05	0.905626	0.0943738	0.999876	0.000124348	0.835334	0.164666	0.998263	0.00173721	0.946875	0.0531254	0.99749	0.00250951	0.772822	0.227178
2392	P27348	14-3-3	P15056	BRAF	P27348P15056	0.992062	0.00793795	0.378736	0.621264	0.979394	0.0206058	0.452866	0.547134	0.947101	0.0528988	0.342388	0.657612	0.990155	0.00984497	0.468271	0.531729
2395	P59817	ZNF280A	Q92769	HDAC2	P59817Q92769	0.999627	0.000373339	0.883474	0.116526	0.991476	0.00852363	0.752539	0.247461	0.999268	0.000732359	0.893404	0.106596	0.994878	0.00512232	0.727326	0.272674
2402	P18085	ARF4	P00533	EGFR	P18085P00533	0.991217	0.00878301	0.889169	0.110831	0.977247	0.0227529	0.739942	0.260058	0.998692	0.00130773	0.891925	0.108075	0.98909	0.0109104	0.770183	0.229817
2403	P23560	BDNF	P00533	EGFR	P23560P00533	0.0157017	0.984298	0.373812	0.626188	0.00620955	0.99379	0.269132	0.730868	0.157557	0.842443	0.405528	0.594472	0.00024575	0.999754	0.405319	0.594681
2404	P51681	CCR5	O60674	JAK2	P51681O60674	0.144248	0.855752	0.323503	0.676497	0.503397	0.496603	0.282467	0.717533	0.977835	0.0221649	0.424015	0.575985	0.00979567	0.990204	0.35426	0.64574
2405	O00421	CCR6	O60674	JAK2	O00421O60674	0.904604	0.0953955	0.858177	0.141823	0.966975	0.0330247	0.722955	0.277045	0.717333	0.282667	0.864549	0.135451	0.957876	0.0421237	0.705569	0.294431
2406	P35221	CTNNA1	P08581	MET	P35221P08581	0.560524	0.439476	0.403969	0.596031	0.997694	0.00230608	0.699256	0.300744	0.985814	0.0141862	0.375677	0.624323	0.161765	0.838235	0.385869	0.614131
2407	O14641	DVL2	P28074	PSMB5	O14641P28074	0.0450796	0.95492	0.300482	0.699518	0.138567	0.861433	0.383772	0.616228	0.0160789	0.983921	0.397681	0.602319	0.759709	0.240291	0.439375	0.560625
2408	Q15329	E2F5	P11802	CDK4	Q15329P11802	0.999279	0.000720657	0.760164	0.239836	0.519847	0.480153	0.750013	0.249987	0.994393	0.00560678	0.751115	0.248885	0.996997	0.00300348	0.698274	0.301726
2410	Q9UQC2	GAB2	P05231	IL6	Q9UQC2P05231	0.227406	0.772594	0.230884	0.769116	0.0681638	0.931836	0.173455	0.826545	0.949306	0.0506936	0.227043	0.772957	0.245455	0.754545	0.401279	0.598721
2411	P39905	GDNF	P08581	MET	P39905P08581	0.0411205	0.95888	0.307417	0.692583	0.0094347	0.990565	0.147318	0.852682	0.00816739	0.991833	0.287475	0.712525	0.00864035	0.99136	0.347689	0.652311
2412	P62873	Gb	O00329	PIK3CD	P62873O00329	0.620342	0.379658	0.281905	0.718095	0.895394	0.104606	0.505398	0.494602	0.996147	0.00385348	0.408838	0.591162	0.69133	0.30867	0.482363	0.517637
2414	P29460	IL12B	P08887	IL6R	P29460P08887	0.99372	0.0062799	0.720914	0.279086	0.98836	0.01164	0.778924	0.221076	0.999327	0.0006727	0.74062	0.25938	0.949845	0.050155	0.597352	0.402648
2415	Q9GZX6	IL22	P00533	EGFR	Q9GZX6P00533	0.995534	0.00446599	0.62877	0.37123	0.997568	0.0024323	0.740496	0.259504	0.95743	0.0425697	0.481698	0.518302	0.998758	0.00124201	0.738848	0.261152
2416	P01589	IL2RA	P05231	IL6	P01589P05231	0.862613	0.137387	0.617183	0.382817	0.999307	0.000692834	0.759308	0.240692	0.995628	0.00437204	0.584355	0.415645	0.564821	0.435179	0.62285	0.37715
2417	P51617	IRAK1	P01584	IL1B	P51617P01584	0.00354707	0.996453	0.156795	0.843205	0.0414575	0.958543	0.13161	0.86839	0.0223671	0.977633	0.134103	0.865897	0.326148	0.673852	0.315811	0.684189
2418	P05556	ITGB1	P11802	CDK4	P05556P11802	0.00354934	0.996451	0.141565	0.858435	0.0281117	0.971888	0.124821	0.875179	0.007864	0.992136	0.161393	0.838607	0.00441664	0.995583	0.220259	0.779741
2419	O15264	MAPK13	P05231	IL6	O15264P05231	0.9433	0.0566995	0.2585	0.7415	0.778233	0.221767	0.347071	0.652929	0.985451	0.0145492	0.390873	0.609127	0.0128957	0.987104	0.386843	0.613157
2421	Q15596	NCOA2	O15379	HDAC3	Q15596O15379	0.191059	0.808941	0.212009	0.787991	0.26376	0.73624	0.156032	0.843968	0.713201	0.286799	0.248872	0.751128	0.00946444	0.990536	0.227767	0.772233
2422	Q12968	NFATC3	Q9NZQ7	CD274	Q12968Q9NZQ7	0.854844	0.145156	0.467278	0.532722	0.947788	0.0522119	0.725733	0.274267	0.748223	0.251777	0.410295	0.589705	0.852844	0.147156	0.51858	0.48142
2423	Q04721	NOTCH2	P04626	ERBB2	Q04721P04626	0.0136725	0.986328	0.26531	0.73469	0.000743449	0.999257	0.184498	0.815502	0.00145411	0.998546	0.228099	0.771901	0.971611	0.0283895	0.562407	0.437593
2424	P01127	PDGFB	P11362	FGFR1	P01127P11362	0.372202	0.627798	0.562182	0.437818	0.0163007	0.983699	0.541588	0.458412	0.378457	0.621543	0.500935	0.499065	0.0218965	0.978104	0.354722	0.645278
2425	P42338	p110Ia	P17948	FLT1	P42338P17948	0.593539	0.406461	0.270854	0.729146	0.0978152	0.902185	0.357454	0.642546	0.642997	0.357003	0.358997	0.641003	0.334975	0.665025	0.491673	0.508327
2426	Q15291	RBBP5	O15379	HDAC3	Q15291O15379	0.934214	0.0657859	0.837714	0.162286	0.152024	0.847976	0.708255	0.291745	0.907955	0.0920446	0.880164	0.119836	0.0682478	0.931752	0.584013	0.415987
2427	Q99717	SMAD5	Q9BY41	HDAC8	Q99717Q9BY41	0.859366	0.140634	0.410167	0.589833	0.30136	0.69864	0.49934	0.50066	0.974981	0.0250186	0.401717	0.598283	0.614236	0.385764	0.634562	0.365438
2428	P17947	SPI1	P08887	IL6R	P17947P08887	0.0355248	0.964475	0.346059	0.653941	0.221037	0.778963	0.566979	0.433021	0.107357	0.892643	0.240865	0.759135	0.0466006	0.953399	0.298426	0.701574
2429	O43597	SPRY2	O60674	JAK2	O43597O60674	0.360421	0.639579	0.53646	0.46354	0.450695	0.549305	0.671363	0.328637	0.343327	0.656673	0.431071	0.568929	0.959524	0.0404764	0.593538	0.406462
2430	P11831	SRF	P01584	IL1B	P11831P01584	0.350855	0.649145	0.163061	0.836939	0.361278	0.638722	0.228555	0.771445	0.014103	0.985897	0.240479	0.759521	0.133497	0.866503	0.327325	0.672675
2431	P20226	TBP	Q92769	HDAC2	P20226Q92769	0.057031	0.942969	0.399945	0.600055	0.975766	0.0242338	0.756013	0.243987	0.0113615	0.988638	0.355828	0.644172	0.660568	0.339432	0.455159	0.544841
2432	Q9HCS4	TCF7L1	Q9BY41	HDAC8	Q9HCS4Q9BY41	0.967419	0.0325808	0.640658	0.359342	0.80625	0.19375	0.691387	0.308613	0.933083	0.0669166	0.574084	0.425916	0.706312	0.293688	0.640221	0.359779
2433	Q08117	TLE5	Q13547	HDAC1	Q08117Q13547	0.981785	0.0182151	0.66531	0.33469	0.999528	0.00047242	0.761282	0.238718	0.996381	0.00361927	0.576314	0.423686	0.995035	0.00496481	0.719081	0.280919
2434	P01375	TNF	O15379	HDAC3	P01375O15379	0.160329	0.839671	0.200879	0.799121	0.194842	0.805158	0.267039	0.732961	0.0262591	0.973741	0.256732	0.743268	0.000165939	0.999834	0.345086	0.654914
2435	P01375	TNF	P28074	PSMB5	P01375P28074	0.307572	0.692428	0.340696	0.659304	0.289592	0.710408	0.422766	0.577234	0.0821823	0.917818	0.42496	0.57504	0.000590086	0.99941	0.493732	0.506268
2436	P04637	TP53	P28074	PSMB5	P04637P28074	0.00158966	0.99841	0.206407	0.793593	0.00216419	0.997836	0.232423	0.767577	0.000526965	0.999473	0.28225	0.71775	0.00233096	0.997669	0.244437	0.755563
2438	P61964	WDR5	O15379	HDAC3	P61964O15379	0.996524	0.00347635	0.866456	0.133544	0.984369	0.0156309	0.75192	0.24808	0.982913	0.0170867	0.897793	0.102207	0.982244	0.0177555	0.629338	0.370662
2439	P31946	YWHAB	P04049	RAF1	P31946P04049	0.996426	0.00357416	0.440117	0.559883	0.999719	0.000280672	0.755533	0.244467	0.99751	0.00248949	0.445684	0.554316	0.992563	0.00743652	0.46143	0.53857
2440	P10966	CD8B	P60568	IL2	P10966P60568	0.999517	0.00048312	0.907968	0.0920324	0.999606	0.000393964	0.776821	0.223179	0.99993	7.03322e-05	0.905998	0.0940025	0.998222	0.00177774	0.751437	0.248563
2441	P01588	EPO	P00533	EGFR	P01588P00533	0.972273	0.0277271	0.632782	0.367218	0.994873	0.00512684	0.761013	0.238987	0.983988	0.0160122	0.601795	0.398205	0.871623	0.128377	0.658876	0.341124
2443	P58004	SESN2	P42345	MTOR	P58004P42345	0.973182	0.0268177	0.73261	0.26739	0.879514	0.120486	0.531334	0.468666	0.985793	0.0142074	0.728903	0.271097	0.110711	0.889289	0.342053	0.657947
2444	Q13263	TRIM28	O15379	HDAC3	Q13263O15379	0.946329	0.053671	0.565877	0.434123	0.93888	0.0611198	0.708847	0.291153	0.889068	0.110932	0.544148	0.455852	0.868241	0.131759	0.523147	0.476853
2445	P62979	RPS27A	P04626	ERBB2	P62979P04626	0.997185	0.00281452	0.782066	0.217934	0.999535	0.000464553	0.794671	0.205329	0.99988	0.000119687	0.922791	0.0772091	0.992208	0.00779229	0.488438	0.511562
2446	O60674	JAK2	O00329	PIK3CD	O60674O00329	0.0105584	0.989442	0.210833	0.789167	0.0390085	0.960992	0.362986	0.637014	0.131009	0.868991	0.311691	0.688309	0.0962484	0.903752	0.389229	0.610771
2448	P23458	JAK1	O00329	PIK3CD	P23458O00329	0.00478989	0.99521	0.228247	0.771753	0.00310159	0.996898	0.347268	0.652732	0.00826466	0.991735	0.27582	0.72418	0.0289848	0.971015	0.49101	0.50899
2449	P30273	FCER1G	P04049	RAF1	P30273P04049	0.96388	0.0361196	0.807913	0.192087	0.876669	0.123331	0.606467	0.393533	0.993431	0.00656933	0.765747	0.234253	0.938924	0.0610756	0.588608	0.411392
2450	P35790	CHKA	O00329	PIK3CD	P35790O00329	0.239938	0.760062	0.565455	0.434545	0.0526674	0.947333	0.322728	0.677272	0.975263	0.0247373	0.557412	0.442588	0.996646	0.00335393	0.533569	0.466431
2452	Q92793	CREBBP	P17948	FLT1	Q92793P17948	0.00507873	0.994921	0.149103	0.850897	0.003021	0.996979	0.220914	0.779086	0.00414127	0.995859	0.171722	0.828278	0.0181425	0.981858	0.238135	0.761865
2453	Q13617	CUL2	P28074	PSMB5	Q13617P28074	0.978482	0.021518	0.737966	0.262034	0.782683	0.217317	0.596253	0.403747	0.977595	0.0224046	0.676874	0.323126	0.991647	0.00835337	0.522644	0.477356
2454	Q09472	EP300	O14788	TNFSF11	Q09472O14788	0.0120036	0.987996	0.168568	0.831432	0.0514007	0.948599	0.275692	0.724308	0.0386277	0.961372	0.215789	0.784211	0.0966985	0.903302	0.295946	0.704054
2455	P55075	FGF8	P08581	MET	P55075P08581	0.146387	0.853613	0.483473	0.516527	0.88355	0.11645	0.692299	0.307701	0.00616103	0.993839	0.286158	0.713842	0.99872	0.00127976	0.661878	0.338122
2456	P19086	GNAZ	Q99835	SMO	P19086Q99835	0.457446	0.542554	0.332594	0.667406	0.811086	0.188914	0.304814	0.695186	0.0366855	0.963314	0.296843	0.703157	0.96046	0.0395396	0.639883	0.360117
2457	P59768	GNG2	O00329	PIK3CD	P59768O00329	0.958469	0.041531	0.471429	0.528571	0.999663	0.000336897	0.806656	0.193344	0.995659	0.00434142	0.479938	0.520062	0.978137	0.0218631	0.496349	0.503651
2459	P13232	IL7	P08887	IL6R	P13232P08887	0.476155	0.523845	0.741051	0.258949	0.935046	0.0649542	0.766219	0.233781	0.540708	0.459292	0.647431	0.352569	0.974382	0.0256181	0.764548	0.235452
2460	P15248	IL9	P08887	IL6R	P15248P08887	0.999622	0.000377756	0.701006	0.298994	0.999359	0.000641397	0.83826	0.16174	0.983591	0.0164087	0.558971	0.441029	0.997399	0.00260067	0.84747	0.15253
2461	Q9NWZ3	IRAK4	P22607	FGFR3	Q9NWZ3P22607	0.00078392	0.999216	0.253286	0.746714	0.000443637	0.999556	0.152458	0.847542	0.00258905	0.997411	0.221527	0.778473	0.194625	0.805375	0.371914	0.628086
2462	P05412	c-JUN	P60568	IL2	P05412P60568	0.0309729	0.969027	0.158406	0.841594	0.511707	0.488293	0.229597	0.770403	0.0202589	0.979741	0.262562	0.737438	0.727689	0.272311	0.283556	0.716444
2463	P41159	LEP	P08887	IL6R	P41159P08887	0.890233	0.109767	0.577575	0.422425	0.680007	0.319993	0.395242	0.604758	0.987245	0.0127548	0.66539	0.33461	0.918507	0.0814931	0.688697	0.311303
2465	P36507	MEK2	P08887	IL6R	P36507P08887	0.859247	0.140753	0.286183	0.713817	0.702474	0.297526	0.248368	0.751632	0.992595	0.0074045	0.339582	0.660418	0.963645	0.0363552	0.517683	0.482317
2467	Q16539	p38	P01584	IL1B	Q16539P01584	0.00231612	0.997684	0.124782	0.875218	0.0634292	0.936571	0.21246	0.78754	0.0103799	0.98962	0.224721	0.775279	0.0541354	0.945865	0.296883	0.703117
2468	P42679	MATK	P10721	KIT	P42679P10721	0.993731	0.00626945	0.745965	0.254035	0.992059	0.00794129	0.662999	0.337001	0.999047	0.000952929	0.673226	0.326774	0.99763	0.0023701	0.702992	0.297008
2469	Q99836	MYD88	P21802	FGFR2	Q99836P21802	0.00933504	0.990665	0.168604	0.831396	0.0208215	0.979179	0.197571	0.802429	0.00685465	0.993145	0.242051	0.757949	0.0472467	0.952753	0.364526	0.635474
2470	Q14686	NCOA6	O15379	HDAC3	Q14686O15379	0.847514	0.152486	0.620666	0.379334	0.531136	0.468864	0.702235	0.297765	0.989339	0.0106607	0.592501	0.407499	0.844644	0.155356	0.605657	0.394343
2471	P19838	NFkB	P15692	VEGFA	P19838P15692	0.00782543	0.992175	0.14239	0.85761	0.00497347	0.995027	0.2254	0.7746	0.00143701	0.998563	0.254833	0.745167	0.0098111	0.990189	0.290904	0.709096
2472	P01138	NGF	P11362	FGFR1	P01138P11362	0.0709723	0.929028	0.389962	0.610038	0.707324	0.292676	0.605363	0.394637	0.865418	0.134582	0.376158	0.623842	0.686901	0.313099	0.513061	0.486939
2473	Q9NWQ8	PAG1	P00533	EGFR	Q9NWQ8P00533	0.947889	0.0521111	0.688169	0.311831	0.330283	0.669717	0.640405	0.359595	0.993474	0.00652557	0.669443	0.330557	0.978394	0.0216056	0.602893	0.397107
2474	P04085	PDGF	P11362	FGFR1	P04085P11362	0.837389	0.162611	0.640775	0.359225	0.0468158	0.953184	0.490333	0.509667	0.916113	0.0838874	0.698792	0.301208	0.95086	0.0491401	0.72786	0.27214
2476	Q01970	PLCB3	P16234	PDGFRA	Q01970P16234	0.410267	0.589733	0.512282	0.487718	0.0192595	0.98074	0.546759	0.453241	0.954579	0.045421	0.394098	0.605902	0.60318	0.39682	0.42671	0.57329
2477	Q15185	PTGES3	P60568	IL2	Q15185P60568	0.973438	0.0265617	0.546284	0.453716	0.705543	0.294457	0.582293	0.417707	0.995294	0.00470579	0.357091	0.642909	0.983284	0.0167156	0.553915	0.446085
2478	Q01201	RELB	P01584	IL1B	Q01201P01584	0.902458	0.0975423	0.624637	0.375363	0.936929	0.0630712	0.712769	0.287231	0.987979	0.0120213	0.634637	0.365363	0.855944	0.144056	0.518123	0.481877
2480	P63208	SKP1	P28074	PSMB5	P63208P28074	0.983353	0.0166471	0.465248	0.534752	0.940579	0.0594212	0.464584	0.535416	0.99889	0.00111034	0.664611	0.335389	0.996206	0.00379435	0.592334	0.407666
2481	Q9HAU4	SMURF2	P28074	PSMB5	Q9HAU4P28074	0.0356343	0.964366	0.528495	0.471505	0.987038	0.0129622	0.68721	0.31279	0.848168	0.151832	0.408629	0.591371	0.0693079	0.930692	0.607793	0.392207
2482	O14508	SOCS2	P23458	JAK1	O14508P23458	0.977057	0.0229429	0.69663	0.30337	0.997109	0.00289101	0.721509	0.278491	0.997011	0.0029887	0.721044	0.278956	0.799312	0.200688	0.567132	0.432868
2483	P29597	TYK2	P01584	IL1B	P29597P01584	0.0397479	0.960252	0.242221	0.757779	0.408947	0.591053	0.208098	0.791902	0.0513497	0.94865	0.246748	0.753252	0.45979	0.54021	0.494254	0.505746
2484	P62837	UBE2D2	P00533	EGFR	P62837P00533	0.806059	0.193941	0.475316	0.524684	0.257295	0.742705	0.331143	0.668857	0.955316	0.044684	0.524995	0.475005	0.993423	0.00657656	0.635685	0.364315
2485	P22415	USF1	P11802	CDK4	P22415P11802	0.938742	0.0612575	0.465879	0.534121	0.999822	0.000178479	0.749632	0.250368	0.996764	0.0032363	0.439186	0.560814	0.654212	0.345788	0.479074	0.520926
2486	P62258	YWHAE	P15056	BRAF	P62258P15056	0.605635	0.394365	0.372796	0.627204	0.975655	0.0243452	0.751054	0.248946	0.0310525	0.968948	0.327846	0.672154	0.99574	0.00425997	0.408897	0.591103
2487	P55196	AFDN	P09619	PDGFRB	P55196P09619	0.901158	0.0988422	0.664322	0.335678	0.827817	0.172183	0.702897	0.297103	0.951994	0.0480061	0.634911	0.365089	0.835682	0.164318	0.672866	0.327134
2488	Q15389	ANGPT1	P00533	EGFR	Q15389P00533	0.810041	0.189959	0.502701	0.497299	0.933423	0.0665774	0.665447	0.334553	0.998878	0.0011215	0.367836	0.632164	0.967132	0.0328675	0.615994	0.384006
2490	P15336	ATF2	P15692	VEGFA	P15336P15692	0.0495394	0.950461	0.178756	0.821244	0.277442	0.722558	0.240979	0.759021	0.441069	0.558931	0.31008	0.68992	0.00898045	0.99102	0.323866	0.676134
2493	O76093	FGF18	P22607	FGFR3	O76093P22607	0.997901	0.00209889	0.763157	0.236843	0.999636	0.000364138	0.790943	0.209057	0.997786	0.00221364	0.71503	0.28497	0.999674	0.000325859	0.767005	0.232995
2495	P21781	FGF7	P08581	MET	P21781P08581	0.998984	0.00101611	0.876552	0.123448	0.993045	0.00695534	0.690883	0.309117	0.996383	0.00361722	0.872365	0.127635	0.999149	0.000851189	0.690744	0.309256
2496	P55075	FGF8	P22607	FGFR3	P55075P22607	0.307144	0.692856	0.502295	0.497705	0.97029	0.0297103	0.747517	0.252483	0.00959671	0.990403	0.326809	0.673191	0.995772	0.00422822	0.732105	0.267895
2497	P61952	GNG11	O00329	PIK3CD	P61952O00329	0.999213	0.000786664	0.862093	0.137907	0.999759	0.000240873	0.777426	0.222574	0.996576	0.00342414	0.902132	0.0978679	0.999284	0.0007162	0.644838	0.355162
2498	P63218	GNG5	O00329	PIK3CD	P63218O00329	0.998631	0.00136852	0.853787	0.146213	0.999663	0.000336897	0.807274	0.192726	0.998932	0.00106834	0.921673	0.0783271	0.996185	0.00381502	0.617274	0.382726
2499	P62993	GRB2	P05231	IL6	P62993P05231	0.00219721	0.997803	0.117581	0.882419	0.10307	0.89693	0.175894	0.824106	0.198902	0.801098	0.172555	0.827445	0.0236684	0.976332	0.21911	0.78089
2500	P13747	HLA-E	Q06187	BTK	P13747Q06187	0.996677	0.00332268	0.889311	0.110689	0.999192	0.000808352	0.826992	0.173008	0.999313	0.000686649	0.930928	0.0690718	0.913499	0.0865014	0.684035	0.315965
2502	P48551	IFNAR2	P23458	JAK1	P48551P23458	0.68037	0.31963	0.516621	0.483379	0.998086	0.00191377	0.701235	0.298765	0.743824	0.256176	0.373802	0.626198	0.933127	0.0668729	0.657959	0.342041
2503	P35225	IL-13	P00533	EGFR	P35225P00533	0.849158	0.150842	0.50784	0.49216	0.931554	0.0684464	0.318699	0.681301	0.968457	0.0315433	0.553864	0.446136	0.953067	0.0469329	0.649858	0.350142
2505	P40189	IL6ST	P60568	IL2	P40189P60568	0.00296843	0.997032	0.463224	0.536776	0.985418	0.0145824	0.707986	0.292014	0.00252926	0.997471	0.329912	0.670088	0.0419709	0.958029	0.5728	0.4272
2506	P06213	INSR	P15692	VEGFA	P06213P15692	0.0171865	0.982813	0.226271	0.773729	0.00654441	0.993456	0.214865	0.785135	0.00332522	0.996675	0.250937	0.749063	0.0630938	0.936906	0.471314	0.528686
2507	O60674	JAK2	P60568	IL2	O60674P60568	0.011535	0.988465	0.167552	0.832448	0.0237962	0.976204	0.202976	0.797024	0.0951207	0.904879	0.269907	0.730093	0.00918144	0.990819	0.273094	0.726906
2508	P05412	c-JUN	P16234	PDGFRA	P05412P16234	0.0212576	0.978742	0.119852	0.880148	0.415581	0.584419	0.185243	0.814757	0.0151137	0.984886	0.223502	0.776498	0.510018	0.489982	0.28599	0.71401
2510	Q13241	KLRD1	Q06187	BTK	Q13241Q06187	0.999517	0.00048312	0.938417	0.0615833	0.999087	0.000913299	0.848088	0.151912	0.999854	0.000145995	0.936131	0.0638687	0.99976	0.000239689	0.829257	0.170743
2511	P26718	KLRK1	Q06187	BTK	P26718Q06187	0.75865	0.24135	0.732194	0.267806	0.999456	0.00054422	0.818836	0.181164	0.997462	0.00253767	0.741588	0.258412	0.62849	0.37151	0.596675	0.403325
2512	P36507	MEK2	P60568	IL2	P36507P60568	0.734091	0.265909	0.305487	0.694513	0.448364	0.551636	0.247607	0.752393	0.987164	0.0128356	0.355345	0.644655	0.950419	0.0495807	0.494528	0.505472
2513	P52564	MAP2K6	P08887	IL6R	P52564P08887	0.214677	0.785323	0.174151	0.825849	0.27508	0.72492	0.122929	0.877071	0.901041	0.0989592	0.19437	0.80563	0.0129234	0.987077	0.263984	0.736016
2514	P28482	ERK2	P60568	IL2	P28482P60568	0.00590843	0.994092	0.111855	0.888145	0.0259596	0.97404	0.142821	0.857179	0.00280297	0.997197	0.161745	0.838255	0.0114946	0.988505	0.168785	0.831215
2516	P27361	ERK1	P60568	IL2	P27361P60568	0.00240886	0.997591	0.106027	0.893973	0.0155255	0.984475	0.120584	0.879416	0.000991642	0.999008	0.142028	0.857972	0.000846028	0.999154	0.139721	0.860279
[truncated: 1,671 more rows]

## Sheet: DisProt
	neighbour UniProt	neighbour name - universal	target UniProt	target name - universal	concat	prediction probability xgb 0	prediction probability xgb 1	prediction probability rfc 0	prediction probability rfc 1	prediction probability xgb_CSN 0	prediction probability xgb_CSN 1	prediction probability rfc_CSN 0	prediction probability rfc_CSN 1	prediction probability xgb_SIGNOR 0	prediction probability xgb_SIGNOR 1	prediction probability rfc_SIGNOR 0	prediction probability rfc_SIGNOR 1	prediction probability xgb_ReactomeFI 0	prediction probability xgb_ReactomeFI 1	prediction probability rfc_ReactomeFI 0	prediction probability rfc_ReactomeFI 1
0	P16333	NCK1	P00519	ABL1	P16333P00519	0.992848	0.00715231	0.533428	0.466572	0.700277	0.299723	0.42254	0.57746	0.882267	0.117733	0.439068	0.560932	0.798011	0.201989	0.594503	0.405497
1	Q13153	PAK1	P00519	ABL1	Q13153P00519	0.645642	0.354358	0.442047	0.557953	0.0122507	0.987749	0.330362	0.669638	0.236965	0.763035	0.402717	0.597283	0.985148	0.0148518	0.605638	0.394362
2	O14727	APAF1	P10415	BCL2	O14727P10415	0.968985	0.0310154	0.52457	0.47543	0.447651	0.552349	0.254363	0.745637	0.861242	0.138758	0.51282	0.48718	0.834861	0.165139	0.602521	0.397479
3	Q16611	BAK1	P10415	BCL2	Q16611P10415	0.20321	0.79679	0.52501	0.47499	0.905464	0.0945359	0.362939	0.637061	0.763978	0.236022	0.429755	0.570245	0.316188	0.683812	0.64112	0.35888
4	Q07812	BAX	P10415	BCL2	Q07812P10415	0.0798315	0.920168	0.458236	0.541764	0.845989	0.154011	0.277626	0.722374	0.939906	0.060094	0.533047	0.466953	0.0413298	0.95867	0.52285	0.47715
8	Q12983	BNIP3	P10415	BCL2	Q12983P10415	0.928574	0.0714259	0.611939	0.388061	0.881293	0.118707	0.420801	0.579199	0.540299	0.459701	0.573775	0.426225	0.578423	0.421577	0.628036	0.371964
9	P42574	CASP3	P10415	BCL2	P42574P10415	0.962225	0.0377749	0.390679	0.609321	0.993181	0.00681952	0.247495	0.752505	0.988239	0.0117614	0.51453	0.48547	0.466759	0.533241	0.416663	0.583337
11	P17405	SMPD1	P10415	BCL2	P17405P10415	0.997694	0.00230631	0.634105	0.365895	0.955382	0.0446185	0.433874	0.566126	0.998422	0.00157831	0.599073	0.400927	0.949369	0.0506306	0.614572	0.385428
13	P07948	LYN	Q06187	BTK	P07948Q06187	0.994133	0.00586683	0.43568	0.56432	0.998421	0.0015785	0.565996	0.434004	0.983907	0.0160926	0.420621	0.579379	0.917328	0.0826725	0.399735	0.600265
15	P27986	PIK3R1	P15391	CD19	P27986P15391	0.976936	0.023064	0.578245	0.421755	0.976741	0.0232595	0.585568	0.414432	0.986138	0.0138619	0.495949	0.504051	0.890333	0.109667	0.539565	0.460435
16	P15498	VAV	P15391	CD19	P15498P15391	0.984388	0.0156122	0.60764	0.39236	0.996515	0.00348462	0.50986	0.49014	0.942287	0.0577131	0.514339	0.485661	0.992905	0.00709533	0.610193	0.389807
17	P38936	CDKN1A	P11802	CDK4	P38936P11802	0.691425	0.308575	0.411344	0.588656	0.041374	0.958626	0.365179	0.634821	0.972448	0.0275518	0.435729	0.564271	0.628551	0.371449	0.600795	0.399205
22	Q99075	HBEGF	P00533	EGFR	Q99075P00533	0.724029	0.275971	0.506223	0.493777	0.789236	0.210764	0.439941	0.560059	0.990217	0.00978262	0.48497	0.51503	0.881748	0.118252	0.543325	0.456675
23	O95644	NFATC1	P00533	EGFR	O95644P00533	0.933795	0.0662049	0.523894	0.476106	0.190468	0.809532	0.374958	0.625042	0.815054	0.184946	0.614497	0.385503	0.467148	0.532852	0.553261	0.446739
24	P63000	RAC1	P00533	EGFR	P63000P00533	0.0940401	0.90596	0.193028	0.806972	0.370388	0.629612	0.234824	0.765176	0.657577	0.342423	0.260781	0.739219	0.0028404	0.99716	0.202924	0.797076
25	P29353	SHC1	P00533	EGFR	P29353P00533	0.624899	0.375101	0.27919	0.72081	0.818201	0.181799	0.297486	0.702514	0.291353	0.708647	0.301475	0.698525	0.803054	0.196946	0.384035	0.615965
27	P42224	STAT1	P00533	EGFR	P42224P00533	0.327486	0.672514	0.285528	0.714472	0.956975	0.0430247	0.361668	0.638332	0.95049	0.0495098	0.403855	0.596145	0.118351	0.881649	0.207599	0.792401
29	P15498	VAV	P00533	EGFR	P15498P00533	0.924263	0.075737	0.51027	0.48973	0.961067	0.0389327	0.356537	0.643463	0.648215	0.351785	0.439325	0.560675	0.987327	0.0126733	0.589968	0.410032
30	Q92558	WASF1	P00533	EGFR	Q92558P00533	0.999294	0.000705945	0.623702	0.376298	0.375453	0.624547	0.492712	0.507288	0.993178	0.0068216	0.600065	0.399935	0.971333	0.0286673	0.652467	0.347533
32	P62993	GRB2	P04626	ERBB2	P62993P04626	0.629815	0.370185	0.324684	0.675316	0.688686	0.311314	0.351257	0.648743	0.789619	0.210381	0.355504	0.644496	0.835794	0.164206	0.366377	0.633623
33	P29353	SHC1	P04626	ERBB2	P29353P04626	0.976262	0.0237379	0.318795	0.681205	0.783692	0.216308	0.302569	0.697431	0.801085	0.198915	0.338672	0.661328	0.759361	0.240639	0.442866	0.557134
36	P34741	HSPG	P21802	FGFR2	P34741P21802	0.969651	0.0303491	0.614791	0.385209	0.64997	0.35003	0.486978	0.513022	0.993598	0.00640234	0.73123	0.26877	0.705761	0.294239	0.667042	0.332958
38	P29353	SHC1	P23458	JAK1	P29353P23458	0.981773	0.0182265	0.366301	0.633699	0.982172	0.0178277	0.30367	0.69633	0.983176	0.0168245	0.444459	0.555541	0.981577	0.018423	0.43675	0.56325
40	P42224	STAT1	P23458	JAK1	P42224P23458	0.891829	0.108171	0.291465	0.708535	0.999526	0.000473605	0.373118	0.626882	0.996358	0.00364253	0.426545	0.573455	0.111919	0.888081	0.215389	0.784611
42	P42226	STAT6	P23458	JAK1	P42226P23458	0.543435	0.456565	0.519709	0.480291	0.952319	0.0476814	0.436112	0.563888	0.983929	0.0160713	0.379588	0.620412	0.98897	0.0110303	0.636259	0.363741
43	P42224	STAT1	O60674	JAK2	P42224O60674	0.343744	0.656256	0.28256	0.71744	0.997114	0.00288587	0.370793	0.629207	0.984664	0.0153361	0.406958	0.593042	0.352707	0.647293	0.223757	0.776243
47	P42574	CASP3	P09874	PARP1	P42574P09874	0.989527	0.0104734	0.442702	0.557298	0.999298	0.000701877	0.255209	0.744791	0.989289	0.0107113	0.528233	0.471767	0.395465	0.604535	0.477454	0.522546
48	P55210	CASP7	P09874	PARP1	P55210P09874	0.954704	0.0452957	0.594409	0.405591	0.998784	0.00121578	0.36746	0.63254	0.997074	0.00292613	0.589688	0.410312	0.99345	0.00655046	0.604503	0.395497
49	P42224	STAT1	P16234	PDGFRA	P42224P16234	0.96212	0.0378798	0.397694	0.602306	0.997806	0.00219399	0.434133	0.565867	0.98916	0.0108399	0.551698	0.448302	0.433208	0.566792	0.258851	0.741149
52	Q13153	PAK1	P04049	RAF1	Q13153P04049	0.0726052	0.927395	0.388909	0.611091	0.0381041	0.961896	0.328544	0.671456	0.0416828	0.958317	0.307417	0.692583	0.998339	0.001661	0.676188	0.323812
53	P63000	RAC1	P04049	RAF1	P63000P04049	0.166267	0.833733	0.290592	0.709408	0.800238	0.199762	0.22494	0.77506	0.720549	0.279451	0.257762	0.742238	0.220452	0.779548	0.382657	0.617343
55	Q05397	PTK2	P35968	KDR	Q05397P35968	0.969448	0.0305524	0.330241	0.669759	0.0710464	0.928954	0.342512	0.657488	0.993135	0.0068646	0.392105	0.607895	0.822134	0.177866	0.363788	0.636212
56	P29353	SHC1	P35968	KDR	P29353P35968	0.998524	0.00147632	0.430378	0.569622	0.993296	0.00670399	0.393907	0.606093	0.989774	0.010226	0.380701	0.619299	0.929459	0.0705408	0.536901	0.463099
57	P15391	CD19	P00519	ABL1	P15391P00519	0.391761	0.608239	0.543046	0.456954	0.00675392	0.993246	0.400151	0.599849	0.418042	0.581958	0.460357	0.539643	0.16122	0.83878	0.555689	0.444311
62	P46108	CRK	P00519	ABL1	P46108P00519	0.803174	0.196826	0.485279	0.514721	0.884739	0.115261	0.493837	0.506163	0.657527	0.342473	0.399025	0.600975	0.708376	0.291624	0.642339	0.357661
63	P03372	ESR1	P00519	ABL1	P03372P00519	0.785137	0.214863	0.343292	0.656708	0.995559	0.00444105	0.377581	0.622419	0.16357	0.83643	0.344094	0.655906	0.245032	0.754968	0.451123	0.548877
64	P62993	GRB2	P00519	ABL1	P62993P00519	0.99106	0.00894043	0.366931	0.633069	0.718356	0.281644	0.336964	0.663036	0.456059	0.543941	0.332391	0.667609	0.987299	0.0127011	0.450043	0.549957
66	P15941	MUC1	P00519	ABL1	P15941P00519	0.235716	0.764284	0.504847	0.495153	0.324822	0.675178	0.486349	0.513651	0.861223	0.138777	0.463381	0.536619	0.980904	0.0190965	0.502612	0.497388
69	P37231	PPARG	P00519	ABL1	P37231P00519	0.228846	0.771154	0.516637	0.483363	0.400562	0.599438	0.575512	0.424488	0.526276	0.473724	0.517068	0.482932	0.334528	0.665472	0.565711	0.434289
70	O60260	PRKN	P00519	ABL1	O60260P00519	0.262316	0.737684	0.483897	0.516103	0.0387478	0.961252	0.493371	0.506629	0.00840539	0.991595	0.431381	0.568619	0.385575	0.614425	0.524634	0.475366
73	O15350	TP73	P00519	ABL1	O15350P00519	0.218301	0.781699	0.504169	0.495831	0.115437	0.884563	0.410489	0.589511	0.667095	0.332905	0.414297	0.585703	0.815494	0.184506	0.618424	0.381576
74	P15498	VAV	P00519	ABL1	P15498P00519	0.783222	0.216778	0.449215	0.550785	0.960176	0.0398243	0.347696	0.652304	0.124335	0.875665	0.341367	0.658633	0.627446	0.372554	0.564886	0.435114
76	P28482	ERK2	P10415	BCL2	P28482P10415	0.00978655	0.990213	0.171624	0.828376	0.175639	0.824361	0.237422	0.762578	0.0201741	0.979826	0.176835	0.823165	0.00886708	0.991133	0.283347	0.716653
77	P27361	ERK1	P10415	BCL2	P27361P10415	0.00119805	0.998802	0.179334	0.820666	0.0891222	0.910878	0.257261	0.742739	0.00260711	0.997393	0.181897	0.818103	0.00154638	0.998454	0.28142	0.71858
78	P01112	HRAS	P15056	BRAF	P01112P15056	0.161342	0.838658	0.392784	0.607216	0.782783	0.217217	0.563926	0.436074	0.626143	0.373857	0.477894	0.522106	0.0800105	0.91999	0.336425	0.663575
81	P27361	ERK1	P15056	BRAF	P27361P15056	0.000808299	0.999192	0.184441	0.815559	0.00989676	0.990103	0.249809	0.750191	0.00254959	0.99745	0.195048	0.804952	0.000348449	0.999652	0.244894	0.755106
84	P40763	STAT3	Q9NZQ7	CD274	P40763Q9NZQ7	0.295488	0.704512	0.467431	0.532569	0.568121	0.431879	0.614228	0.385772	0.0905507	0.909449	0.377086	0.622914	0.380506	0.619494	0.50777	0.49223
89	P03372	ESR1	P00533	EGFR	P03372P00533	0.314052	0.685948	0.283444	0.716556	0.99247	0.00753003	0.385571	0.614429	0.672944	0.327056	0.33115	0.66885	0.30665	0.69335	0.37691	0.62309
90	P15311	EZR	P00533	EGFR	P15311P00533	0.448286	0.551714	0.471375	0.528625	0.843125	0.156875	0.509992	0.490008	0.183324	0.816676	0.388292	0.611708	0.950463	0.0495373	0.587901	0.412099
91	Q13480	GAB1	P00533	EGFR	Q13480P00533	0.970488	0.0295119	0.462487	0.537513	0.715665	0.284335	0.505126	0.494874	0.99373	0.00627048	0.472468	0.527532	0.857818	0.142182	0.548288	0.451712
94	P16333	NCK1	P00533	EGFR	P16333P00533	0.997192	0.0028076	0.541115	0.458885	0.957061	0.0429392	0.444189	0.555811	0.985914	0.0140863	0.442683	0.557317	0.995626	0.00437433	0.618643	0.381357
95	P27986	PIK3R1	P00533	EGFR	P27986P00533	0.154613	0.845387	0.311788	0.688212	0.0859061	0.914094	0.431463	0.568537	0.0853431	0.914657	0.30615	0.69385	0.220029	0.779971	0.366041	0.633959
96	Q05397	PTK2	P00533	EGFR	Q05397P00533	0.583025	0.416975	0.262285	0.737715	0.000609994	0.99939	0.262165	0.737835	0.128911	0.871089	0.326825	0.673175	0.0477429	0.952257	0.315975	0.684025
99	P27361	ERK1	P11362	FGFR1	P27361P11362	0.0547305	0.94527	0.313123	0.686877	0.919968	0.0800324	0.550131	0.449869	0.0166849	0.983315	0.280221	0.719779	0.220165	0.779835	0.319241	0.680759
100	P62993	GRB2	P21802	FGFR2	P62993P21802	0.998581	0.00141927	0.394982	0.605018	0.999394	0.000605522	0.37205	0.62795	0.995842	0.00415801	0.425409	0.574591	0.996989	0.00301128	0.444047	0.555953
104	P29353	SHC1	P36888	FLT3	P29353P36888	0.976139	0.0238613	0.526152	0.473848	0.998906	0.00109362	0.569754	0.430246	0.960761	0.0392386	0.418131	0.581869	0.851718	0.148282	0.601335	0.398665
106	Q99801	NKX3-1	Q13547	HDAC1	Q99801Q13547	0.99237	0.00762977	0.71383	0.28617	0.95019	0.0498103	0.729523	0.270477	0.989242	0.0107584	0.583752	0.416248	0.958485	0.0415147	0.699363	0.300637
108	P37231	PPARG	Q13547	HDAC1	P37231Q13547	0.958513	0.0414873	0.596601	0.403399	0.96931	0.0306904	0.729523	0.270477	0.970766	0.0292339	0.596541	0.403459	0.976863	0.0231371	0.53876	0.46124
110	P27361	ERK1	Q9UBN7	HDAC6	P27361Q9UBN7	0.251038	0.748962	0.433962	0.566038	0.919968	0.0800324	0.550131	0.449869	0.136646	0.863354	0.351846	0.648154	0.0707176	0.929282	0.444	0.556
111	Q04206	RELA	P01584	IL1B	Q04206P01584	0.99553	0.00447013	0.474225	0.525775	0.996525	0.00347461	0.646156	0.353844	0.923239	0.0767606	0.499609	0.500391	0.925666	0.0743338	0.404562	0.595438
112	Q04206	RELA	P05231	IL6	Q04206P05231	0.98138	0.0186202	0.428534	0.571466	0.993662	0.0063382	0.561873	0.438127	0.992249	0.00775074	0.468924	0.531076	0.839332	0.160668	0.366325	0.633675
115	P27361	ERK1	O60674	JAK2	P27361O60674	0.000339746	0.99966	0.137696	0.862304	0.12744	0.87256	0.254517	0.745483	0.00340515	0.996595	0.163399	0.836601	0.0377162	0.962284	0.190184	0.809816
117	Q92783	STAM	O60674	JAK2	Q92783O60674	0.53872	0.46128	0.60026	0.39974	0.698624	0.301376	0.508541	0.491459	0.622632	0.377368	0.530903	0.469097	0.327354	0.672646	0.640005	0.359995
118	P42226	STAT6	O60674	JAK2	P42226O60674	0.270295	0.729705	0.420856	0.579144	0.758806	0.241195	0.439888	0.560112	0.899609	0.100391	0.362308	0.637692	0.731716	0.268284	0.483147	0.516853
120	P27986	PIK3R1	P35968	KDR	P27986P35968	0.96125	0.03875	0.415906	0.584094	0.990708	0.00929213	0.545437	0.454563	0.98196	0.0180405	0.391939	0.608061	0.32991	0.67009	0.424334	0.575666
121	P27986	PIK3R1	P10721	KIT	P27986P10721	0.738066	0.261934	0.381515	0.618485	0.055531	0.944469	0.415642	0.584358	0.657159	0.342841	0.349489	0.650511	0.888361	0.111639	0.479085	0.520915
123	Q05397	PTK2	P08581	MET	Q05397P08581	0.827921	0.172079	0.385585	0.614415	0.0114218	0.988578	0.368023	0.631977	0.955048	0.0449517	0.389952	0.610048	0.877728	0.122272	0.397448	0.602552
124	P40763	STAT3	P42345	MTOR	P40763P42345	0.00047338	0.999527	0.227929	0.772071	0.00706524	0.992935	0.351955	0.648045	0.00565553	0.994344	0.241876	0.758124	0.00977451	0.990225	0.220498	0.779502
125	Q05397	PTK2	P16234	PDGFRA	Q05397P16234	0.990263	0.00973696	0.403764	0.596236	0.00358599	0.996414	0.310854	0.689146	0.98406	0.01594	0.425834	0.574166	0.923462	0.0765382	0.482477	0.517523
127	Q05397	PTK2	P09619	PDGFRB	Q05397P09619	0.959731	0.0402692	0.355575	0.644425	0.00167614	0.998324	0.287104	0.712896	0.978198	0.0218018	0.382694	0.617306	0.988237	0.0117631	0.429634	0.570366
130	P12931	SRC	P04049	RAF1	P12931P04049	0.00591028	0.99409	0.163943	0.836057	0.0301391	0.969861	0.233733	0.766267	0.00844336	0.991557	0.191921	0.808079	0.00430107	0.995699	0.269233	0.730767
132	Q14457	BECN1	P10415	BCL2	Q14457P10415	0.904467	0.0955327	0.607406	0.392594	0.997807	0.00219255	0.591614	0.408386	0.944406	0.0555941	0.589953	0.410047	0.969549	0.0304509	0.706895	0.293105
133	P00441	SOD1	P10415	BCL2	P00441P10415	0.893168	0.106832	0.473557	0.526443	0.686303	0.313697	0.435764	0.564236	0.492751	0.507249	0.460577	0.539423	0.729516	0.270484	0.444095	0.555905
134	Q08050	FOXM1	P11802	CDK4	Q08050P11802	0.995222	0.00477788	0.67455	0.32545	0.998558	0.00144162	0.631337	0.368663	0.96807	0.0319299	0.604404	0.395596	0.9994	0.000599618	0.779413	0.220587
135	P84022	SMAD3	P11802	CDK4	P84022P11802	0.890743	0.109257	0.355362	0.644638	0.998069	0.00193139	0.352646	0.647354	0.956313	0.0436874	0.339553	0.660447	0.882957	0.117043	0.476526	0.523474
136	P38936	CDKN1A	Q00534	CDK6	P38936Q00534	0.181881	0.818119	0.465727	0.534273	0.00147355	0.998526	0.337334	0.662666	0.884196	0.115804	0.498756	0.501244	0.0934141	0.906586	0.590988	0.409012
137	P46527	CDKN1B	Q00534	CDK6	P46527Q00534	0.461008	0.538992	0.552895	0.447105	0.974534	0.0254659	0.598456	0.401544	0.840096	0.159904	0.533824	0.466176	0.821201	0.178799	0.636071	0.363929
142	P17947	SPI1	P36888	FLT3	P17947P36888	0.999498	0.000502297	0.645947	0.354053	0.880298	0.119702	0.747842	0.252158	0.99495	0.00505023	0.633671	0.366329	0.996622	0.00337763	0.583487	0.416513
144	P42224	STAT1	P10721	KIT	P42224P10721	0.992566	0.00743429	0.393548	0.606452	0.95197	0.0480305	0.351455	0.648545	0.990538	0.00946219	0.410231	0.589769	0.270315	0.729685	0.390953	0.609047
145	Q04206	RELA	P08581	MET	Q04206P08581	0.881327	0.118673	0.514139	0.485861	0.973699	0.0263012	0.60172	0.39828	0.569662	0.430338	0.403225	0.596775	0.985032	0.0149683	0.481483	0.518517
147	Q15382	RHEB	P42345	MTOR	Q15382P42345	0.590774	0.409226	0.580097	0.419903	0.98085	0.0191496	0.501912	0.498088	0.809224	0.190776	0.405327	0.594673	0.967317	0.0326827	0.648927	0.351073
[truncated: 762 more rows]

## Sheet: AlphaFold
	neighbour UniProt	neighbour name - universal	target UniProt	target name - universal	concat	prediction probability xgb 0	prediction probability xgb 1	prediction probability rfc 0	prediction probability rfc 1	prediction probability xgb_CSN 0	prediction probability xgb_CSN 1	prediction probability rfc_CSN 0	prediction probability rfc_CSN 1	prediction probability xgb_SIGNOR 0	prediction probability xgb_SIGNOR 1	prediction probability rfc_SIGNOR 0	prediction probability rfc_SIGNOR 1	prediction probability xgb_ReactomeFI 0	prediction probability xgb_ReactomeFI 1	prediction probability rfc_ReactomeFI 0	prediction probability rfc_ReactomeFI 1
[truncated: 3,667 more rows]

[truncated: 6 more sheets: IUPred, BPS_all, BPS_DisProt, BPS_AlphaFold, BPS_IUPred, BPS_combined]
